# Supplementary material for: Dominance of Vaccine‐Specific Chlamydia pecorum ompA Genotypes in Koalas From North‐Eastern Australia
Source: Ecol Evol. 2025 Mar 7;15(3):e70973. doi: 10.1002/ece3.70973 (PMC11885949; doi:10.1002/ece3.70973)
Supplement: Supplementary file 2 — Table S1. ompA genotypes and associated animal metadata. Table S2. Historical ompA genotype prevalence in the northern Brisbane and Gold Coast regions in comparison to the current distribution. Table S3. Amino acid identity for all samples versus all samples across the full‐length MOMP. Table S4. ompA genotype and association with animal demographics. Table S5. Full FUBAR output across the entire ompA gene. [file ECE3-15-e70973-s002.xlsx]

## Sheet: Table S1
Name	Hospital	ompA genotype	Anatomical site	Admission date	Age	Weight	BCS	Sex	Street	Suburb	LGA	State	Disease state
Abigale	AZWH	A	UGT	2023-07-31	3	4.9	6	Female	Wellington Point School	WELLINGTON POINT	Redland	Queensland	Overt signs of disease
Alexandra	EVE	F	UGT	2022-11-28	4.25	6.69	Unknown	Female	Unknown	TKMA	Gold Coast	Queensland
Ammi	AZWH	F	UGT	2021-12-18	7	4.85	4	Female	Dunlop lane	KURWONGBAH	Moreton Bay	Queensland	Overt signs of disease
Annie	AZWH	F	UGT	2023-04-24	10	5.05	6	Female	158 Knobby Glen Road	KANDANGA	Gympie	Queensland	Overt signs of disease
Aristotle	AZWH	F	UGT	2021-09-05	5	6.9	4	Male	258 Greendale Rd	GLASTONBURY	Gympie	Queensland	Overt signs of disease
Ash	RSPCA	A	UGT	2022-01-01	7	7.6	5	Male	342 King Rd	Wildash	Southern Downs	Queensland	Sick
Ash-A	AZWH	A	UGT	2022-03-20	0.83	1.8	6	Female	cnr Hardy Rd and Collingwood Rd	BIRKDALE	Brisbane	Queensland	Overt signs of disease
Ash-A	AZWH	A	oc	2022-03-20	0.83	1.8	6	Female	cnr Hardy Rd and Collingwood Rd	BIRKDALE	Brisbane	Queensland	Overt signs of disease
Atticus	Friends of the Koala	F	oc	2022-10-17					Unknown	Lynwood	Ballina	New South Wales
Aua	AZWH	F	oc	2023-11-19	1.16	2.16	8	Female	1836 Tin Can Bay Rd	GOOMBOORIAN	Gympie	Queensland	Overt signs of disease
Badger	RSPCA	A	oc	2022-08-11	8	6.6	3	Male	1034 Underwood Rd	Priestdale	Brisbane	Queensland	Sick
Badger	RSPCA	A	UGT	2022-08-11	8	6.6	3	Male	1034 Underwood Rd	Priestdale	Brisbane	Queensland	Sick
Banja	AZWH	F	UGT	2023-03-28	5	7.1	7	Female	Hodgens Park Stephen St	TEWANTIN	Sunshine Coast	Queensland	Overt signs of disease
Barney	EVE	G	UGT	2023-05-03	3.21	4.51	Unknown	Male	Unknown	Yawalpah Rd	Gold Coast	Queensland
Battersea	EVE	F	UGT	2024-01-15	3.85	6.39	Unknown	Male	Unknown	River Downs Estate	Gold Coast	Queensland
Battersea	EVE	F	UGT	2024-02-24	3.96	6.18	Unknown	Male	Unknown	River Downs Estate	Gold Coast	Queensland
BB	Friends of the Koala	H	oc	2022-10-17					Unknown	Monaltrie	Lismore	New South Wales
BB	Friends of the Koala	H	UGT	2022-10-17					Unknown	Monaltrie	Lismore	New South Wales
Beddington	EVE	G	oc	2022-04-21	1.4	3.94	Unknown	Female	Unknown	TKMA	Gold Coast	Queensland
Beddington	EVE	G	throat	2022-04-21	1.4	3.94	Unknown	Female	Unknown	TKMA	Gold Coast	Queensland
Beddington	EVE	G	oc	2022-10-05	1.86	4.45	Unknown	Female	Unknown	TKMA	Gold Coast	Queensland
Beddington	EVE	G	UGT	2022-10-05	1.86	4.45	Unknown	Female	Unknown	TKMA	Gold Coast	Queensland
Beddington	EVE	G	UGT	2023-07-11	2.62	4.8	Unknown	Female	Unknown	TKMA	Gold Coast	Queensland
Bentley	AZWH	G	nasal	2022-09-25	4	7.15	7	Male	59 Blueberry Drive	BLACK MOUNTAIN	Sunshine Coast	Queensland	Health Check
Bickley	EVE	G	UGT	2022-08-30	7	8.53	Unknown	Male	Unknown	TKMA	Gold Coast	Queensland
Bickley	EVE	G	UGT	2023-05-05	7.68	7.86	Unknown	Male	Unknown	TKMA	Gold Coast	Queensland
Billy Bunting	AZWH	F	oc	2021-12-17	5	4.65	7	Female	112 Bunya Hwy	MURGON	South Burnett	Queensland	Overt signs of disease
Billy Bunting	AZWH	G	UGT	2021-12-17	5	4.65	7	Female	112 Bunya Hwy	MURGON	South Burnett	Queensland	Overt signs of disease
Blackfriars	EVE	F	oc	2023-02-14	5.96	7.71	Unknown	Male	Unknown	TKMA	Gold Coast	Queensland
Blackfriars	EVE	F	UGT	2023-02-14	5.96	7.71	Unknown	Male	Unknown	TKMA	Gold Coast	Queensland
Blackfriars	EVE	F	UGT	2022-08-30	5.5	8.18	Unknown	Male	Unknown	TKMA	Gold Coast	Queensland
Blackfriars	EVE	F	UGT	2023-05-23	6.23	7.94	Unknown	Male	Unknown	TKMA	Gold Coast	Queensland
Blinky_A	AZWH	F	oc	2021-07-11	0.66	0.86	5	Male	Sandra Crt, Scout Rd	KURWONGBAH	Moreton Bay	Queensland	Orphaned/Dependent Young
Blinky_A	AZWH	A	UGT	2021-07-11	0.66	0.86	5	Male	Sandra Crt, Scout Rd	KURWONGBAH	Moreton Bay	Queensland	Orphaned/Dependent Young
Blue_A	AZWH	F	oc	2021-09-09	9	7.2	5	Male	Macarthur Rd	ALEXANDRA HILLS	Brisbane	Queensland	Overt signs of disease
Blue_A	AZWH	F	UGT	2021-09-09	9	7.2	5	Male	Macarthur Rd	ALEXANDRA HILLS	Brisbane	Queensland	Overt signs of disease
Bobby-Joel	AZWH	F	UGT	2023-01-17	3	5.85	7	Male	2455 Mary Valley Road	KANDANGA	Gympie	Queensland	HBC
Bonnie	RSPCA	F	UGT	2022-01-24	6	5.2	4	Female	Billies Bay, Hines Rd	Dundas	Somerset	Queensland	Sick
Boris	AZWH	F	UGT	2023-04-30	5	7	4	Male	1201 River Rd	MARYBOROUGH	Fraser Coast	Queensland	Overt signs of disease
Boris	AZWH	F	oc	2023-04-30	5	7	4	Male	1201 River Rd	MARYBOROUGH	Fraser Coast	Queensland	Overt signs of disease
Broadie	RSPCA	F	UGT	2022-02-28	4	4.8	3	Female	Mansfield St	Mansfield	Brisbane	Queensland	Sick
Broadie	RSPCA	F	URO	2022-02-28	4	4.8	3	Female	Mansfield St	Mansfield	Brisbane	Queensland	Sick
Bruce	AZWH	F	UGT	2021-11-13	6	7.4	5	Male	Hilliards Creek	WELLINGTON POINT	Brisbane	Queensland	Overt signs of disease
Bryce	AZWH	A	UGT	2023-06-08	6	6.45	4	Male	19 Baythorn Drive	THORNLANDS	Redland	Queensland	Overt signs of disease
Bumpkin	AZWH	F	UGT	2023-11-14	7	8.6	7	Male	Walter Haz Dive	NOOSAVILLE	Sunshine Coast	Queensland	HBC
Bunya	AZWH	G	UGT	2021-10-24	6	5	6	Male	Outside Coolabunia School	COOLABUNIA	South Burnett	Queensland	HBC
Byron	AZWH	A	UGT	2021-05-26	4	7.95	6	Male	Bunker Road	VICTORIA POINT	Brisbane	Queensland	Overt signs of disease
Caledonia	EVE	G	oc	2024-02-27	2.13	3.97	Unknown	Female	Unknown	TKMA	Gold Coast	Queensland
Caledonia	EVE	G	UGT	2024-02-27	2.13	3.97	Unknown	Female	Unknown	TKMA	Gold Coast	Queensland
Caledonia	EVE	G	UGT	2024-03-04	2.15	4.01	Unknown	Female	Unknown	TKMA	Gold Coast	Queensland
Carney	RSPCA	F	oc	2022-02-07	5	6.5	2.5	Male	Sawatzki Rd	Croftby	Scenic Rim	Queensland	Sick
Carney	RSPCA	F	UGT	2022-02-07	5	6.5	2.5	Male	Sawatzki Rd	Croftby	Scenic Rim	Queensland	Sick
Cash	AZWH	F	oc	2021-07-05	7	6.55	5	Male	Basil OBrien Park	SAMFORD	Moreton Bay	Queensland	Overt signs of disease
Casuarina	AZWH	nov	URT	2022-09-28	4	6.4	7	Male	468 Reesville Rd	REESVILLE	Sunshine Coast	Queensland	Overt signs of disease
Chester	AZWH	F	UGT	2021-07-15	5	6	4	Male	Coles Creek Road	COORAN	Sunshine Coast	Queensland	Dog Attack,Overt signs of disease
Chrissie	RSPCA	F	oc	2022-01-02	5	4.8	5.5	Female	137 Watson Rd	Kobble Creek	Moreton Bay	Queensland	Sick
Chuckles	AZWH	F	UGT	2021-12-29	4	4.2	5	Female	Main Street	NARANGBA	Moreton Bay	Queensland	Overt signs of disease
Clancy	AZWH	G	UGT	2021-07-25	3	6.1	5.4	Male	2 Biske Court	BURPENGARY	Moreton Bay	Queensland	Overt signs of disease
Clapton	EVE	G	UGT	2022-11-02	6.65	7.05	Unknown	Male	Unknown	Coomera Sports Park	Gold Coast	Queensland
Clapton	EVE	G	oc	2023-03-08	7	7.01	Unknown	Male	Unknown	Coomera Sports Park	Gold Coast	Queensland
Clementine-A	AZWH	F	UGT	2022-01-07	10	4.95	6	Female	46-63 Torrens Road	KURWONGBAH	Moreton Bay	Queensland	Overt signs of disease
Cloyna	AZWH	F	oc	2022-02-09	4	6.65	4	Male	536 Bicks Rd	CLOYNA	South Burnett	Queensland	Overt signs of disease
Coolum	AZWH	F		2021-08-11	5	7.1	7	Male	1862 David Low Way	COOLUM BEACH	Sunshine Coast	Queensland	Abnormal animal location
Cooper	AZWH	F	UGT	2021-06-29	3	4.35	4	Male	594 German Church Rd	REDLAND BAY	Brisbane	Queensland	Overt signs of disease
Crystal	EVE	G	UGT	2022-03-17	5.54	5.46	Unknown	Female	Unknown	TKMA	Gold Coast	Queensland
Cyril	AZWH	F	UGT	2022-02-13	8	6.25	3	Male	4 Lakeside Rd	KURWONGBAH	Moreton Bay	Queensland	Overt signs of disease
Derek	AZWH	F	oc	2021-07-19	7	5.65	4	Male	Byrnes Rd	JOYNER	Moreton Bay	Queensland	Overt signs of disease
Derek	AZWH	F	UGT	2021-07-19	7	5.65	4	Male	Byrnes Rd	JOYNER	Moreton Bay	Queensland	Overt signs of disease
Didget	AZWH	F	oc	2022-01-23	4	5.05	5	Female	113 Webster Rd	DECEPTION BAY	Moreton Bay	Queensland	Health Check
Diggins	AZWH	F	UGT	2023-03-09	3	5.4	4	Male	Diggins Road	GLASTONBURY	Gympie	Queensland	Overt signs of disease
Dimples	Friends of the Koala	F	UGT	2022-12-05					Unknown	Cawongla	Kyogle	New South Wales
Dylan	AZWH	F	UGT	2021-09-07	3	7.55	7	Male	Sweeney Reserve	LAWNTON	Moreton Bay	Queensland	Health Check
Elena	Friends of the Koala	F	UGT	2022-09-26					Unknown	Lismore	Lismore	New South Wales
Eli	RSPCA	F	oc	2022-10-23	2	3.2	6	Male	Kindy @ 400 U Flagstone Ck	Upper Flagstone	Lockyer Valley	Queensland	Sick
Elizabeth	AZWH	F	UGT	2023-07-10	5	5.2	6	Female	365 Tandur Rd	TANDUR	Gympie	Queensland	Overt signs of disease
Elliot	AZWH	F	penile	2022-04-19	6	5.25	1	Male	Old Northern Rd	BUNYA	Moreton Bay	Queensland	Overt signs of disease
Felix	EVE	G	oc	2024-04-11	7.69	7.23	Unknown	Male	Unknown	Railway Reserve	Gold Coast	Queensland
Fidget	AZWH	F		2020-11-27	4	6.25	6	Male	46 Mahogany Crt	MARGATE	Moreton Bay	Queensland	Health Check
Fidget-A	AZWH	F	UGT	2021-11-27	4	6.25	4	Male	21 Saltwater Drive	ROTHWELL	Moreton Bay	Queensland	Overt signs of disease
Firecracker	AZWH	F	UGT	2021-08-10	7	4.6	6	Female	3 Friars Court Rd	BELLMERE	Moreton Bay	Queensland	Overt signs of disease
Flynn	AZWH	A	UGT	2023-05-12	8	7.35	4	Male	31 Badgen Rd	BIRKDALE	Redland	Queensland	Overt signs of disease
Frank	AZWH	F	UGT	2023-08-04	5	7.05	8	Male	Scribbly Gum Conservation Warana Street	ALEXANDRA HILLS	Redland	Queensland	Overt signs of disease
Frida	AZWH	F	nasal	2021-10-29	9	4.9	1	Female	972 Noosa Road	MOTHAR MOUNTAIN	Gympie	Queensland	Overt signs of disease
Funbun	EVE	G	UGT	2023-02-28	3.5	4.35	Unknown	Female	Unknown	Railway Reserve	Gold Coast	Queensland
Gavin	AZWH	F	UGT	2022-04-22	6	6.95	4	Male	965 Mary Valley Rd Lagoon Pocket	AMAMOOR	Gympie	Queensland	Overt signs of disease
Gaylen	AZWH	F	UGT	2022-07-13	3	4.5	3	Female	Gayndah Mundubbear Road	BURNETT HEADS	Bundaberg	Queensland	Overt signs of disease
George	EVE	E58	UGT	2022-03-10	1.25	3.57	Unknown	Male	Unknown	Coombabah Lake	Gold Coast	Queensland
Geraldine	AZWH	F	oc	2022-02-07	7	4.6	3	Female	Cnr Jerrys Place & George Thorn Dve	THORNLANDS	Brisbane	Queensland	Overt signs of disease
Geraldine	AZWH	F	UGT	2022-02-07	7	4.6	3	Female	Cnr Jerrys Place & George Thorn Dve	THORNLANDS	Brisbane	Queensland	Overt signs of disease
Gilbert-B	AZWH	F	UGT	2022-04-11	4	5.75	4	Male	217 Counter Road	WOLVI	Gympie	Queensland	Overt signs of disease
Gipsy	EVE	E58	UGT	2022-03-14	3	5.15	Unknown	Female	Unknown	Railway Reserve	Gold Coast	Queensland
Golf	AZWH	F	UGT	2021-12-20	8	7.1	6	Male	Golf Course Drive	TEWANTIN	Sunshine Coast	Queensland	Overt signs of disease
Grant	AZWH	nov	oc	2022-03-04	4	7.3	6	Male	820 Maleny-Kenilworth Road	ELAMAN CREEK	Sunshine Coast	Queensland	Overt signs of disease
Hackbridge	EVE	G	UGT	2022-11-29	5.5	8.15	Unknown	Male	Unknown	TKMA	Gold Coast	Queensland
Harrow	EVE	G	UGT	2022-05-17	4.72	5.4	Unknown	Male	Unknown	TKMA	Gold Coast	Queensland
Hazel	AZWH	F	UGT	2022-10-11	5	5.5	1	Female	123 Hazeldean Road	NANANGO	South Burnett	Queensland	Overt signs of disease
Holler	AZWH	G	UGT	2023-11-03	5	6.65	5	Male	115 Timbara Rd	POMONA	Sunshine Coast	Queensland	Overt signs of disease
Islington	EVE	F	UGT	2023-04-03	2.18	4.45	Unknown	Female	Unknown	TKMA	Gold Coast	Queensland
Jarrah	RSPCA	F		2022-09-06	2	4	8	Male	11 Haven Crt	Burpengary	Moreton Bay	Queensland	Displaced
Jarrah-A	AZWH	F	UGT	2021-09-30	6	6.15	4	Male	Clear Mountain Road	CLEAR MOUNTAIN	Moreton Bay	Queensland	Overt signs of disease
Jasper	AZWH	F	oc	2023-01-12	9	8.9	5	Male	148 Tagigan Road	GOOMBOORIAN	Gympie	Queensland	Overt signs of disease
Jaxon	RSPCA	F	UGT	2022-06-13	6	6.3	3	Male	362 Samsonvale Rd	Warner	Moreton Bay	Queensland	Injured - HBC
Jayne	AZWH	A	UGT	2021-11-03	7	5.45	4	Female	Wrights Reserve, Youngs Crossing Road	LAWNTON	Moreton Bay	Queensland	Overt signs of disease
Jock	AZWH	F	UGT	2021-05-29	3	4.1	5	Male	Graham Road	MORAYFIELD	Brisbane	Queensland	Dog Attack
Josephine	Friends of the Koala	G	UGT	2022-11-09					Unknown	Waterview Heights	Clarence Valley	New South Wales
Jumbles	AZWH	F	oc	2021-08-28	3	7.05	7	Male	7 Porsche Road	JOYNER	Moreton Bay	Queensland	Dog Attack
Juniper	Friends of the Koala	I	oc	2022-11-28					Unknown	Tatham	Richmond Valley	New South Wales
Juniper	Friends of the Koala	I	UGT	2022-11-28					Unknown	Tatham	Richmond Valley	New South Wales
Kalani	Friends of the Koala	F	oc	2022-11-09					Unknown	Bentley	Lismore	New South Wales
Kelly	AZWH	F	UGT	2022-10-29	7	4	1	Male	10 Phesant Crt	CASHMERE	Moreton Bay	Queensland	Overt signs of disease
Kentish	EVE	H	UGT	2024-02-13	9.99	5.48	Unknown	Female	Unknown	Coombabah Lake	Gold Coast	Queensland
Kentish	EVE	H	UGT	2024-02-27	10.03	5.36	Unknown	Female	Unknown	Coombabah Lake	Gold Coast	Queensland
Kentish	EVE	H	UGT	2024-03-05	10.05	5.38	Unknown	Female	Unknown	Coombabah Lake	Gold Coast	Queensland
Kentish	EVE	H	UGT	2024-03-12	10.07	5.31	Unknown	Female	Unknown	Coombabah Lake	Gold Coast	Queensland
Kurt	AZWH	G	UGT	2023-07-19	5	8.3	6	Male	unknown a waiting details	WACOL	Brisbane	Queensland	Overt signs of disease
Kurt	AZWH	G	oc	2023-07-19	5	8.3	6	Male	unknown a waiting details	WACOL	Brisbane	Queensland	Overt signs of disease
Kurt	AZWH	G	nasal	2023-07-19	5	8.3	6	Male	unknown a waiting details	WACOL	Brisbane	Queensland	Overt signs of disease
Laguna	Friends of the Koala	nov	UGT	2022-11-23					Unknown	Myocum	Byron	New South Wales
Lakey	AZWH	G	oc	2023-10-01	6	7.45	4	Male	Folbigg Court	CLARENDON	Lockyer Valley	Queensland	Overt signs of disease
Lakey	AZWH	G	UGT	2023-10-01	6	7.45	4	Male	Folbigg Court	CLARENDON	Lockyer Valley	Queensland	Overt signs of disease
Lancelot	AZWH	A	UGT	2021-08-26	5	7.05	5	Male	65 Bainbridge St	ORMISTON	Brisbane	Queensland	Overt signs of disease
Langley	EVE	G	UGT	2022-04-12	2.25	6.02	Unknown	Male	Unknown	Coomera Sports Park	Gold Coast	Queensland
Langley	EVE	G	UGT	2022-07-18	2.52	5.48	Unknown	Male	Unknown	Coomera Sports Park	Gold Coast	Queensland
Langley	EVE	G	UGT	2022-11-29	2.88	5.96	Unknown	Male	Unknown	Coomera Sports Park	Gold Coast	Queensland
Leonie	AZWH	L1	UGT	2023-09-01	4	5.15	9	Female	9 Naturalist place	DOONAN	Sunshine Coast	Queensland	Dog Attack
Liam	AZWH	F	nasal	2021-10-23	2	3.25	5	Male	1 McCartney Crt	CASHMERE	Moreton Bay	Queensland	Overt signs of disease
Liam	AZWH	F	oc	2021-10-23	2	3.25	5	Male	1 McCartney Crt	CASHMERE	Moreton Bay	Queensland	Overt signs of disease
Liam	AZWH	F	UGT	2021-10-23	2	3.25	5	Male	1 McCartney Crt	CASHMERE	Moreton Bay	Queensland	Overt signs of disease
Libby	AZWH	A	oc	2021-05-25	4	3.8	7	Female	90 Starkey Street	WELLINGTON POINT	Brisbane	Queensland	HBC
Libby	AZWH	A	UGT	2021-05-25	4	3.8	7	Female	90 Starkey Street	WELLINGTON POINT	Brisbane	Queensland	HBC
Lilly	AZWH	G	UGT	2023-06-03	4	6	5	Male	Yabba Creek Road	IMBIL	Gympie	Queensland	Overt signs of disease
Linda	AZWH	F	UGT	2021-10-08	7	5.5	5	Female	5 Lindale Court	CASHMERE	Moreton Bay	Queensland	Overt signs of disease
Linda	AZWH	F	UGT	2023-08-10	3	5	5	Female	Reedy Creek bushland	REEDY CREEK	Gold Coast	Queensland	Overt signs of disease
Little Bruce	AZWH	G		2021-11-01	1.16	1.81	7	Male	Lovingdale Rd Byramcroo	TOOWOOMBA	Toowoomba	Queensland	Orphaned/Dependent Young
Lucifer	AZWH	A	oc	2021-08-14	10	6.85	7	Male	Karingal Scout Camp, Karingal Road	MOUNT COTTON	Brisbane	Queensland	Overt signs of disease
Lucifer	AZWH	A	UGT	2021-08-14	10	6.85	7	Male	Karingal Scout Camp, Karingal Road	MOUNT COTTON	Brisbane	Queensland	Overt signs of disease
Maisie	AZWH	F	UGT	2021-09-23	3	3.8	4	Female	503 Burridge Street	TANDUR	Gympie	Queensland	Overt signs of disease
Malden	EVE	F	UGT	2022-08-03	3	5.18	Unknown	Female	Unknown	TKMA	Gold Coast	Queensland
Marble	EVE	G	UGT	2022-12-05	7	6.02	Unknown	Female	Unknown	TKMA	Gold Coast	Queensland
Marie	Friends of the Koala	H	oc	2022-10-11					Unknown	Caniaba	Lismore	New South Wales
Marie	Friends of the Koala	G	UGT	2022-10-11					Unknown	Caniaba	Lismore	New South Wales
Marisa	AZWH	A	UGT	2021-07-28	6	5.2	3	Female	Banira St - Cresthaven Park	MANSFIELD	Brisbane	Queensland	Overt signs of disease
Marli	AZWH	F	UGT	2023-06-12	4	5.05	7	Female	Birkdale Conservation Park	BIRKDALE	Redland	Queensland	Overt signs of disease
Marlin	EVE	G	UGT	2024-02-27	8.09	8	Unknown	Male	Unknown	Coomera Sports Park	Gold Coast	Queensland
Marom	Friends of the Koala	H	L-oc	2022-10-31					Unknown	Tregeagle	Lismore	New South Wales
Marom	Friends of the Koala	H	UGT	2022-10-31					Unknown	Tregeagle	Lismore	New South Wales
Maybeline	AZWH	A	UGT	2021-10-23	8	6.65	4	Female	opp 75 Clifford Perske Drive	THORNLANDS	Brisbane	Queensland	Overt signs of disease
Maye	AZWH	F	oc	2023-05-13	6	5.9	3	Female	471 - 499 Kandanga Creek Rd	KANDANGA	Gympie	Queensland	Overt signs of disease
Maye	AZWH	F	UGT	2023-05-13	6	5.9	3	Female	471 - 499 Kandanga Creek Rd	KANDANGA	Gympie	Queensland	Overt signs of disease
McBride	RSPCA	A	oc	2022-03-28	7	5.6	3	Male	Centenary Hwy	Deebing Heights	Brisbane	Queensland	Sick
Meeka	Friends of the Koala	nov	UGT	2022-10-31					Unknown	Goonengerry	Byron	New South Wales
Meeka	Friends of the Koala	nov	oc	2022-10-31					Unknown	Goonengerry	Byron	New South Wales
Meridian	EVE	F	UGT	2023-03-27	1.89	4.83	Unknown	Female	Unknown	TKMA	Gold Coast	Queensland
Milko	AZWH	F	R-oc	2022-01-17	3	5.8	5	Male	605-625 Oakey Flat Road	MORAYFIELD	Brisbane	Queensland	HBC
Misha	Friends of the Koala	F	oc	2022-11-28					Unknown	Goonengerry	Byron	New South Wales
Mr Knightley	Friends of the Koala	F	oc	2022-11-23					Unknown	Dorroughby	Lismore	New South Wales
Nevell	RSPCA	F	UGT	2022-01-28	5.5	7.2	3	Male	320 Stockleigh Rd	Stockleigh	Brisbane	Queensland	Injured - HBC
Noodle	AZWH	L1	UGT	2021-10-09	3	5.4	7	Female	Worba Lane	TINBEERWAH	Sunshine Coast	Queensland	Overt signs of disease
Norwood	EVE	G	UGT	2023-02-15	3.54	6.5	Unknown	Male	Unknown	TKMA	Gold Coast	Queensland
Nugget	AZWH	F	UGT	2023-10-06	5		6	Male	Neil Road	GOODGER	South Burnett	Queensland	HBC
Oakleigh	EVE	G	UGT	2022-06-29	4.78	5.86	Unknown	Female	Unknown	Coomera Sports Park	Gold Coast	Queensland
Oakleigh	EVE	G	UGT	2023-04-04	5.55	6.08	Unknown	Female	Unknown	Coomera Sports Park	Gold Coast	Queensland
Oakley	AZWH	F	UGT	2021-07-23	4	7.3	6	Male	12 Correa Crt	CASHMERE	Moreton Bay	Queensland	Overt signs of disease
Ollie	AZWH	F	UGT	2023-07-19	7	6.95	4	Male	203 Ballard Rd	IMBIL	Gympie	Queensland	HBC
Oma	AZWH	A	oc	2022-05-03	3	3.75	4.5	Female	9 Jacob Street	WELLINGTON POINT	Brisbane	Queensland	Overt signs of disease
Opal	Friends of the Koala	F	L-oc	2022-10-04					Unknown	Eureka	Byron	New South Wales
Opal	Friends of the Koala	F	R-oc	2022-10-04					Unknown	Eureka	Byron	New South Wales
Opal	Friends of the Koala	F	UGT	2022-10-04					Unknown	Eureka	Byron	New South Wales
Otis	AZWH	F	UGT	2021-09-02	7	6.7	5	Male	2 McIlwraith Road	JOYNER	Moreton Bay	Queensland	Overt signs of disease
Paddi	Friends of the Koala	G	oc	2022-12-14					Unknown	Coffs Harbour	Coffs Harbour	New South Wales
Pippi	AZWH	A	oc	2023-04-19	6	7.35	5	Male	not provided	BIRKDALE	Redland	Queensland	Overt signs of disease
Pippi	AZWH	A	UGT	2023-04-19	6	7.35	5	Male	not provided	BIRKDALE	Redland	Queensland	Overt signs of disease
Pittstop	AZWH	F	UGT	2023-10-01	6	7.45	5	Male	Oakey Pittsworth Rd	PITTSWORTH	Toowoomba	Queensland	Overt signs of disease
Rainieri	AZWH	F	UGT	2023-11-20	10	8.55	4	Female	1836 Tin Can Bay Road	GOOMBOORIAN	Gympie	Queensland	Health Check
Rancis Fluggerbutter	EVE	F	oc	2023-02-27	9	7.37	Unknown	Male	Unknown	Railway Reserve	Gold Coast	Queensland
Rancis Fluggerbutter	EVE	F	UGT	2023-02-27	9	7.37	Unknown	Male	Unknown	Railway Reserve	Gold Coast	Queensland
Raphael	AZWH	F	oc	2021-11-03	1	0.8	7	Male	Wrights Reserve, Youngs Crossing Road	LAWNTON	Moreton Bay	Queensland	Health Check,Orphaned/Dependent Young
Remmy	AZWH	G	UGT	2023-06-20	7	7.4	8	Male	Bunya Hwy	MEMERAMBI	South Burnett	Queensland	HBC
Richard	AZWH	F	UGT	2023-04-26	5	8.05	6	Male	158 Hasthorpe Road	KANDANGA	Gympie	Queensland	Overt signs of disease
Richard	AZWH	F	UGT	2023-05-26	5	8.05	6	Male	158 Hasthorpe Road	KANDANGA	Gympie	Queensland	Overt signs of disease
River	AZWH	F	UGT	2023-01-13	2	2.75	6	Male	13 Stephen St	TEWANTIN	Sunshine Coast	Queensland	Overt signs of disease
Robin	Friends of the Koala	F	oc	2022-10-31					Unknown	Bangalow	Byron	New South Wales
Ronnie	AZWH	F	UGT	2021-09-25	3	4.35	6	Female	371 Goomong Road	KANDANGA	Gympie	Queensland	Health Check
Rosella	AZWH	F	UGT	2021-11-09	7	4.85	7	Female	Rosella Crt	FERNY HILLS	Moreton Bay	Queensland	HBC
Rosie_A	AZWH	G	oc	2022-01-12	8	5.35	5	Female	1-5 Meryll Crt	KALLANGUR	Moreton Bay	Queensland	Overt signs of disease
Sarabi	EVE	F	UGT	2023-03-28	6.5	5.15	Unknown	Female	Unknown	TKMA	Gold Coast	Queensland
Sarabi	EVE	F	UGT	2023-12-18	7.22	5.43	Unknown	Female	Unknown	TKMA	Gold Coast	Queensland
Sarasuati	Friends of the Koala	G	oc	2022-11-29					Unknown	Spring Grove	Richmond Valley	New South Wales
Sascha	AZWH	F	UGT	2021-05-15	7	7.25	7	Male	Opposite 412 Boundary Road	DAKABIN	Moreton Bay	Queensland	Overt signs of disease
Scar	EVE	F	oc	2023-03-15	6	7.49	Unknown	Male	Unknown	TKMA	Gold Coast	Queensland
Scar	EVE	F	UGT	2023-03-15	6	7.49	Unknown	Male	Unknown	TKMA	Gold Coast	Queensland
Scott	AZWH	G	oc	2021-09-02	4	5.85	5	Male	Hiddenvale Wildlife Centre	GRANDCHESTER	Brisbane	Queensland	Research Health Check
Servanda	AZWH	F	UGT	2021-05-14	6	5.65	7	Female	Noosa National Park	NOOSA HEADS	Sunshine Coast	Queensland	Overt signs of disease
Shoyu	AZWH	A	UGT	2021-07-15	3	3.8	7	Female	390 Old Cleveland Road	BIRKDALE	Brisbane	Queensland	Overt signs of disease
Simba	EVE	G	UGT	2023-05-22	6.5	8.13	Unknown	Male	Unknown	TKMA	Gold Coast	Queensland
Simu	AZWH	F	UGT	2021-08-24	6	6.85	4	Male	28 Lemongrass Crt	GRIFFIN	Moreton Bay	Queensland	Overt signs of disease
Skeeter	AZWH	F	UGT	2022-04-03	3	6.75	5	Male	217 Counter Road	WOLVI	Gympie	Queensland	Overt signs of disease
Sloane	EVE	G	oc	2022-11-17	3.07	4.95	Unknown	Female	Unknown	TKMA	Gold Coast	Queensland
Sloane	EVE	G	UGT	2022-11-17	3.07	4.95	Unknown	Female	Unknown	TKMA	Gold Coast	Queensland
Sloane	EVE	G	UGT	2022-04-21	2.5	5.05	Unknown	Female	Unknown	TKMA	Gold Coast	Queensland
Sloane	EVE	G	UGT	2023-04-27	3.52	4.98	Unknown	Female	Unknown	TKMA	Gold Coast	Queensland
Sommer	RSPCA	F	oc	2022-03-20	5	4.8	4	Male	Progress St	Quinalow	Western Downs	Queensland	Sick
Sommer	RSPCA	F	cloaca	2022-03-20	5	4.8	4	Male	Progress St	Quinalow	Western Downs	Queensland	Sick
Southbury	EVE	G	UGT	2022-08-29	4	6.75	Unknown	Male	Unknown	TKMA	Gold Coast	Queensland
Spiritwalker	Friends of the Koala	H	UGT	Unknown					Unknown	Monaltrie	Lismore	New South Wales
Squeak	AZWH	F	UGT	2021-09-17	2	3.7	5	Female	Kippa Ring Railway Station	KIPPA-RING	Moreton Bay	Queensland	Overt signs of disease
Stonebridge	EVE	G	UGT	2022-03-22	9	7.03	Unknown	Male	Unknown	Unknown	Gold Coast	Queensland
Teddy	AZWH	L1	UGT	2023-11-21	4	6.85	8	Male	1450 Louis Buzzo Drive	COOTHARABA	Sunshine Coast	Queensland	Overt signs of disease
Thumper	AZWH	F	UGT	2021-12-16	5	5.2	4	Female	1 Regent Street	JOYNER	Moreton Bay	Queensland	Overt signs of disease
TJ	AZWH	F	UGT	2021-12-17	6	7.25	5	Male	5 Vores Road	WHITESIDE	Moreton Bay	Queensland	Overt signs of disease
Tottenham	EVE	G	UGT	2023-04-26	2.13	5	Unknown	Male	Unknown	Coomera Sports Park	Gold Coast	Queensland
Tritan	Friends of the Koala	F	UGT	2022-11-15					Unknown	Tintenbar	Ballina	New South Wales
Tufty	AZWH	L1	UGT	2023-03-12	5	6.25	5	Male	11 Illawanna Drive	COOROIBAH	Sunshine Coast	Queensland	Health Check
Tuku	AZWH	F	UGT	2022-04-18	6	4.25	2	Female	Forgan Rd	JOYNER	Moreton Bay	Queensland	Overt signs of disease
Upminster	EVE	G	UGT	2022-12-07	5.55	8.67	Unknown	Male	Unknown	Coomera Sports Park	Gold Coast	Queensland
Upminster	EVE	G	UGT	2023-03-28	5.86	8.57	Unknown	Male	Unknown	Coomera Sports Park	Gold Coast	Queensland
Uxbridge	EVE	G	oc	2022-08-31	7	8.38	Unknown	Male	Unknown	TKMA	Gold Coast	Queensland
Uxbridge	EVE	G	UGT	2022-08-31	7	8.38	Unknown	Male	Unknown	TKMA	Gold Coast	Queensland
Verna	Friends of the Koala	G	oc	2022-09-20					Unknown	Pimlico	Ballina	New South Wales
Verna	Friends of the Koala	G	UGT	2022-09-20					Unknown	Pimlico	Ballina	New South Wales
Vincent	AZWH	F	UGT	2021-07-24	7	8.05	2	Male	43 Blue Pacific Road	DECEPTION BAY	Moreton Bay	Queensland	Overt signs of disease
Violet	EVE	G	oc	2023-03-13	5.5	5.57	Unknown	Female	Unknown	TKMA	Gold Coast	Queensland
Violet	EVE	G	UGT	2023-03-13	5.5	5.57	Unknown	Female	Unknown	TKMA	Gold Coast	Queensland
Warwick	EVE	G	UGT	2022-04-13	6	8.2	Unknown	Male	Unknown	Coomera Sports Park	Gold Coast	Queensland
Wasa	AZWH	A		2021-07-15	3	3.95	3	Female	390 Old Cleveland Road	BIRKDALE	Brisbane	Queensland	Overt signs of disease
Wattle	AZWH	G	UGT	2023-04-16	3	3.95	8	Female	1648 Kingaroy-Barkers Creek Road	WATTLE CAMP	Somerset	Queensland	HBC
Wattle	Friends of the Koala	F	UGT	2022-11-24					Unknown	Waterview Heights	Clarence Valley	New South Wales
Wilson	AZWH	L1	oc	2022-07-27	4	5.1	6	Male	65 Ormes Street	WILSONS POCKET	Gympie	Queensland	Health Check
Yucko	AZWH	F	UGT1	2021-09-13	5	5.8	5	Male	Progress Rd	BURPENGARY	Moreton Bay	Queensland	Overt signs of disease
Yucko	AZWH	F	UGT2	2021-09-13	5	5.8	5	Male	Progress Rd	BURPENGARY	Moreton Bay	Queensland	Overt signs of disease
Key
Raw data not available for these samples

## Sheet: Table S2
Northern Brisbane region (Moreton Bay)
Number of unique samples	A	F group	G	E58	Total
Total 2013-2014 (Nyari et al and Robbins et al)	2	62	10	1	75
Current Study 2020-2022	2	33	2	0	37
Gold Coast region
Researcher	A	F group	G	E58	H	Total
Total 2013 (Khan et al)	0	1	13	0	0	14
Current Study 2020-2022	0	13	32	2	1	48

## Sheet: Table S3
	Abigale_AZWH_UGT_1-8-23	Alexandra_Coomera_UGT_28-11-2022	Annie_AZWH_24-4-23_UGT	Aristotle_AZWH_UGT_9-5-21	Arya_MBRL_unknown_date_nasal_36	Ash_AZWH_nasal_58	Ash_RSPCA_UGT_1-1-22	Atticus_FoK_oc_17-10-22	Aua_AZWH_19-11-23_oc	Badger_RSPCA_oc_11-8-22	Badger_RSPCA_UGT_11-8-22	Banja_AZWH_UGT_28-3-23	Barney_Coomera_3-5-23	Battersea_Coomera_24-2-24	Battersea_Coomera_UGT_15-1-2024	BB_FoK_oc_17-10-22	BB_FoK_UGT_17-10-22	Beddington_Coomera_oc_5-10-2022	Beddington_Coomera_oc_21-4-22	Beddington_Coomera_throat_21-4-22	Beddington_Coomera_UGT_5-10-2022	Beddington_Coomera_UGT_11-7-23	Bentley_AZWH_26-9-22	Bickley_Coomera_5-5-2023_UGT	Bickley_Coomera_30-08-2022_UGT	Blackfriars_Coomera_14-2-2023_oc	Blackfriars_Coomera_14-2-2023_UGT	Blackfriars_Coomera_23-5-23_UGT	Blackfriars_Coomera_30-08-2022_UGT	Blinky_A_AZWH_oc_7-11-21	Blinky_A_AZWH_UGT_7-11-21	Blue_A_AZWH_oc_9-9-21	Blue_A_AZWH_UGT_9-9-21	Bobby_Joel_AZWH_2-3-23_UGT	Bonnie_UGT_RSPCA_24-1-22	Boris_AZWH_30-4-23_oc	Boris_AZWH_UGT_30-4-23	Broadie_RSPCA_UGT_28-2-22	Broadie_RSPCA_URO_28-2-22	Bruce_AZWH_UGT_13-11-21	Bryce_AZWH_UGT_10-6-23	Bumpkin_AZWH_UGT_14-11-23	Bunya_AZWH_UGT_24-10-21	Byron_AZWH_UGT_26-5-21	Caledonia_Coomera_4-3-24	Caledonia_Coomera_oc_27-2-24	Caledonia_Coomera_UGT_27-2-24	Carney_RSPCA_oc_7-2-22	Carney_RSPCA_UGT_7-2-22
Abigale_AZWH_UGT_1-8-23		94.413	94.134	94.413	96.221	94.22	100	94.413	94.413	100	100	94.413	96.348	94.366	93.884	98.315	98.315	96.348	96.348	96.348	96.348	96.348	96.221	96.338	96.338	94.382	94.382	94.382	94.382	94.413	100	94.413	94.413	94.134	94.413	94.134	94.068	94.203	94.334	94.413	100	94.413	96.067	100	96.348	96.348	96.348	94.302	94.35
Alexandra_Coomera_UGT_28-11-2022	94.413		99.446	100	94.509	99.71	94.429	100	100	94.35	94.429	100	94.708	100	100	94.429	94.708	94.708	94.708	94.708	94.708	94.708	94.509	94.678	94.678	100	100	100	100	99.721	94.429	100	100	100	100	99.723	99.717	100	100	99.721	94.429	100	94.429	94.429	94.693	94.708	94.708	100	100
Annie_AZWH_24-4-23_UGT	94.134	99.446		99.443	94.22	99.71	94.15	99.441	99.443	94.068	94.15	99.446	94.429	99.435	99.387	94.15	94.429	94.429	94.429	94.429	94.429	94.429	94.22	94.398	94.398	99.437	99.437	99.437	99.437	99.164	94.15	99.443	99.443	99.443	99.446	99.446	99.433	99.419	99.438	99.164	94.15	99.441	94.15	94.15	94.413	94.429	94.429	99.429	99.44
Aristotle_AZWH_UGT_9-5-21	94.413	100	99.443		94.509	99.71	94.429	100	100	94.35	94.429	100	94.708	100	100	94.429	94.708	94.708	94.708	94.708	94.708	94.708	94.509	94.678	94.678	100	100	100	100	99.721	94.429	100	100	100	100	99.721	99.717	100	100	99.721	94.429	100	94.429	94.429	94.693	94.708	94.708	100	100
Arya_MBRL_unknown_date_nasal_36	96.221	94.509	94.22	94.509		94.798	96.221	94.509	94.509	96.199	96.221	94.509	100	94.509	94.136	97.965	97.965	100	100	100	100	100	100	100	100	94.509	94.509	94.509	94.509	94.509	96.221	94.509	94.509	94.798	94.509	95.087	95.087	94.477	94.477	94.798	96.221	94.509	99.709	96.221	100	100	100	94.509	94.493
Ash_AZWH_nasal_58	94.22	99.71	99.71	99.71	94.798		94.22	99.71	99.71	94.186	94.22	99.71	94.798	99.71	99.69	94.798	94.798	94.798	94.798	94.798	94.798	94.798	94.798	94.798	94.798	99.71	99.71	99.71	99.71	99.42	94.22	99.71	99.71	99.71	99.71	99.71	99.71	99.708	99.708	99.42	94.22	99.71	94.509	94.22	94.798	94.798	94.798	99.71	99.709
Ash_RSPCA_UGT_1-1-22	100	94.429	94.15	94.429	96.221	94.22		94.429	94.429	100	100	94.429	96.359	94.366	93.884	98.319	98.319	96.359	96.359	96.359	96.359	96.359	96.221	96.338	96.338	94.382	94.382	94.382	94.382	94.429	100	94.429	94.429	94.15	94.429	94.15	94.068	94.203	94.35	94.429	100	94.429	96.078	100	96.348	96.359	96.359	94.302	94.366
Atticus_FoK_oc_17-10-22	94.413	100	99.441	100	94.509	99.71	94.429		100	94.35	94.429	100	94.708	100	100	94.429	94.708	94.708	94.708	94.708	94.708	94.708	94.509	94.678	94.678	100	100	100	100	99.721	94.429	100	100	100	100	99.721	99.717	100	100	99.721	94.429	100	94.429	94.429	94.693	94.708	94.708	100	100
Aua_AZWH_19-11-23_oc	94.413	100	99.443	100	94.509	99.71	94.429	100		94.35	94.429	100	94.708	100	100	94.429	94.708	94.708	94.708	94.708	94.708	94.708	94.509	94.678	94.678	100	100	100	100	99.721	94.429	100	100	100	100	99.721	99.717	100	100	99.721	94.429	100	94.429	94.429	94.693	94.708	94.708	100	100
Badger_RSPCA_oc_11-8-22	100	94.35	94.068	94.35	96.199	94.186	100	94.35	94.35		100	94.35	96.307	94.286	93.789	98.295	98.295	96.307	96.307	96.307	96.307	96.307	96.199	96.286	96.286	94.302	94.302	94.302	94.302	94.35	100	94.35	94.35	94.068	94.35	94.068	93.983	94.203	94.35	94.35	100	94.35	96.023	100	96.296	96.307	96.307	94.22	94.35
Badger_RSPCA_UGT_11-8-22	100	94.429	94.15	94.429	96.221	94.22	100	94.429	94.429	100		94.429	96.359	94.366	93.884	98.039	98.319	96.359	96.359	96.359	96.359	96.359	96.221	96.338	96.338	94.382	94.382	94.382	94.382	94.429	100	94.429	94.429	94.15	94.429	94.15	94.068	94.203	94.35	94.429	100	94.429	96.078	100	96.348	96.359	96.359	94.302	94.366
Banja_AZWH_UGT_28-3-23	94.413	100	99.446	100	94.509	99.71	94.429	100	100	94.35	94.429		94.708	100	100	94.429	94.708	94.708	94.708	94.708	94.708	94.708	94.509	94.678	94.678	100	100	100	100	99.721	94.429	100	100	100	100	99.725	99.717	100	100	99.721	94.429	100	94.429	94.429	94.693	94.708	94.708	100	100
Barney_Coomera_3-5-23	96.348	94.708	94.429	94.708	100	94.798	96.359	94.708	94.708	96.307	96.359	94.708		94.648	94.19	98.039	98.039	100	100	100	100	100	100	100	100	94.663	94.663	94.663	94.663	94.708	96.359	94.708	94.708	94.986	94.708	95.265	95.198	94.493	94.633	94.986	96.359	94.708	99.72	96.359	100	100	100	94.587	94.648
Battersea_Coomera_24-2-24	94.366	100	99.435	100	94.509	99.71	94.366	100	100	94.286	94.366	100	94.648		100	94.366	94.648	94.648	94.648	94.648	94.648	94.648	94.509	94.648	94.648	100	100	100	100	99.718	94.366	100	100	100	100	99.718	99.717	100	100	99.718	94.366	100	94.366	94.366	94.648	94.648	94.648	100	100
Battersea_Coomera_UGT_15-1-2024	93.884	100	99.387	100	94.136	99.69	93.884	100	100	93.789	93.884	100	94.19	100		93.884	94.19	94.19	94.19	94.19	94.19	94.19	94.136	94.19	94.19	100	100	100	100	99.693	93.884	100	100	100	100	99.693	99.693	100	100	99.693	93.884	100	93.884	93.884	94.19	94.19	94.19	100	100
BB_FoK_oc_17-10-22	98.315	94.429	94.15	94.429	97.965	94.798	98.319	94.429	94.429	98.295	98.039	94.429	98.039	94.366	93.884		100	98.039	98.039	98.039	98.039	98.039	97.965	98.028	98.028	94.382	94.382	94.382	94.382	94.429	98.319	94.429	94.429	94.708	94.708	94.986	94.915	94.493	94.633	94.708	98.319	94.429	97.759	98.319	98.034	98.039	98.039	94.302	94.648
BB_FoK_UGT_17-10-22	98.315	94.708	94.429	94.708	97.965	94.798	98.319	94.708	94.708	98.295	98.319	94.708	98.039	94.648	94.19	100		98.039	98.039	98.039	98.039	98.039	97.965	98.028	98.028	94.663	94.663	94.663	94.663	94.708	98.319	94.708	94.708	94.986	94.708	95.265	95.198	94.493	94.633	94.986	98.319	94.708	97.759	98.319	98.034	98.039	98.039	94.587	94.648
Beddington_Coomera_oc_5-10-2022	96.348	94.708	94.429	94.708	100	94.798	96.359	94.708	94.708	96.307	96.359	94.708	100	94.648	94.19	98.039	98.039		100	100	100	100	100	100	100	94.663	94.663	94.663	94.663	94.708	96.359	94.708	94.708	94.986	94.708	95.265	95.198	94.493	94.633	94.986	96.359	94.708	99.72	96.359	100	100	100	94.587	94.648
Beddington_Coomera_oc_21-4-22	96.348	94.708	94.429	94.708	100	94.798	96.359	94.708	94.708	96.307	96.359	94.708	100	94.648	94.19	98.039	98.039	100		100	100	100	100	100	100	94.663	94.663	94.663	94.663	94.708	96.359	94.708	94.708	94.986	94.708	95.265	95.198	94.493	94.633	94.986	96.359	94.708	99.72	96.359	100	100	100	94.587	94.648
Beddington_Coomera_throat_21-4-22	96.348	94.708	94.429	94.708	100	94.798	96.359	94.708	94.708	96.307	96.359	94.708	100	94.648	94.19	98.039	98.039	100	100		100	100	100	100	100	94.663	94.663	94.663	94.663	94.708	96.359	94.708	94.708	94.986	94.708	95.265	95.198	94.493	94.633	94.986	96.359	94.708	99.72	96.359	100	100	100	94.587	94.648
Beddington_Coomera_UGT_5-10-2022	96.348	94.708	94.429	94.708	100	94.798	96.359	94.708	94.708	96.307	96.359	94.708	100	94.648	94.19	98.039	98.039	100	100	100		100	100	100	100	94.663	94.663	94.663	94.663	94.708	96.359	94.708	94.708	94.986	94.708	95.265	95.198	94.493	94.633	94.986	96.359	94.708	99.72	96.359	100	100	100	94.587	94.648
Beddington_Coomera_UGT_11-7-23	96.348	94.708	94.429	94.708	100	94.798	96.359	94.708	94.708	96.307	96.359	94.708	100	94.648	94.19	98.039	98.039	100	100	100	100		100	100	100	94.663	94.663	94.663	94.663	94.708	96.359	94.708	94.708	94.986	94.708	95.265	95.198	94.493	94.633	94.986	96.359	94.708	99.72	96.359	100	100	100	94.587	94.648
Bentley_AZWH_26-9-22	96.221	94.509	94.22	94.509	100	94.798	96.221	94.509	94.509	96.199	96.221	94.509	100	94.509	94.136	97.965	97.965	100	100	100	100	100		100	100	94.509	94.509	94.509	94.509	94.509	96.221	94.509	94.509	94.798	94.509	95.087	95.087	94.477	94.477	94.798	96.221	94.509	99.709	96.221	100	100	100	94.509	94.493
Bickley_Coomera_5-5-2023_UGT	96.338	94.678	94.398	94.678	100	94.798	96.338	94.678	94.678	96.286	96.338	94.678	100	94.648	94.19	98.028	98.028	100	100	100	100	100	100		100	94.663	94.663	94.663	94.663	94.678	96.338	94.678	94.678	94.958	94.678	95.238	95.198	94.493	94.602	94.958	96.338	94.678	99.718	96.338	100	100	100	94.587	94.618
Bickley_Coomera_30-08-2022_UGT	96.338	94.678	94.398	94.678	100	94.798	96.338	94.678	94.678	96.286	96.338	94.678	100	94.648	94.19	98.028	98.028	100	100	100	100	100	100	100		94.663	94.663	94.663	94.663	94.678	96.338	94.678	94.678	94.958	94.678	95.238	95.198	94.493	94.602	94.958	96.338	94.678	99.718	96.338	100	100	100	94.587	94.618
Blackfriars_Coomera_14-2-2023_oc	94.382	100	99.437	100	94.509	99.71	94.382	100	100	94.302	94.382	100	94.663	100	100	94.382	94.663	94.663	94.663	94.663	94.663	94.663	94.509	94.663	94.663		100	100	100	99.718	94.382	100	100	100	100	99.718	99.717	100	100	99.718	94.382	100	94.382	94.382	94.663	94.663	94.663	100	100
Blackfriars_Coomera_14-2-2023_UGT	94.382	100	99.437	100	94.509	99.71	94.382	100	100	94.302	94.382	100	94.663	100	100	94.382	94.663	94.663	94.663	94.663	94.663	94.663	94.509	94.663	94.663	100		100	100	99.718	94.382	100	100	100	100	99.718	99.717	100	100	99.718	94.382	100	94.382	94.382	94.663	94.663	94.663	100	100
Blackfriars_Coomera_23-5-23_UGT	94.382	100	99.437	100	94.509	99.71	94.382	100	100	94.302	94.382	100	94.663	100	100	94.382	94.663	94.663	94.663	94.663	94.663	94.663	94.509	94.663	94.663	100	100		100	99.718	94.382	100	100	100	100	99.718	99.717	100	100	99.718	94.382	100	94.382	94.382	94.663	94.663	94.663	100	100
Blackfriars_Coomera_30-08-2022_UGT	94.382	100	99.437	100	94.509	99.71	94.382	100	100	94.302	94.382	100	94.663	100	100	94.382	94.663	94.663	94.663	94.663	94.663	94.663	94.509	94.663	94.663	100	100	100		99.718	94.382	100	100	100	100	99.718	99.717	100	100	99.718	94.382	100	94.382	94.382	94.663	94.663	94.663	100	100
Blinky_A_AZWH_oc_7-11-21	94.413	99.721	99.164	99.721	94.509	99.42	94.429	99.721	99.721	94.35	94.429	99.721	94.708	99.718	99.693	94.429	94.708	94.708	94.708	94.708	94.708	94.708	94.509	94.678	94.678	99.718	99.718	99.718	99.718		94.429	99.721	99.721	99.721	99.721	99.443	99.433	99.709	99.718	99.443	94.429	99.721	94.429	94.429	94.693	94.708	94.708	99.714	99.718
Blinky_A_AZWH_UGT_7-11-21	100	94.429	94.15	94.429	96.221	94.22	100	94.429	94.429	100	100	94.429	96.359	94.366	93.884	98.319	98.319	96.359	96.359	96.359	96.359	96.359	96.221	96.338	96.338	94.382	94.382	94.382	94.382	94.429		94.429	94.429	94.15	94.429	94.15	94.068	94.203	94.35	94.429	100	94.429	96.078	100	96.348	96.359	96.359	94.302	94.366
Blue_A_AZWH_oc_9-9-21	94.413	100	99.443	100	94.509	99.71	94.429	100	100	94.35	94.429	100	94.708	100	100	94.429	94.708	94.708	94.708	94.708	94.708	94.708	94.509	94.678	94.678	100	100	100	100	99.721	94.429		100	100	100	99.721	99.717	100	100	99.721	94.429	100	94.429	94.429	94.693	94.708	94.708	100	100
Blue_A_AZWH_UGT_9-9-21	94.413	100	99.443	100	94.509	99.71	94.429	100	100	94.35	94.429	100	94.708	100	100	94.429	94.708	94.708	94.708	94.708	94.708	94.708	94.509	94.678	94.678	100	100	100	100	99.721	94.429	100		100	100	99.721	99.717	100	100	99.721	94.429	100	94.429	94.429	94.693	94.708	94.708	100	100
Bobby_Joel_AZWH_2-3-23_UGT	94.134	100	99.443	100	94.798	99.71	94.15	100	100	94.068	94.15	100	94.986	100	100	94.708	94.986	94.986	94.986	94.986	94.986	94.986	94.798	94.958	94.958	100	100	100	100	99.721	94.15	100	100		99.721	99.721	99.717	100	100	99.721	94.15	100	94.708	94.15	94.972	94.986	94.986	100	100
Bonnie_UGT_RSPCA_24-1-22	94.413	100	99.446	100	94.509	99.71	94.429	100	100	94.35	94.429	100	94.708	100	100	94.708	94.708	94.708	94.708	94.708	94.708	94.708	94.509	94.678	94.678	100	100	100	100	99.721	94.429	100	100	99.721		99.451	99.433	100	100	99.721	94.429	100	94.429	94.429	94.693	94.708	94.708	100	100
Boris_AZWH_30-4-23_oc	94.134	99.723	99.446	99.721	95.087	99.71	94.15	99.721	99.721	94.068	94.15	99.725	95.265	99.718	99.693	94.986	95.265	95.265	95.265	95.265	95.265	95.265	95.087	95.238	95.238	99.718	99.718	99.718	99.718	99.443	94.15	99.721	99.721	99.721	99.451		100	99.709	99.722	99.443	94.15	99.721	94.986	94.15	95.251	95.265	95.265	99.714	99.722
Boris_AZWH_UGT_30-4-23	94.068	99.717	99.433	99.717	95.087	99.71	94.068	99.717	99.717	93.983	94.068	99.717	95.198	99.717	99.693	94.915	95.198	95.198	95.198	95.198	95.198	95.198	95.087	95.198	95.198	99.717	99.717	99.717	99.717	99.433	94.068	99.717	99.717	99.717	99.433	100		99.709	99.713	99.433	94.068	99.717	94.915	94.068	95.198	95.198	95.198	99.714	99.713
Broadie_RSPCA_UGT_28-2-22	94.203	100	99.419	100	94.477	99.708	94.203	100	100	94.203	94.203	100	94.493	100	100	94.493	94.493	94.493	94.493	94.493	94.493	94.493	94.477	94.493	94.493	100	100	100	100	99.709	94.203	100	100	100	100	99.709	99.709		100	99.709	94.203	100	94.203	94.203	94.493	94.493	94.493	100	100
Broadie_RSPCA_URO_28-2-22	94.334	100	99.438	100	94.477	99.708	94.35	100	100	94.35	94.35	100	94.633	100	100	94.633	94.633	94.633	94.633	94.633	94.633	94.633	94.477	94.602	94.602	100	100	100	100	99.718	94.35	100	100	100	100	99.722	99.713	100		99.718	94.35	100	94.35	94.35	94.618	94.633	94.633	100	100
Bruce_AZWH_UGT_13-11-21	94.413	99.721	99.164	99.721	94.798	99.42	94.429	99.721	99.721	94.35	94.429	99.721	94.986	99.718	99.693	94.708	94.986	94.986	94.986	94.986	94.986	94.986	94.798	94.958	94.958	99.718	99.718	99.718	99.718	99.443	94.429	99.721	99.721	99.721	99.721	99.443	99.433	99.709	99.718		94.429	99.721	94.708	94.429	94.972	94.986	94.986	99.714	99.718
Bryce_AZWH_UGT_10-6-23	100	94.429	94.15	94.429	96.221	94.22	100	94.429	94.429	100	100	94.429	96.359	94.366	93.884	98.319	98.319	96.359	96.359	96.359	96.359	96.359	96.221	96.338	96.338	94.382	94.382	94.382	94.382	94.429	100	94.429	94.429	94.15	94.429	94.15	94.068	94.203	94.35	94.429		94.429	96.078	100	96.348	96.359	96.359	94.302	94.366
Bumpkin_AZWH_UGT_14-11-23	94.413	100	99.441	100	94.509	99.71	94.429	100	100	94.35	94.429	100	94.708	100	100	94.429	94.708	94.708	94.708	94.708	94.708	94.708	94.509	94.678	94.678	100	100	100	100	99.721	94.429	100	100	100	100	99.721	99.717	100	100	99.721	94.429		94.429	94.429	94.693	94.708	94.708	100	100
Bunya_AZWH_UGT_24-10-21	96.067	94.429	94.15	94.429	99.709	94.509	96.078	94.429	94.429	96.023	96.078	94.429	99.72	94.366	93.884	97.759	97.759	99.72	99.72	99.72	99.72	99.72	99.709	99.718	99.718	94.382	94.382	94.382	94.382	94.429	96.078	94.429	94.429	94.708	94.429	94.986	94.915	94.203	94.35	94.708	96.078	94.429		96.078	99.719	99.72	99.72	94.302	94.366
Byron_AZWH_UGT_26-5-21	100	94.429	94.15	94.429	96.221	94.22	100	94.429	94.429	100	100	94.429	96.359	94.366	93.884	98.319	98.319	96.359	96.359	96.359	96.359	96.359	96.221	96.338	96.338	94.382	94.382	94.382	94.382	94.429	100	94.429	94.429	94.15	94.429	94.15	94.068	94.203	94.35	94.429	100	94.429	96.078		96.348	96.359	96.359	94.302	94.366
Caledonia_Coomera_4-3-24	96.348	94.693	94.413	94.693	100	94.798	96.348	94.693	94.693	96.296	96.348	94.693	100	94.648	94.19	98.034	98.034	100	100	100	100	100	100	100	100	94.663	94.663	94.663	94.663	94.693	96.348	94.693	94.693	94.972	94.693	95.251	95.198	94.493	94.618	94.972	96.348	94.693	99.719	96.348		100	100	94.587	94.633
Caledonia_Coomera_oc_27-2-24	96.348	94.708	94.429	94.708	100	94.798	96.359	94.708	94.708	96.307	96.359	94.708	100	94.648	94.19	98.039	98.039	100	100	100	100	100	100	100	100	94.663	94.663	94.663	94.663	94.708	96.359	94.708	94.708	94.986	94.708	95.265	95.198	94.493	94.633	94.986	96.359	94.708	99.72	96.359	100		100	94.587	94.648
Caledonia_Coomera_UGT_27-2-24	96.348	94.708	94.429	94.708	100	94.798	96.359	94.708	94.708	96.307	96.359	94.708	100	94.648	94.19	98.039	98.039	100	100	100	100	100	100	100	100	94.663	94.663	94.663	94.663	94.708	96.359	94.708	94.708	94.986	94.708	95.265	95.198	94.493	94.633	94.986	96.359	94.708	99.72	96.359	100	100		94.587	94.648
Carney_RSPCA_oc_7-2-22	94.302	100	99.429	100	94.509	99.71	94.302	100	100	94.22	94.302	100	94.587	100	100	94.302	94.587	94.587	94.587	94.587	94.587	94.587	94.509	94.587	94.587	100	100	100	100	99.714	94.302	100	100	100	100	99.714	99.714	100	100	99.714	94.302	100	94.302	94.302	94.587	94.587	94.587		100
Carney_RSPCA_UGT_7-2-22	94.35	100	99.44	100	94.493	99.709	94.366	100	100	94.35	94.366	100	94.648	100	100	94.648	94.648	94.648	94.648	94.648	94.648	94.648	94.493	94.618	94.618	100	100	100	100	99.718	94.366	100	100	100	100	99.722	99.713	100	100	99.718	94.366	100	94.366	94.366	94.633	94.648	94.648	100
Cash_AZWH_oc_7-5-21	94.413	100	99.443	100	94.509	99.71	94.429	100	100	94.35	94.429	100	94.708	100	100	94.429	94.708	94.708	94.708	94.708	94.708	94.708	94.509	94.678	94.678	100	100	100	100	99.721	94.429	100	100	100	100	99.721	99.717	100	100	99.721	94.429	100	94.429	94.429	94.693	94.708	94.708	100	100
Casuarina_AZWH_URT2_28-9-22	94.22	96.532	96.243	96.532	97.11	96.532	94.22	96.532	96.532	94.186	94.22	96.532	97.11	96.532	96.296	95.954	95.954	97.11	97.11	97.11	97.11	97.11	97.11	97.11	97.11	96.532	96.532	96.532	96.532	96.532	94.22	96.532	96.532	96.532	96.243	96.821	96.821	96.512	96.512	96.532	94.22	96.532	97.399	94.22	97.11	97.11	97.11	96.532	96.522
Casuarina_AZWH_URT_28-9-22	94.22	96.532	96.243	96.532	97.11	96.532	94.22	96.532	96.532	94.186	94.22	96.532	97.11	96.532	96.296	95.954	95.954	97.11	97.11	97.11	97.11	97.11	97.11	97.11	97.11	96.532	96.532	96.532	96.532	96.532	94.22	96.532	96.532	96.532	96.243	96.821	96.821	96.512	96.512	96.532	94.22	96.532	97.399	94.22	97.11	97.11	97.11	96.532	96.522
Charlie_Hiddenvale_oc_12-5-20	94.413	100	99.44	100	94.509	99.71	94.413	100	100	94.334	94.413	100	94.693	100	100	94.693	94.693	94.693	94.693	94.693	94.693	94.693	94.509	94.678	94.678	100	100	100	100	99.72	94.413	100	100	100	100	99.72	99.717	100	100	99.72	94.413	100	94.413	94.413	94.693	94.693	94.693	100	100
Charlie_Hiddenvale_UGT_12-5-20	94.413	100	99.44	100	94.509	99.71	94.413	100	100	94.334	94.413	100	94.693	100	100	94.693	94.693	94.693	94.693	94.693	94.693	94.693	94.509	94.678	94.678	100	100	100	100	99.72	94.413	100	100	100	100	99.72	99.717	100	100	99.72	94.413	100	94.413	94.413	94.693	94.693	94.693	100	100
Chester_AZWH_UGT_15-7-21	94.134	100	99.443	100	94.798	99.71	94.15	100	100	94.068	94.15	100	94.986	100	100	94.708	94.986	94.986	94.986	94.986	94.986	94.986	94.798	94.958	94.958	100	100	100	100	99.721	94.15	100	100	100	99.721	99.721	99.717	100	100	99.721	94.15	100	94.708	94.15	94.972	94.986	94.986	100	100
Chlamydia_pecorum_genotype_A	100	94.413	94.134	94.413	96.221	94.22	100	94.413	94.413	100	100	94.413	96.348	94.366	93.884	98.315	98.315	96.348	96.348	96.348	96.348	96.348	96.221	96.338	96.338	94.382	94.382	94.382	94.382	94.413	100	94.413	94.413	94.134	94.413	94.134	94.068	94.203	94.334	94.413	100	94.413	96.067	100	96.348	96.348	96.348	94.302	94.35
Chlamydia_pecorum_genotype_F	94.134	100	99.446	100	94.509	99.71	94.15	100	100	94.068	94.15	100	94.708	100	100	94.429	94.708	94.708	94.708	94.708	94.708	94.708	94.509	94.678	94.678	100	100	100	100	99.721	94.15	100	100	100	99.725	99.727	99.717	100	100	99.721	94.15	100	94.429	94.15	94.693	94.708	94.708	100	100
Chlamydia_pecorum_genotype_G	96.348	94.693	94.413	94.693	100	94.798	96.348	94.693	94.693	96.296	96.348	94.693	100	94.648	94.19	98.034	98.034	100	100	100	100	100	100	100	100	94.663	94.663	94.663	94.663	94.693	96.348	94.693	94.693	94.972	94.693	95.251	95.198	94.493	94.618	94.972	96.348	94.693	99.719	96.348	100	100	100	94.587	94.633
Chrissie_RSPCA_oc_2-1-22	94.413	100	99.443	100	94.509	99.71	94.429	100	100	94.35	94.429	100	94.708	100	100	94.429	94.708	94.708	94.708	94.708	94.708	94.708	94.509	94.678	94.678	100	100	100	100	99.721	94.429	100	100	100	100	99.721	99.717	100	100	99.721	94.429	100	94.429	94.429	94.693	94.708	94.708	100	100
Clancy_AZWH_UGT_25-7-21	95.787	94.429	94.15	94.429	99.419	94.22	95.798	94.429	94.429	95.739	95.798	94.429	99.44	94.366	93.884	97.479	97.479	99.44	99.44	99.44	99.44	99.44	99.419	99.437	99.437	94.382	94.382	94.382	94.382	94.429	95.798	94.429	94.429	94.429	94.15	94.708	94.633	94.203	94.35	94.429	95.798	94.429	99.16	95.798	99.438	99.44	99.44	94.302	94.366
Clapton_Coomera_02-11-2022_UGT	96.348	94.708	94.429	94.708	100	94.798	96.359	94.708	94.708	96.307	96.359	94.708	100	94.648	94.19	98.039	98.039	100	100	100	100	100	100	100	100	94.663	94.663	94.663	94.663	94.708	96.359	94.708	94.708	94.986	94.708	95.265	95.198	94.493	94.633	94.986	96.359	94.708	99.72	96.359	100	100	100	94.587	94.648
Clapton_Coomera_8-3-2023_oc	96.348	94.708	94.429	94.708	100	94.798	96.359	94.708	94.708	96.307	96.359	94.708	100	94.648	94.19	98.039	98.039	100	100	100	100	100	100	100	100	94.663	94.663	94.663	94.663	94.708	96.359	94.708	94.708	94.986	94.708	95.265	95.198	94.493	94.633	94.986	96.359	94.708	99.72	96.359	100	100	100	94.587	94.648
Clapton_Coomera_13-7-22_UGT	95.223	95.541	95.223	95.541	95.498	95.498	95.223	95.541	95.541	95.146	95.223	95.541	95.541	95.541	95.541	96.178	96.178	95.541	95.541	95.541	95.541	95.541	95.498	95.541	95.541	95.541	95.541	95.541	95.541	95.223	95.223	95.541	95.541	95.541	95.223	95.541	95.541	95.469	95.469	95.541	95.223	95.541	95.223	95.223	95.541	95.541	95.541	95.541	95.484
Cooper_AZWH_UGT_29-6-21	94.413	100	99.446	100	94.509	99.71	94.429	100	100	94.35	94.429	100	94.708	100	100	94.429	94.708	94.708	94.708	94.708	94.708	94.708	94.509	94.678	94.678	100	100	100	100	99.721	94.429	100	100	100	100	99.723	99.717	100	100	99.721	94.429	100	94.429	94.429	94.693	94.708	94.708	100	100
Crystal_Coomera_UGT_17-3-22	96.348	94.693	94.413	94.693	100	94.798	96.348	94.693	94.693	96.296	96.348	94.693	100	94.648	94.19	98.034	98.034	100	100	100	100	100	100	100	100	94.663	94.663	94.663	94.663	94.693	96.348	94.693	94.693	94.972	94.693	95.251	95.198	94.493	94.618	94.972	96.348	94.693	99.719	96.348	100	100	100	94.587	94.633
Derek_AZWH_oc_19-7-21	94.413	99.721	99.721	99.721	94.798	100	94.429	99.721	99.721	94.35	94.429	99.721	94.986	99.718	99.693	94.708	94.986	94.986	94.986	94.986	94.986	94.986	94.798	94.958	94.958	99.718	99.718	99.718	99.718	99.441	94.429	99.721	99.721	99.721	99.721	99.721	99.717	99.709	99.717	99.441	94.429	99.721	94.708	94.429	94.972	94.986	94.986	99.714	99.718
Derek_AZWH_UGT_19-7-21	94.413	99.721	99.721	99.721	94.798	100	94.429	99.721	99.721	94.35	94.429	99.721	94.986	99.718	99.693	94.708	94.986	94.986	94.986	94.986	94.986	94.986	94.798	94.958	94.958	99.718	99.718	99.718	99.718	99.441	94.429	99.721	99.721	99.721	99.721	99.721	99.717	99.709	99.717	99.441	94.429	99.721	94.708	94.429	94.972	94.986	94.986	99.714	99.718
Didget_AZWH_oc_23-1-22	94.413	99.721	99.721	99.721	94.798	100	94.429	99.721	99.721	94.35	94.429	99.721	94.986	99.718	99.693	94.708	94.986	94.986	94.986	94.986	94.986	94.986	94.798	94.958	94.958	99.718	99.718	99.718	99.718	99.441	94.429	99.721	99.721	99.721	99.721	99.721	99.717	99.709	99.717	99.441	94.429	99.721	94.708	94.429	94.972	94.986	94.986	99.714	99.718
Diggins_AZWH_9-3-23_UGT	94.134	100	99.444	100	94.509	99.71	94.15	100	100	94.068	94.15	100	94.708	100	100	94.429	94.708	94.708	94.708	94.708	94.708	94.708	94.509	94.678	94.678	100	100	100	100	99.721	94.15	100	100	100	99.722	99.722	99.717	100	100	99.721	94.15	100	94.429	94.15	94.693	94.708	94.708	100	100
Dimples_FoK_UGT_5-12-22	94.413	100	99.446	100	94.509	99.71	94.429	100	100	94.35	94.429	100	94.708	100	100	94.429	94.708	94.708	94.708	94.708	94.708	94.708	94.509	94.678	94.678	100	100	100	100	99.721	94.429	100	100	100	100	99.727	99.717	100	100	99.721	94.429	100	94.429	94.429	94.693	94.708	94.708	100	100
Dylan_AZWH_UGT_7-9-21	94.413	100	99.443	100	94.509	99.71	94.429	100	100	94.35	94.429	100	94.708	100	100	94.429	94.708	94.708	94.708	94.708	94.708	94.708	94.509	94.678	94.678	100	100	100	100	99.721	94.429	100	100	100	100	99.721	99.717	100	100	99.721	94.429	100	94.429	94.429	94.693	94.708	94.708	100	100
Elena_FoK_UGT_26-9-22	94.413	100	99.446	100	94.509	99.71	94.429	100	100	94.35	94.429	100	94.708	100	100	94.429	94.708	94.708	94.708	94.708	94.708	94.708	94.509	94.678	94.678	100	100	100	100	99.721	94.429	100	100	100	100	99.725	99.717	100	100	99.721	94.429	100	94.429	94.429	94.693	94.708	94.708	100	100
Eli_AZWH_oc_23-10-22	94.413	100	99.441	100	94.509	99.71	94.429	100	100	94.35	94.429	100	94.708	100	100	94.429	94.708	94.708	94.708	94.708	94.708	94.708	94.509	94.678	94.678	100	100	100	100	99.721	94.429	100	100	100	100	99.721	99.717	100	100	99.721	94.429	100	94.429	94.429	94.693	94.708	94.708	100	100
Elizabeth_AZWH_6-7-23_UGT	94.134	99.169	99.723	99.164	94.22	99.42	94.15	99.162	99.164	94.068	94.15	99.174	94.429	99.153	99.08	94.15	94.429	94.429	94.429	94.429	94.429	94.429	94.22	94.398	94.398	99.155	99.155	99.155	99.155	98.886	94.15	99.164	99.164	99.164	99.174	99.174	99.15	99.128	99.162	98.886	94.15	99.162	94.15	94.15	94.413	94.429	94.429	99.143	99.164
Felix_Coomera_11-4-24	96.348	94.693	94.413	94.693	100	94.798	96.348	94.693	94.693	96.296	96.348	94.693	100	94.648	94.19	98.034	98.034	100	100	100	100	100	100	100	100	94.663	94.663	94.663	94.663	94.693	96.348	94.693	94.693	94.972	94.693	95.251	95.198	94.493	94.618	94.972	96.348	94.693	99.719	96.348	100	100	100	94.587	94.633
Fidget_A_AZWH_UGT_27-11-2021	94.413	99.721	99.721	99.721	94.798	100	94.429	99.721	99.721	94.35	94.429	99.721	94.986	99.718	99.693	94.708	94.986	94.986	94.986	94.986	94.986	94.986	94.798	94.958	94.958	99.718	99.718	99.718	99.718	99.441	94.429	99.721	99.721	99.721	99.721	99.721	99.717	99.709	99.717	99.441	94.429	99.721	94.708	94.429	94.972	94.986	94.986	99.714	99.718
Firecracker_AZWH_UGT_10-8-21	94.413	99.721	99.721	99.721	94.798	100	94.429	99.721	99.721	94.35	94.429	99.721	94.986	99.718	99.693	94.708	94.986	94.986	94.986	94.986	94.986	94.986	94.798	94.958	94.958	99.718	99.718	99.718	99.718	99.441	94.429	99.721	99.721	99.721	99.721	99.721	99.717	99.709	99.717	99.441	94.429	99.721	94.708	94.429	94.972	94.986	94.986	99.714	99.718
Flynn_AZWH_12-5-23_UGT	100	94.429	94.15	94.429	96.221	94.22	100	94.429	94.429	100	100	94.429	96.359	94.366	93.884	98.319	98.319	96.359	96.359	96.359	96.359	96.359	96.221	96.338	96.338	94.382	94.382	94.382	94.382	94.429	100	94.429	94.429	94.15	94.429	94.15	94.068	94.203	94.35	94.429	100	94.429	96.078	100	96.348	96.359	96.359	94.302	94.366
Frank_20-1-24_oc	94.134	100	99.444	100	94.798	99.71	94.15	100	100	94.068	94.15	100	94.986	100	100	94.708	94.986	94.986	94.986	94.986	94.986	94.986	94.798	94.958	94.958	100	100	100	100	99.721	94.15	100	100	100	99.722	99.722	99.717	100	100	99.721	94.15	100	94.708	94.15	94.972	94.986	94.986	100	100
Frida_AZWH_Nasal_29-10-21	94.22	99.71	99.71	99.71	94.798	100	94.22	99.71	99.71	94.186	94.22	99.71	94.798	99.71	99.69	94.798	94.798	94.798	94.798	94.798	94.798	94.798	94.798	94.798	94.798	99.71	99.71	99.71	99.71	99.42	94.22	99.71	99.71	99.71	99.71	99.71	99.71	99.708	99.708	99.42	94.22	99.71	94.509	94.22	94.798	94.798	94.798	99.71	99.709
Funbun_Coomera_28-2-23	96.024	94.225	93.921	94.225	100	94.479	96.024	94.225	94.225	95.963	96.024	94.225	100	94.225	94.19	97.859	97.859	100	100	100	100	100	100	100	100	94.225	94.225	94.225	94.225	94.225	96.024	94.225	94.225	94.529	94.225	94.833	94.833	94.136	94.136	94.529	96.024	94.225	99.694	96.024	100	100	100	94.225	94.154
Gaylen_AZWH_oc_13-7-22	94.269	100	99.425	100	94.509	99.71	94.269	100	100	94.236	94.269	100	94.556	100	100	94.556	94.556	94.556	94.556	94.556	94.556	94.556	94.509	94.556	94.556	100	100	100	100	99.713	94.269	100	100	100	100	99.713	99.713	100	100	99.713	94.269	100	94.269	94.269	94.556	94.556	94.556	100	100
Gaylen_AZWH_UGT_13-7-22	94.413	100	99.446	100	94.509	99.71	94.429	100	100	94.35	94.429	100	94.708	100	100	94.429	94.708	94.708	94.708	94.708	94.708	94.708	94.509	94.678	94.678	100	100	100	100	99.721	94.429	100	100	100	100	99.727	99.717	100	100	99.721	94.429	100	94.429	94.429	94.693	94.708	94.708	100	100
George_Coomera_UGT_10-3-22	95.251	95.251	94.972	95.251	95.665	94.798	95.251	95.251	95.251	95.184	95.251	95.251	95.81	95.211	94.801	96.369	96.369	95.81	95.81	95.81	95.81	95.81	95.665	95.798	95.798	95.225	95.225	95.225	95.225	94.972	95.251	95.251	95.251	94.972	94.693	95.251	95.198	95.072	95.184	94.972	95.251	95.251	95.531	95.251	95.81	95.81	95.81	95.157	95.198
Gerald_oc_16-6-21	94.413	100	99.443	100	94.509	99.71	94.429	100	100	94.35	94.429	100	94.708	100	100	94.429	94.708	94.708	94.708	94.708	94.708	94.708	94.509	94.678	94.678	100	100	100	100	99.721	94.429	100	100	100	100	99.721	99.717	100	100	99.721	94.429	100	94.429	94.429	94.693	94.708	94.708	100	100
Gerald_UGT_16-6-21	94.413	100	99.443	100	94.509	99.71	94.429	100	100	94.35	94.429	100	94.708	100	100	94.429	94.708	94.708	94.708	94.708	94.708	94.708	94.509	94.678	94.678	100	100	100	100	99.721	94.429	100	100	100	100	99.721	99.717	100	100	99.721	94.429	100	94.429	94.429	94.693	94.708	94.708	100	100
Geraldine_AZWH_oc_7-2-22	94.413	100	99.443	100	94.509	99.71	94.429	100	100	94.35	94.429	100	94.708	100	100	94.429	94.708	94.708	94.708	94.708	94.708	94.708	94.509	94.678	94.678	100	100	100	100	99.721	94.429	100	100	100	100	99.721	99.717	100	100	99.721	94.429	100	94.429	94.429	94.693	94.708	94.708	100	100
Geraldine_AZWH_UGT_7-2-22	94.413	100	99.443	100	94.509	99.71	94.429	100	100	94.35	94.429	100	94.708	100	100	94.429	94.708	94.708	94.708	94.708	94.708	94.708	94.509	94.678	94.678	100	100	100	100	99.721	94.429	100	100	100	100	99.721	99.717	100	100	99.721	94.429	100	94.429	94.429	94.693	94.708	94.708	100	100
Gipsy_Coomera_UGT_14-3-22	95.211	95.265	94.986	95.238	95.665	94.798	95.225	95.225	95.238	95.198	95.225	95.304	95.787	95.17	94.753	96.348	96.348	95.787	95.787	95.787	95.787	95.787	95.665	95.763	95.763	95.184	95.184	95.184	95.184	94.958	95.225	95.238	95.238	94.958	94.751	95.33	95.157	95.072	95.291	94.958	95.225	95.225	95.506	95.225	95.775	95.787	95.787	95.115	95.291
Hackbridge_Coomera_29-11-2022_UGT	96.275	94.587	94.302	94.587	100	94.798	96.275	94.587	94.587	96.221	96.275	94.587	100	94.587	94.19	97.994	97.994	100	100	100	100	100	100	100	100	94.587	94.587	94.587	94.587	94.587	96.275	94.587	94.587	94.872	94.587	95.157	95.157	94.493	94.509	94.872	96.275	94.587	99.713	96.275	100	100	100	94.587	94.524
Hackbridge_Coomera_UGT_20-12-23	96.348	94.708	94.429	94.708	100	94.798	96.359	94.708	94.708	96.307	96.359	94.708	100	94.648	94.19	98.039	98.039	100	100	100	100	100	100	100	100	94.663	94.663	94.663	94.663	94.708	96.359	94.708	94.708	94.986	94.708	95.265	95.198	94.493	94.633	94.986	96.359	94.708	99.72	96.359	100	100	100	94.587	94.648
Harrow_Coomera_UGT_17-5-22	96.348	94.693	94.413	94.693	100	94.798	96.348	94.693	94.693	96.296	96.348	94.693	100	94.648	94.19	98.034	98.034	100	100	100	100	100	100	100	100	94.663	94.663	94.663	94.663	94.693	96.348	94.693	94.693	94.972	94.693	95.251	95.198	94.493	94.618	94.972	96.348	94.693	99.719	96.348	100	100	100	94.587	94.633
Hazel_AZWH_UGT_11-10-22	94.413	100	99.441	100	94.509	99.71	94.429	100	100	94.35	94.429	100	94.708	100	100	94.429	94.708	94.708	94.708	94.708	94.708	94.708	94.509	94.678	94.678	100	100	100	100	99.721	94.429	100	100	100	100	99.721	99.717	100	100	99.721	94.429	100	94.429	94.429	94.693	94.708	94.708	100	100
Holler_AZWH_3-11-23_UGT	96.067	94.429	94.15	94.429	99.709	94.509	96.078	94.429	94.429	96.023	96.078	94.429	99.72	94.366	93.884	97.759	97.759	99.72	99.72	99.72	99.72	99.72	99.709	99.718	99.718	94.382	94.382	94.382	94.382	94.429	96.078	94.429	94.429	94.708	94.429	94.986	94.915	94.203	94.35	94.708	96.078	94.429	100	96.078	99.719	99.72	99.72	94.302	94.366
Islington_Coomera_3-4-2023_UGT	94.413	100	99.446	100	94.509	99.71	94.429	100	100	94.35	94.429	100	94.708	100	100	94.429	94.708	94.708	94.708	94.708	94.708	94.708	94.509	94.678	94.678	100	100	100	100	99.721	94.429	100	100	100	100	99.725	99.717	100	100	99.721	94.429	100	94.429	94.429	94.693	94.708	94.708	100	100
Jack_AZWH_penile_7-8-22	100	94.429	94.15	94.429	96.221	94.22	100	94.429	94.429	100	100	94.429	96.359	94.366	93.884	98.039	98.319	96.359	96.359	96.359	96.359	96.359	96.221	96.338	96.338	94.382	94.382	94.382	94.382	94.429	100	94.429	94.429	94.15	94.429	94.15	94.068	94.203	94.35	94.429	100	94.429	96.078	100	96.348	96.359	96.359	94.302	94.366
Jarrah_A_AZWH_UGT_30-9-21	94.413	100	99.44	100	94.509	99.71	94.413	100	100	94.334	94.413	100	94.693	100	100	94.413	94.693	94.693	94.693	94.693	94.693	94.693	94.509	94.678	94.678	100	100	100	100	99.72	94.413	100	100	100	100	99.72	99.717	100	100	99.72	94.413	100	94.413	94.413	94.693	94.693	94.693	100	100
Jasper_AZWH_oc_12-1-23	94.413	99.72	99.16	99.72	94.509	99.42	94.413	99.72	99.72	94.334	94.413	99.72	94.693	99.718	99.693	94.413	94.693	94.693	94.693	94.693	94.693	94.693	94.509	94.678	94.678	99.718	99.718	99.718	99.718	100	94.413	99.72	99.72	99.72	99.72	99.44	99.433	99.709	99.716	99.44	94.413	99.72	94.413	94.413	94.693	94.693	94.693	99.714	99.717
Jaxon_AZWH_UGT_13-6-22	94.413	100	99.44	100	94.509	99.71	94.413	100	100	94.334	94.413	100	94.693	100	100	94.413	94.693	94.693	94.693	94.693	94.693	94.693	94.509	94.678	94.678	100	100	100	100	99.72	94.413	100	100	100	100	99.72	99.717	100	100	99.72	94.413	100	94.413	94.413	94.693	94.693	94.693	100	100
Jayne_AZWH_UGT_3-11-21	100	94.429	94.15	94.429	96.221	94.22	100	94.429	94.429	100	100	94.429	96.359	94.366	93.884	98.319	98.319	96.359	96.359	96.359	96.359	96.359	96.221	96.338	96.338	94.382	94.382	94.382	94.382	94.429	100	94.429	94.429	94.15	94.429	94.15	94.068	94.203	94.35	94.429	100	94.429	96.078	100	96.348	96.359	96.359	94.302	94.366
Jock_AZWH_UGT_29-5-21	94.413	99.72	99.72	99.72	95.087	100	94.413	99.72	99.72	94.334	94.413	99.72	95.251	99.718	99.693	94.693	94.972	95.251	95.251	95.251	95.251	95.251	95.087	95.238	95.238	99.718	99.718	99.718	99.718	99.44	94.413	99.72	99.72	99.72	99.72	99.72	99.717	99.709	99.716	99.44	94.413	99.72	94.972	94.413	95.251	95.251	95.251	99.714	99.717
Josephine_FoK_UGT_9-11-22	96.067	92.458	92.179	92.458	99.709	92.486	96.067	92.458	92.458	96.011	96.067	92.458	99.719	92.394	91.743	97.753	97.753	99.719	99.719	99.719	99.719	99.719	99.709	99.718	99.718	92.416	92.416	92.416	92.416	92.179	96.067	92.458	92.458	92.737	92.458	93.017	92.938	92.174	92.351	92.737	96.067	92.458	100	96.067	99.719	99.719	99.719	92.308	92.373
Josica_Hiddenvale_oc_10-11-20	94.413	100	99.44	100	94.509	99.71	94.413	100	100	94.334	94.413	100	94.693	100	100	94.693	94.693	94.693	94.693	94.693	94.693	94.693	94.509	94.678	94.678	100	100	100	100	99.72	94.413	100	100	100	100	99.72	99.717	100	100	99.72	94.413	100	94.413	94.413	94.693	94.693	94.693	100	100
Josica_Hiddenvale_UGT_10-11-20	94.413	100	99.44	100	94.509	99.71	94.413	100	100	94.334	94.413	100	94.693	100	100	94.693	94.693	94.693	94.693	94.693	94.693	94.693	94.509	94.678	94.678	100	100	100	100	99.72	94.413	100	100	100	100	99.72	99.717	100	100	99.72	94.413	100	94.413	94.413	94.693	94.693	94.693	100	100
JT_Hiddenvale_UGT_26-5-20	94.302	100	99.429	100	94.509	99.71	94.302	100	100	94.22	94.302	100	94.587	100	100	94.587	94.587	94.587	94.587	94.587	94.587	94.587	94.509	94.587	94.587	100	100	100	100	99.714	94.302	100	100	100	100	99.714	99.714	100	100	99.714	94.302	100	94.302	94.302	94.587	94.587	94.587	100	100
Jumbles_AZWH_oc_28-8-21	94.413	99.721	99.164	99.721	94.798	99.42	94.429	99.721	99.721	94.35	94.429	99.721	94.986	99.718	99.693	94.708	94.986	94.986	94.986	94.986	94.986	94.986	94.798	94.958	94.958	99.718	99.718	99.718	99.718	99.443	94.429	99.721	99.721	99.721	99.721	99.443	99.433	99.709	99.718	100	94.429	99.721	94.708	94.429	94.972	94.986	94.986	99.714	99.718
Juniper_FoK_oc_28-11-22	98.034	93.315	93.036	93.315	97.093	93.064	98.039	93.315	93.315	98.011	98.039	93.315	97.199	93.239	92.661	96.639	96.919	97.199	97.199	97.199	97.199	97.199	97.093	97.183	97.183	93.258	93.258	93.258	93.258	93.036	98.039	93.315	93.315	93.036	93.315	93.036	92.938	93.043	93.22	93.036	98.039	93.315	96.919	98.039	97.191	97.199	97.199	93.162	93.239
Juniper_FoK_UGT_28-11-22	98.034	93.315	93.036	93.315	97.093	93.064	98.039	93.315	93.315	98.011	98.039	93.315	97.199	93.239	92.661	96.639	96.919	97.199	97.199	97.199	97.199	97.199	97.093	97.183	97.183	93.258	93.258	93.258	93.258	93.036	98.039	93.315	93.315	93.036	93.315	93.036	92.938	93.043	93.22	93.036	98.039	93.315	96.919	98.039	97.191	97.199	97.199	93.162	93.239
Kalani_FoK_oc_9-11-22	94.413	100	99.443	100	94.509	99.71	94.429	100	100	94.35	94.429	100	94.708	100	100	94.429	94.708	94.708	94.708	94.708	94.708	94.708	94.509	94.678	94.678	100	100	100	100	99.721	94.429	100	100	100	100	99.721	99.717	100	100	99.721	94.429	100	94.429	94.429	94.693	94.708	94.708	100	100
Kelly_AZWH_UGT_20-5-21	94.413	100	99.44	100	94.509	99.71	94.413	100	100	94.334	94.413	100	94.693	100	100	94.413	94.693	94.693	94.693	94.693	94.693	94.693	94.509	94.678	94.678	100	100	100	100	99.72	94.413	100	100	100	100	99.72	99.717	100	100	99.72	94.413	100	94.413	94.413	94.693	94.693	94.693	100	100
Kentish_Coomera_5-3-24	98.315	92.737	92.458	92.737	97.674	92.775	98.315	92.737	92.737	98.291	98.315	92.737	97.753	92.676	92.049	100	100	97.753	97.753	97.753	97.753	97.753	97.674	97.746	97.746	92.697	92.697	92.697	92.697	93.017	98.315	92.737	92.737	93.017	92.737	93.296	93.22	92.464	92.635	93.017	98.315	92.737	97.472	98.315	97.753	97.753	97.753	92.593	92.655
Kentish_Coomera_12-3-24	98.315	92.737	92.458	92.737	97.674	92.775	98.315	92.737	92.737	98.291	98.315	92.737	97.753	92.676	92.049	100	100	97.753	97.753	97.753	97.753	97.753	97.674	97.746	97.746	92.697	92.697	92.697	92.697	93.017	98.315	92.737	92.737	93.017	92.737	93.296	93.22	92.464	92.635	93.017	98.315	92.737	97.472	98.315	97.753	97.753	97.753	92.593	92.655
Kentish_Coomera_27-2-24	98.034	92.479	92.201	92.479	97.384	92.486	98.039	92.479	92.479	98.011	98.039	92.479	97.479	92.394	91.743	99.72	99.72	97.479	97.479	97.479	97.479	97.479	97.384	97.465	97.465	92.416	92.416	92.416	92.416	92.758	98.039	92.479	92.479	92.758	92.479	93.036	92.938	92.174	92.373	92.758	98.039	92.479	97.199	98.039	97.472	97.479	97.479	92.308	92.394
Kentish_Coomera_UGT_13-2-24	98.315	92.758	92.479	92.758	97.674	92.775	98.319	92.758	92.758	98.295	98.319	92.758	97.759	92.676	92.049	100	100	97.759	97.759	97.759	97.759	97.759	97.674	97.746	97.746	92.697	92.697	92.697	92.697	93.036	98.319	92.758	92.758	93.036	92.758	93.315	93.22	92.464	92.655	93.036	98.319	92.758	97.479	98.319	97.753	97.759	97.759	92.593	92.676
Kurt_AZWH_Eye_19-7-23	96.221	94.509	94.22	94.509	100	94.798	96.221	94.509	94.509	96.199	96.221	94.509	100	94.509	94.136	97.965	97.965	100	100	100	100	100	100	100	100	94.509	94.509	94.509	94.509	94.509	96.221	94.509	94.509	94.798	94.509	95.087	95.087	94.477	94.477	94.798	96.221	94.509	99.709	96.221	100	100	100	94.509	94.493
Kurt_AZWH_Nose1_19-7-23	96.221	94.509	94.22	94.509	100	94.798	96.221	94.509	94.509	96.199	96.221	94.509	100	94.509	94.136	97.965	97.965	100	100	100	100	100	100	100	100	94.509	94.509	94.509	94.509	94.509	96.221	94.509	94.509	94.798	94.509	95.087	95.087	94.477	94.477	94.798	96.221	94.509	99.709	96.221	100	100	100	94.509	94.493
Laguna_FoK_UGT_23-11-22	97.191	96.389	95.833	96.389	98.837	95.954	97.199	96.379	96.389	97.159	97.199	96.389	98.88	96.338	96.024	98.039	98.319	98.88	98.88	98.88	98.88	98.88	98.837	98.873	98.873	96.348	96.348	96.348	96.348	96.389	97.199	96.389	96.389	96.389	96.111	96.111	96.045	96.232	96.338	96.111	97.199	96.379	98.599	97.199	98.876	98.88	98.88	96.296	96.348
Lakey_AZWH_1-10-23_oc	96.067	94.429	94.15	94.429	99.709	94.509	96.078	94.429	94.429	96.023	96.078	94.429	99.72	94.366	93.884	97.759	97.759	99.72	99.72	99.72	99.72	99.72	99.709	99.718	99.718	94.382	94.382	94.382	94.382	94.429	96.078	94.429	94.429	94.708	94.429	94.986	94.915	94.203	94.35	94.708	96.078	94.429	100	96.078	99.719	99.72	99.72	94.302	94.366
Lakey_AZWH_1-10-23_UGT	96.067	94.429	94.15	94.429	99.709	94.509	96.078	94.429	94.429	96.023	96.078	94.429	99.72	94.366	93.884	97.759	97.759	99.72	99.72	99.72	99.72	99.72	99.709	99.718	99.718	94.382	94.382	94.382	94.382	94.429	96.078	94.429	94.429	94.708	94.429	94.986	94.915	94.203	94.35	94.708	96.078	94.429	100	96.078	99.719	99.72	99.72	94.302	94.366
Lancelot_AZWH_UGT_26-8-21	100	94.429	94.15	94.429	96.221	94.22	100	94.429	94.429	100	100	94.429	96.359	94.366	93.884	98.319	98.319	96.359	96.359	96.359	96.359	96.359	96.221	96.338	96.338	94.382	94.382	94.382	94.382	94.429	100	94.429	94.429	94.15	94.429	94.15	94.068	94.203	94.35	94.429	100	94.429	96.078	100	96.348	96.359	96.359	94.302	94.366
Langley_Coomera_29-11-22	96.348	94.708	94.429	94.708	100	94.798	96.359	94.708	94.708	96.307	96.359	94.708	100	94.648	94.19	98.039	98.039	100	100	100	100	100	100	100	100	94.663	94.663	94.663	94.663	94.708	96.359	94.708	94.708	94.986	94.708	95.265	95.198	94.493	94.633	94.986	96.359	94.708	99.72	96.359	100	100	100	94.587	94.648
Langley_Coomera_UGT_12-4-22	96.348	94.708	94.429	94.708	100	94.798	96.359	94.708	94.708	96.307	96.359	94.708	100	94.648	94.19	98.039	98.039	100	100	100	100	100	100	100	100	94.663	94.663	94.663	94.663	94.708	96.359	94.708	94.708	94.986	94.708	95.265	95.198	94.493	94.633	94.986	96.359	94.708	99.72	96.359	100	100	100	94.587	94.648
Langley_Coomera_UGT_18-7-22	96.348	94.693	94.413	94.693	100	94.798	96.348	94.693	94.693	96.296	96.348	94.693	100	94.648	94.19	98.034	98.034	100	100	100	100	100	100	100	100	94.663	94.663	94.663	94.663	94.693	96.348	94.693	94.693	94.972	94.693	95.251	95.198	94.493	94.618	94.972	96.348	94.693	99.719	96.348	100	100	100	94.587	94.633
Leonie_AZWH_2-9-23_	96.348	93.906	93.629	93.889	97.384	93.642	96.359	93.872	93.889	96.307	96.359	93.906	97.479	93.803	93.272	97.759	98.039	97.479	97.479	97.479	97.479	97.479	97.384	97.465	97.465	93.82	93.82	93.82	93.82	93.611	96.359	93.889	93.889	93.889	93.629	94.183	94.068	93.623	93.82	93.611	96.359	93.872	97.199	96.359	97.472	97.479	97.479	93.732	93.838
Liam_AZWH_nasal_23-10-21	94.413	100	99.446	100	94.509	99.71	94.429	100	100	94.35	94.429	100	94.708	100	100	94.429	94.708	94.708	94.708	94.708	94.708	94.708	94.509	94.678	94.678	100	100	100	100	99.721	94.429	100	100	100	100	99.725	99.717	100	100	99.721	94.429	100	94.429	94.429	94.693	94.708	94.708	100	100
Liam_AZWH_ocular_23-10-21	94.413	100	99.443	100	94.509	99.71	94.429	100	100	94.35	94.429	100	94.708	100	100	94.429	94.708	94.708	94.708	94.708	94.708	94.708	94.509	94.678	94.678	100	100	100	100	99.721	94.429	100	100	100	100	99.721	99.717	100	100	99.721	94.429	100	94.429	94.429	94.693	94.708	94.708	100	100
Liam_AZWH_UGT_23-10-21	94.22	100	99.42	100	94.509	99.71	94.22	100	100	94.186	94.22	100	94.509	100	100	94.509	94.509	94.509	94.509	94.509	94.509	94.509	94.509	94.509	94.509	100	100	100	100	99.71	94.22	100	100	100	100	99.71	99.71	100	100	99.71	94.22	100	94.22	94.22	94.509	94.509	94.509	100	100
Libby_AZWH_oc_25-5-21	100	94.429	94.15	94.429	96.221	94.22	100	94.429	94.429	100	100	94.429	96.359	94.366	93.884	98.319	98.319	96.359	96.359	96.359	96.359	96.359	96.221	96.338	96.338	94.382	94.382	94.382	94.382	94.429	100	94.429	94.429	94.15	94.429	94.15	94.068	94.203	94.35	94.429	100	94.429	96.078	100	96.348	96.359	96.359	94.302	94.366
Libby_AZWH_UGT_25-5-21	100	94.429	94.15	94.429	96.221	94.22	100	94.429	94.429	100	100	94.429	96.359	94.366	93.884	98.319	98.319	96.359	96.359	96.359	96.359	96.359	96.221	96.338	96.338	94.382	94.382	94.382	94.382	94.429	100	94.429	94.429	94.15	94.429	94.15	94.068	94.203	94.35	94.429	100	94.429	96.078	100	96.348	96.359	96.359	94.302	94.366
Lilly_AZWH_UGT_3-6-23	96.067	94.429	94.15	94.429	99.709	94.509	96.078	94.429	94.429	96.023	96.078	94.429	99.72	94.366	93.884	97.759	97.759	99.72	99.72	99.72	99.72	99.72	99.709	99.718	99.718	94.382	94.382	94.382	94.382	94.429	96.078	94.429	94.429	94.708	94.429	94.986	94.915	94.203	94.35	94.708	96.078	94.429	100	96.078	99.719	99.72	99.72	94.302	94.366
Linda_AZWH_UGT_8-10-21	94.413	100	99.443	100	94.509	99.71	94.429	100	100	94.35	94.429	100	94.708	100	100	94.429	94.708	94.708	94.708	94.708	94.708	94.708	94.509	94.678	94.678	100	100	100	100	99.721	94.429	100	100	100	100	99.721	99.717	100	100	99.721	94.429	100	94.429	94.429	94.693	94.708	94.708	100	100
Linda_AZWH_UGT_17-8-23	94.413	100	99.446	100	94.509	99.71	94.429	100	100	94.35	94.429	100	94.708	100	100	94.429	94.708	94.708	94.708	94.708	94.708	94.708	94.509	94.678	94.678	100	100	100	100	99.721	94.429	100	100	100	100	99.723	99.717	100	100	99.721	94.429	100	94.429	94.429	94.693	94.708	94.708	100	100
Lucifer_AZWH_oc_14-8-21	100	94.413	94.134	94.413	96.221	94.22	100	94.413	94.413	100	100	94.413	96.348	94.366	93.884	98.315	98.315	96.348	96.348	96.348	96.348	96.348	96.221	96.338	96.338	94.382	94.382	94.382	94.382	94.413	100	94.413	94.413	94.134	94.413	94.134	94.068	94.203	94.334	94.413	100	94.413	96.067	100	96.348	96.348	96.348	94.302	94.35
Lucifer_AZWH_UGT_14-8-21	100	94.413	94.134	94.413	96.221	94.22	100	94.413	94.413	100	100	94.413	96.348	94.366	93.884	98.315	98.315	96.348	96.348	96.348	96.348	96.348	96.221	96.338	96.338	94.382	94.382	94.382	94.382	94.413	100	94.413	94.413	94.134	94.413	94.134	94.068	94.203	94.334	94.413	100	94.413	96.067	100	96.348	96.348	96.348	94.302	94.35
Maisie_AZWH_UGT_23-9-21	94.413	99.721	99.721	99.721	94.798	100	94.429	99.721	99.721	94.35	94.429	99.721	94.986	99.718	99.693	94.708	94.986	94.986	94.986	94.986	94.986	94.986	94.798	94.958	94.958	99.718	99.718	99.718	99.718	99.441	94.429	99.721	99.721	99.721	99.721	99.721	99.717	99.709	99.717	99.441	94.429	99.721	94.708	94.429	94.972	94.986	94.986	99.714	99.718
Maisie_UGT_11-11-21	94.413	99.721	99.721	99.721	94.798	100	94.429	99.721	99.721	94.35	94.429	99.721	94.986	99.718	99.693	94.708	94.986	94.986	94.986	94.986	94.986	94.986	94.798	94.958	94.958	99.718	99.718	99.718	99.718	99.441	94.429	99.721	99.721	99.721	99.721	99.721	99.717	99.709	99.717	99.441	94.429	99.721	94.708	94.429	94.972	94.986	94.986	99.714	99.718
Malden_Coomera_UGT_3-8-22	94.253	100	99.424	100	94.444	99.707	94.253	100	100	94.253	94.253	100	94.54	100	100	94.54	94.54	94.54	94.54	94.54	94.54	94.54	94.444	94.54	94.54	100	100	100	100	99.712	94.253	100	100	100	100	99.712	99.711	100	100	99.712	94.253	100	94.253	94.253	94.54	94.54	94.54	100	100
Marble_Coomera_5-12-2022_UGT	96.348	94.708	94.429	94.708	100	94.798	96.359	94.708	94.708	96.307	96.359	94.708	100	94.648	94.19	98.039	98.039	100	100	100	100	100	100	100	100	94.663	94.663	94.663	94.663	94.708	96.359	94.708	94.708	94.986	94.708	95.265	95.198	94.493	94.633	94.986	96.359	94.708	99.72	96.359	100	100	100	94.587	94.648
Marie_FoK_oc_11-10-22	98.315	94.708	94.429	94.708	97.965	94.798	98.319	94.708	94.708	98.295	98.319	94.708	98.039	94.648	94.19	100	100	98.039	98.039	98.039	98.039	98.039	97.965	98.028	98.028	94.663	94.663	94.663	94.663	94.708	98.319	94.708	94.708	94.986	94.708	95.265	95.198	94.493	94.633	94.986	98.319	94.708	97.759	98.319	98.034	98.039	98.039	94.587	94.648
Marie_FoK_UGT_11-10-22	95.965	94.286	94	94.286	99.704	94.412	95.977	94.286	94.286	95.977	95.977	94.286	99.713	94.22	93.711	97.701	97.701	99.713	99.713	99.713	99.713	99.713	99.704	99.711	99.711	94.236	94.236	94.236	94.236	94.286	95.977	94.286	94.286	94.571	94.286	94.857	94.783	94.135	94.286	94.571	95.977	94.286	100	95.977	99.712	99.713	99.713	94.152	94.286
Marisa_AZWH_UGT_28-7-21	100	94.334	94.051	94.334	96.199	94.186	100	94.334	94.334	100	100	94.334	96.296	94.286	93.789	98.291	98.291	96.296	96.296	96.296	96.296	96.296	96.199	96.286	96.286	94.302	94.302	94.302	94.302	94.334	100	94.334	94.334	94.051	94.334	94.051	93.983	94.203	94.334	94.334	100	94.334	96.011	100	96.296	96.296	96.296	94.22	94.334
Marli_AZWH_UGT_13-6-23	94.413	100	99.446	100	94.509	99.71	94.429	100	100	94.35	94.429	100	94.708	100	100	94.429	94.708	94.708	94.708	94.708	94.708	94.708	94.509	94.678	94.678	100	100	100	100	99.721	94.429	100	100	100	100	99.724	99.717	100	100	99.721	94.429	100	94.429	94.429	94.693	94.708	94.708	100	100
Marlin_Coomera_27-2-24	96.348	94.693	94.413	94.693	100	94.798	96.348	94.693	94.693	96.296	96.348	94.693	100	94.648	94.19	98.034	98.034	100	100	100	100	100	100	100	100	94.663	94.663	94.663	94.663	94.693	96.348	94.693	94.693	94.972	94.693	95.251	95.198	94.493	94.618	94.972	96.348	94.693	99.719	96.348	100	100	100	94.587	94.633
Marom_FoK_L_oc_31-10-22	98.315	94.708	94.429	94.708	97.965	94.798	98.319	94.708	94.708	98.295	98.319	94.708	98.039	94.648	94.19	100	100	98.039	98.039	98.039	98.039	98.039	97.965	98.028	98.028	94.663	94.663	94.663	94.663	94.708	98.319	94.708	94.708	94.986	94.708	95.265	95.198	94.493	94.633	94.986	98.319	94.708	97.759	98.319	98.034	98.039	98.039	94.587	94.648
Marom_FoK_UGT_31-10-22	98.225	94.412	94.118	94.412	97.929	94.706	98.225	94.412	94.412	98.225	98.225	94.412	97.929	94.412	94.063	100	100	97.929	97.929	97.929	97.929	97.929	97.929	97.929	97.929	94.412	94.412	94.412	94.412	94.412	98.225	94.412	94.412	94.706	94.412	95	95	94.412	94.412	94.706	98.225	94.412	97.633	98.225	97.929	97.929	97.929	94.412	94.412
Maybeline_AZWH_UGT_23-10-21	100	94.429	94.15	94.429	96.221	94.22	100	94.429	94.429	100	100	94.429	96.359	94.366	93.884	98.319	98.319	96.359	96.359	96.359	96.359	96.359	96.221	96.338	96.338	94.382	94.382	94.382	94.382	94.429	100	94.429	94.429	94.15	94.429	94.15	94.068	94.203	94.35	94.429	100	94.429	96.078	100	96.348	96.359	96.359	94.302	94.366
Maye_AZWH_oc_14-5-23	94.134	100	99.441	100	94.798	99.71	94.15	100	100	94.068	94.15	100	94.986	100	100	94.708	94.986	94.986	94.986	94.986	94.986	94.986	94.798	94.958	94.958	100	100	100	100	99.721	94.15	100	100	100	99.721	99.721	99.717	100	100	99.721	94.15	100	94.708	94.15	94.972	94.986	94.986	100	100
Maye_AZWH_UGT_14-5-23	94.134	100	99.444	100	94.798	99.71	94.15	100	100	94.068	94.15	100	94.986	100	100	94.708	94.986	94.986	94.986	94.986	94.986	94.986	94.798	94.958	94.958	100	100	100	100	99.721	94.15	100	100	100	99.722	99.722	99.717	100	100	99.721	94.15	100	94.708	94.15	94.972	94.986	94.986	100	100
McBride_RSPCA_oc_28-3-22	100	94.429	94.15	94.429	96.221	94.22	100	94.429	94.429	100	100	94.429	96.359	94.366	93.884	98.319	98.319	96.359	96.359	96.359	96.359	96.359	96.221	96.338	96.338	94.382	94.382	94.382	94.382	94.429	100	94.429	94.429	94.15	94.429	94.15	94.068	94.203	94.35	94.429	100	94.429	96.078	100	96.348	96.359	96.359	94.302	94.366
Meeka_FoK_oc_31-10-22	97.191	96.379	95.822	96.379	98.837	95.954	97.199	96.379	96.379	97.159	97.199	96.379	98.88	96.338	96.024	98.039	98.319	98.88	98.88	98.88	98.88	98.88	98.837	98.873	98.873	96.348	96.348	96.348	96.348	96.379	97.199	96.379	96.379	96.379	96.1	96.1	96.045	96.232	96.328	96.1	97.199	96.379	98.599	97.199	98.876	98.88	98.88	96.296	96.338
Meeka_FoK_UGT_31-10-22	97.191	96.409	95.856	96.389	98.837	95.954	97.199	96.379	96.389	97.159	97.199	96.419	98.88	96.338	96.024	98.039	98.319	98.88	98.88	98.88	98.88	98.88	98.837	98.873	98.873	96.348	96.348	96.348	96.348	96.389	97.199	96.389	96.389	96.389	96.143	96.143	96.045	96.232	96.369	96.111	97.199	96.379	98.599	97.199	98.876	98.88	98.88	96.296	96.379
Meridian_Coomera_27-3-23	94.413	100	99.444	100	94.509	99.71	94.429	100	100	94.35	94.429	100	94.708	100	100	94.429	94.708	94.708	94.708	94.708	94.708	94.708	94.509	94.678	94.678	100	100	100	100	99.721	94.429	100	100	100	100	99.722	99.717	100	100	99.721	94.429	100	94.429	94.429	94.693	94.708	94.708	100	100
Meridian_Coomera_27-3-2023_UGT	94.413	100	99.446	100	94.509	99.71	94.429	100	100	94.35	94.429	100	94.708	100	100	94.429	94.708	94.708	94.708	94.708	94.708	94.708	94.509	94.678	94.678	100	100	100	100	99.721	94.429	100	100	100	100	99.725	99.717	100	100	99.721	94.429	100	94.429	94.429	94.693	94.708	94.708	100	100
Misha_FoK_oc_28-11-22	94.413	100	99.44	100	94.509	99.71	94.413	100	100	94.334	94.413	100	94.693	100	100	94.413	94.693	94.693	94.693	94.693	94.693	94.693	94.509	94.678	94.678	100	100	100	100	99.72	94.413	100	100	100	100	99.72	99.717	100	100	99.72	94.413	100	94.413	94.413	94.693	94.693	94.693	100	100
Moonshine_UGT_14-5-21	94.413	100	99.441	100	94.509	99.71	94.429	100	100	94.35	94.429	100	94.708	100	100	94.429	94.708	94.708	94.708	94.708	94.708	94.708	94.509	94.678	94.678	100	100	100	100	99.721	94.429	100	100	100	100	99.721	99.717	100	100	99.721	94.429	100	94.429	94.429	94.693	94.708	94.708	100	100
Mr_Knightley_FoK_oc_23-11-22	94.413	99.723	99.723	99.721	94.509	100	94.429	99.721	99.721	94.35	94.429	99.725	94.708	99.718	99.693	94.429	94.708	94.708	94.708	94.708	94.708	94.708	94.509	94.678	94.678	99.718	99.718	99.718	99.718	99.443	94.429	99.721	99.721	99.721	99.725	99.725	99.717	99.709	99.721	99.443	94.429	99.721	94.429	94.429	94.693	94.708	94.708	99.714	99.721
Nevell_RSPCA_Urethral_13-6-21	94.413	100	99.446	100	94.509	99.71	94.429	100	100	94.35	94.429	100	94.708	100	100	94.429	94.708	94.708	94.708	94.708	94.708	94.708	94.509	94.678	94.678	100	100	100	100	99.721	94.429	100	100	100	100	99.724	99.717	100	100	99.721	94.429	100	94.429	94.429	94.693	94.708	94.708	100	100
Niko_Coomera_26-2-24_missing_from_db	94.413	100	99.446	100	94.509	99.71	94.429	100	100	94.35	94.429	100	94.708	100	100	94.429	94.708	94.708	94.708	94.708	94.708	94.708	94.509	94.678	94.678	100	100	100	100	99.721	94.429	100	100	100	100	99.725	99.717	100	100	99.721	94.429	100	94.429	94.429	94.693	94.708	94.708	100	100
Noodle_AZWH_UGT_9-10-21	96.348	93.855	93.575	93.855	97.384	93.642	96.348	93.855	93.855	96.296	96.348	93.855	97.472	93.803	93.272	97.753	98.034	97.472	97.472	97.472	97.472	97.472	97.384	97.465	97.465	93.82	93.82	93.82	93.82	93.575	96.348	93.855	93.855	93.855	93.575	94.134	94.068	93.623	93.768	93.575	96.348	93.855	97.191	96.348	97.472	97.472	97.472	93.732	93.785
Norwood_Coomera_15-2-23	96.348	94.708	94.429	94.708	100	94.798	96.359	94.708	94.708	96.307	96.359	94.708	100	94.648	94.19	98.039	98.039	100	100	100	100	100	100	100	100	94.663	94.663	94.663	94.663	94.708	96.359	94.708	94.708	94.986	94.708	95.265	95.198	94.493	94.633	94.986	96.359	94.708	99.72	96.359	100	100	100	94.587	94.648
Nugget_AZWH_UGT_6-10-23	94.413	100	99.441	100	94.509	99.71	94.429	100	100	94.35	94.429	100	94.708	100	100	94.429	94.708	94.708	94.708	94.708	94.708	94.708	94.509	94.678	94.678	100	100	100	100	99.721	94.429	100	100	100	100	99.721	99.717	100	100	99.721	94.429	100	94.429	94.429	94.693	94.708	94.708	100	100
Oakleigh_Coomera_4-4-2023_UGT	96.348	94.708	94.429	94.708	100	94.798	96.359	94.708	94.708	96.307	96.359	94.708	100	94.648	94.19	98.039	98.039	100	100	100	100	100	100	100	100	94.663	94.663	94.663	94.663	94.708	96.359	94.708	94.708	94.986	94.708	95.265	95.198	94.493	94.633	94.986	96.359	94.708	99.72	96.359	100	100	100	94.587	94.648
Oakleigh_Coomera_29-06-2022_UGT	96.348	94.708	94.429	94.708	100	94.798	96.359	94.708	94.708	96.307	96.359	94.708	100	94.648	94.19	98.039	98.039	100	100	100	100	100	100	100	100	94.663	94.663	94.663	94.663	94.708	96.359	94.708	94.708	94.986	94.708	95.265	95.198	94.493	94.633	94.986	96.359	94.708	99.72	96.359	100	100	100	94.587	94.648
Oakley_AZWH_UGT_29-7-21	94.413	99.72	99.72	99.72	94.509	100	94.413	99.72	99.72	94.334	94.413	99.72	94.693	99.718	99.693	94.413	94.693	94.693	94.693	94.693	94.693	94.693	94.509	94.678	94.678	99.718	99.718	99.718	99.718	99.44	94.413	99.72	99.72	99.72	99.72	99.72	99.717	99.709	99.716	99.44	94.413	99.72	94.413	94.413	94.693	94.693	94.693	99.714	99.717
Ollie_AZWH_UGT_19-7-23	94.134	100	99.443	100	94.798	99.71	94.15	100	100	94.068	94.15	100	94.986	100	100	94.708	94.986	94.986	94.986	94.986	94.986	94.986	94.798	94.958	94.958	100	100	100	100	99.721	94.15	100	100	100	99.721	99.721	99.717	100	100	99.721	94.15	100	94.708	94.15	94.972	94.986	94.986	100	100
Opal_FoK_L_oc_4-10-22	94.413	99.723	99.169	99.721	94.509	99.42	94.429	99.721	99.721	94.35	94.429	99.725	94.708	99.718	99.693	94.429	94.708	94.708	94.708	94.708	94.708	94.708	94.509	94.678	94.678	99.718	99.718	99.718	99.718	99.443	94.429	99.721	99.721	99.721	99.725	99.451	99.433	99.709	99.721	99.443	94.429	99.721	94.429	94.429	94.693	94.708	94.708	99.714	99.722
Opal_FoK_R_oc_4-10-22	94.413	99.721	99.164	99.721	94.509	99.42	94.429	99.721	99.721	94.35	94.429	99.721	94.708	99.718	99.693	94.429	94.708	94.708	94.708	94.708	94.708	94.708	94.509	94.678	94.678	99.718	99.718	99.718	99.718	99.443	94.429	99.721	99.721	99.721	99.721	99.443	99.433	99.709	99.718	99.443	94.429	99.721	94.429	94.429	94.693	94.708	94.708	99.714	99.718
Opal_FoK_UGT_4-10-22	94.413	99.721	99.721	99.721	94.509	100	94.429	99.721	99.721	94.35	94.429	99.721	94.708	99.718	99.693	94.429	94.708	94.708	94.708	94.708	94.708	94.708	94.509	94.678	94.678	99.718	99.718	99.718	99.718	99.443	94.429	99.721	99.721	99.721	99.721	99.721	99.717	99.709	99.718	99.443	94.429	99.721	94.429	94.429	94.693	94.708	94.708	99.714	99.718
Otis_AZWH_UGT_9-2-21	94.413	99.721	99.721	99.721	94.798	100	94.429	99.721	99.721	94.35	94.429	99.721	94.986	99.718	99.693	94.708	94.986	94.986	94.986	94.986	94.986	94.986	94.798	94.958	94.958	99.718	99.718	99.718	99.718	99.441	94.429	99.721	99.721	99.721	99.721	99.721	99.717	99.709	99.717	99.441	94.429	99.721	94.708	94.429	94.972	94.986	94.986	99.714	99.718
Paddi_FoK_oc_14-12-22	96.067	94.429	94.15	94.429	99.709	94.509	96.078	94.429	94.429	96.023	96.078	94.429	99.72	94.366	93.884	97.759	97.759	99.72	99.72	99.72	99.72	99.72	99.709	99.718	99.718	94.382	94.382	94.382	94.382	94.429	96.078	94.429	94.429	94.708	94.429	94.986	94.915	94.203	94.35	94.708	96.078	94.429	100	96.078	99.719	99.72	99.72	94.302	94.366
Pippi_AZWH_oc_20-4-23	100	94.429	94.15	94.429	96.221	94.22	100	94.429	94.429	100	100	94.429	96.359	94.366	93.884	98.319	98.319	96.359	96.359	96.359	96.359	96.359	96.221	96.338	96.338	94.382	94.382	94.382	94.382	94.429	100	94.429	94.429	94.15	94.429	94.15	94.068	94.203	94.35	94.429	100	94.429	96.078	100	96.348	96.359	96.359	94.302	94.366
Pippi_AZWH_UGT_20-4-23	100	94.429	94.15	94.429	96.221	94.22	100	94.429	94.429	100	100	94.429	96.359	94.366	93.884	98.319	98.319	96.359	96.359	96.359	96.359	96.359	96.221	96.338	96.338	94.382	94.382	94.382	94.382	94.429	100	94.429	94.429	94.15	94.429	94.15	94.068	94.203	94.35	94.429	100	94.429	96.078	100	96.348	96.359	96.359	94.302	94.366
Pittstop_AZWH_UGT_1-10-23	94.413	99.446	98.892	99.443	94.22	99.13	94.429	99.441	99.443	94.35	94.429	99.449	94.429	99.435	99.387	94.429	94.708	94.429	94.429	94.429	94.429	94.429	94.22	94.398	94.398	99.437	99.437	99.437	99.437	99.164	94.429	99.443	99.443	99.443	99.449	99.174	99.15	99.419	99.441	99.164	94.429	99.441	94.15	94.429	94.413	94.429	94.429	99.429	99.443
Rainieri_AZWH_UGT_10-11-23	94.413	100	99.44	100	94.509	99.71	94.413	100	100	94.334	94.413	100	94.693	100	100	94.413	94.693	94.693	94.693	94.693	94.693	94.693	94.509	94.678	94.678	100	100	100	100	99.72	94.413	100	100	100	100	99.72	99.717	100	100	99.72	94.413	100	94.413	94.413	94.693	94.693	94.693	100	100
Rancis_Fluggerbutter_Coomera_27-2-2023_oc	93.921	100	99.39	100	94.099	99.688	93.921	100	100	93.921	93.921	100	94.225	100	100	94.225	94.225	94.225	94.225	94.225	94.225	94.225	94.099	94.225	94.225	100	100	100	100	99.695	93.921	100	100	100	100	99.695	99.693	100	100	99.695	93.921	100	93.921	93.921	94.225	94.225	94.225	100	100
Rancis_Fluggerbutter_Coomera_27-2-2023_UGT	93.921	100	99.39	100	94.099	99.688	93.921	100	100	93.921	93.921	100	94.225	100	100	94.225	94.225	94.225	94.225	94.225	94.225	94.225	94.099	94.225	94.225	100	100	100	100	99.695	93.921	100	100	100	100	99.695	99.693	100	100	99.695	93.921	100	93.921	93.921	94.225	94.225	94.225	100	100
Raphael_AZWH_oc_3-11-21	94.413	99.721	99.164	99.721	94.798	99.42	94.429	99.721	99.721	94.35	94.429	99.721	94.986	99.718	99.693	94.708	94.986	94.986	94.986	94.986	94.986	94.986	94.798	94.958	94.958	99.718	99.718	99.718	99.718	99.443	94.429	99.721	99.721	99.721	99.721	99.443	99.433	99.709	99.718	100	94.429	99.721	94.708	94.429	94.972	94.986	94.986	99.714	99.718
Remmy_AZWH_UGT_20-6-23	96.067	94.429	94.15	94.429	99.709	94.509	96.078	94.429	94.429	96.023	96.078	94.429	99.72	94.366	93.884	97.479	97.759	99.72	99.72	99.72	99.72	99.72	99.709	99.718	99.718	94.382	94.382	94.382	94.382	94.429	96.078	94.429	94.429	94.708	94.429	94.986	94.915	94.203	94.35	94.708	96.078	94.429	100	96.078	99.719	99.72	99.72	94.302	94.366
Richard_AZWH_UGT_26-4-23	94.134	99.441	100	99.441	94.22	99.71	94.15	99.441	99.441	94.068	94.15	99.441	94.429	99.435	99.387	94.15	94.429	94.429	94.429	94.429	94.429	94.429	94.22	94.398	94.398	99.437	99.437	99.437	99.437	99.162	94.15	99.441	99.441	99.441	99.441	99.441	99.433	99.419	99.433	99.162	94.15	99.441	94.15	94.15	94.413	94.429	94.429	99.429	99.435
Richard_AZWH_UGT_26-5-23	94.118	99.443	100	99.441	94.22	99.71	94.134	99.44	99.441	94.068	94.134	99.443	94.413	99.433	99.385	94.134	94.413	94.413	94.413	94.413	94.413	94.413	94.22	94.382	94.382	99.435	99.435	99.435	99.435	99.162	94.134	99.441	99.441	99.441	99.443	99.443	99.432	99.419	99.437	99.162	94.134	99.44	94.134	94.134	94.398	94.413	94.413	99.427	99.438
River_AZWH_UGT_13-1-23	94.413	100	99.446	100	94.509	99.71	94.429	100	100	94.35	94.429	100	94.708	100	100	94.429	94.708	94.708	94.708	94.708	94.708	94.708	94.509	94.678	94.678	100	100	100	100	99.721	94.429	100	100	100	100	99.723	99.717	100	100	99.721	94.429	100	94.429	94.429	94.693	94.708	94.708	100	100
Robin_FoK_oc_31-10-22	94.413	100	99.446	100	94.509	99.71	94.429	100	100	94.35	94.429	100	94.708	100	100	94.429	94.708	94.708	94.708	94.708	94.708	94.708	94.509	94.678	94.678	100	100	100	100	99.721	94.429	100	100	100	100	99.723	99.717	100	100	99.721	94.429	100	94.429	94.429	94.693	94.708	94.708	100	100
Ronnie_AZWH_UGT_25-9-21	94.134	100	99.443	100	94.798	99.71	94.15	100	100	94.068	94.15	100	94.986	100	100	94.708	94.986	94.986	94.986	94.986	94.986	94.986	94.798	94.958	94.958	100	100	100	100	99.721	94.15	100	100	100	99.721	99.721	99.717	100	100	99.721	94.15	100	94.708	94.15	94.972	94.986	94.986	100	100
Rosella_AZWH_UGT_9-11-21	94.413	99.721	99.721	99.721	94.798	100	94.429	99.721	99.721	94.35	94.429	99.721	94.986	99.718	99.693	94.708	94.986	94.986	94.986	94.986	94.986	94.986	94.798	94.958	94.958	99.718	99.718	99.718	99.718	99.441	94.429	99.721	99.721	99.721	99.721	99.721	99.717	99.709	99.717	99.441	94.429	99.721	94.708	94.429	94.972	94.986	94.986	99.714	99.718
Rosie_A_AZWH_oc_12-1-22	96.067	94.429	94.15	94.429	99.709	94.509	96.078	94.429	94.429	96.023	96.078	94.429	99.72	94.366	93.884	97.759	97.759	99.72	99.72	99.72	99.72	99.72	99.709	99.718	99.718	94.382	94.382	94.382	94.382	94.429	96.078	94.429	94.429	94.708	94.429	94.986	94.915	94.203	94.35	94.708	96.078	94.429	100	96.078	99.719	99.72	99.72	94.302	94.366
Sarabi_Coomera_28-3-23	94.413	100	99.446	100	94.509	99.71	94.429	100	100	94.35	94.429	100	94.708	100	100	94.429	94.708	94.708	94.708	94.708	94.708	94.708	94.509	94.678	94.678	100	100	100	100	99.721	94.429	100	100	100	100	99.723	99.717	100	100	99.721	94.429	100	94.429	94.429	94.693	94.708	94.708	100	100
Sarabi_Coomera_UGT_18-12-23_poor_qual	94.413	100	99.44	100	94.509	99.71	94.413	100	100	94.334	94.413	100	94.693	100	100	94.413	94.693	94.693	94.693	94.693	94.693	94.693	94.509	94.678	94.678	100	100	100	100	99.72	94.413	100	100	100	100	99.72	99.717	100	100	99.72	94.413	100	94.413	94.413	94.693	94.693	94.693	100	100
Sarasuati_FoK_oc_29-11-22	96.067	94.429	94.15	94.429	99.709	94.509	96.078	94.429	94.429	96.023	96.078	94.429	99.72	94.366	93.884	97.759	97.759	99.72	99.72	99.72	99.72	99.72	99.709	99.718	99.718	94.382	94.382	94.382	94.382	94.429	96.078	94.429	94.429	94.708	94.429	94.986	94.915	94.203	94.35	94.708	96.078	94.429	100	96.078	99.719	99.72	99.72	94.302	94.366
Sascha_AZWH_UGT_15-5-21	94.413	99.721	99.721	99.721	94.798	100	94.429	99.721	99.721	94.35	94.429	99.721	94.986	99.718	99.693	94.708	94.986	94.986	94.986	94.986	94.986	94.986	94.798	94.958	94.958	99.718	99.718	99.718	99.718	99.441	94.429	99.721	99.721	99.721	99.721	99.721	99.717	99.709	99.717	99.441	94.429	99.721	94.708	94.429	94.972	94.986	94.986	99.714	99.718
Scar_Coomera_15-3-2023_oc	94.413	100	99.44	100	94.509	99.71	94.413	100	100	94.334	94.413	100	94.693	100	100	94.413	94.693	94.693	94.693	94.693	94.693	94.693	94.509	94.678	94.678	100	100	100	100	99.72	94.413	100	100	100	100	99.72	99.717	100	100	99.72	94.413	100	94.413	94.413	94.693	94.693	94.693	100	100
Scar_Coomera_15-3-2023_UGT	94.413	100	99.44	100	94.509	99.71	94.413	100	100	94.334	94.413	100	94.693	100	100	94.413	94.693	94.693	94.693	94.693	94.693	94.693	94.509	94.678	94.678	100	100	100	100	99.72	94.413	100	100	100	100	99.72	99.717	100	100	99.72	94.413	100	94.413	94.413	94.693	94.693	94.693	100	100
Scott_AZWH_oc_2-9-21	96.348	94.986	94.708	94.986	100	94.798	96.359	94.986	94.986	96.307	96.359	94.986	100	94.93	94.495	98.039	98.039	100	100	100	100	100	100	100	100	94.944	94.944	94.944	94.944	94.986	96.359	94.986	94.986	94.986	94.708	95.265	95.198	94.783	94.915	94.986	96.359	94.986	99.72	96.359	100	100	100	94.872	94.93
Servanda_AZWH_UGT_14-5-21	94.413	100	99.443	100	94.509	99.71	94.429	100	100	94.35	94.429	100	94.708	100	100	94.429	94.708	94.708	94.708	94.708	94.708	94.708	94.509	94.678	94.678	100	100	100	100	99.721	94.429	100	100	100	100	99.721	99.717	100	100	99.721	94.429	100	94.429	94.429	94.693	94.708	94.708	100	100
Shoyu_AZWH_UGT_15-7-21	100	94.429	94.15	94.429	96.221	94.22	100	94.429	94.429	100	100	94.429	96.359	94.366	93.884	98.319	98.319	96.359	96.359	96.359	96.359	96.359	96.221	96.338	96.338	94.382	94.382	94.382	94.382	94.429	100	94.429	94.429	94.15	94.429	94.15	94.068	94.203	94.35	94.429	100	94.429	96.078	100	96.348	96.359	96.359	94.302	94.366
Simba_Coomera_22-5-2023_UGT	96.348	94.708	94.429	94.708	100	94.798	96.359	94.708	94.708	96.307	96.359	94.708	100	94.648	94.19	98.039	98.039	100	100	100	100	100	100	100	100	94.663	94.663	94.663	94.663	94.708	96.359	94.708	94.708	94.986	94.708	95.265	95.198	94.493	94.633	94.986	96.359	94.708	99.72	96.359	100	100	100	94.587	94.648
Simu_AZWH_UGT_24-8-21	94.413	99.721	99.721	99.721	94.798	100	94.429	99.721	99.721	94.35	94.429	99.721	94.986	99.718	99.693	94.708	94.986	94.986	94.986	94.986	94.986	94.986	94.798	94.958	94.958	99.718	99.718	99.718	99.718	99.441	94.429	99.721	99.721	99.721	99.721	99.721	99.717	99.709	99.717	99.441	94.429	99.721	94.708	94.429	94.972	94.986	94.986	99.714	99.718
Sloane_Coomera_17-11-2022_oc	96.348	94.708	94.429	94.708	100	94.798	96.359	94.708	94.708	96.307	96.359	94.708	100	94.648	94.19	98.039	98.039	100	100	100	100	100	100	100	100	94.663	94.663	94.663	94.663	94.708	96.359	94.708	94.708	94.986	94.708	95.265	95.198	94.493	94.633	94.986	96.359	94.708	99.72	96.359	100	100	100	94.587	94.648
Sloane_Coomera_17-11-2022_UGT	96.348	94.708	94.429	94.708	100	94.798	96.359	94.708	94.708	96.307	96.359	94.708	100	94.648	94.19	98.039	98.039	100	100	100	100	100	100	100	100	94.663	94.663	94.663	94.663	94.708	96.359	94.708	94.708	94.986	94.708	95.265	95.198	94.493	94.633	94.986	96.359	94.708	99.72	96.359	100	100	100	94.587	94.648
Sloane_Coomera_21-4-2022_UGT	96.348	94.708	94.429	94.708	100	94.798	96.359	94.708	94.708	96.307	96.359	94.708	100	94.648	94.19	98.039	98.039	100	100	100	100	100	100	100	100	94.663	94.663	94.663	94.663	94.708	96.359	94.708	94.708	94.986	94.708	95.265	95.198	94.493	94.633	94.986	96.359	94.708	99.72	96.359	100	100	100	94.587	94.648
Snuffle_nasal_37	94.413	99.721	99.721	99.721	94.798	100	94.429	99.721	99.721	94.35	94.429	99.721	94.986	99.718	99.693	94.708	94.986	94.986	94.986	94.986	94.986	94.986	94.798	94.958	94.958	99.718	99.718	99.718	99.718	99.441	94.429	99.721	99.721	99.721	99.721	99.721	99.717	99.709	99.717	99.441	94.429	99.721	94.708	94.429	94.972	94.986	94.986	99.714	99.718
Snuffle_Nasal_38	94.22	99.71	99.71	99.71	94.798	100	94.22	99.71	99.71	94.186	94.22	99.71	94.798	99.71	99.69	94.798	94.798	94.798	94.798	94.798	94.798	94.798	94.798	94.798	94.798	99.71	99.71	99.71	99.71	99.42	94.22	99.71	99.71	99.71	99.71	99.71	99.71	99.708	99.708	99.42	94.22	99.71	94.509	94.22	94.798	94.798	94.798	99.71	99.709
Sommer_RSPCA_cloaca_20-3-22	94.413	100	99.441	100	94.509	99.71	94.429	100	100	94.35	94.429	100	94.708	100	100	94.429	94.708	94.708	94.708	94.708	94.708	94.708	94.509	94.678	94.678	100	100	100	100	99.721	94.429	100	100	100	100	99.721	99.717	100	100	99.721	94.429	100	94.429	94.429	94.693	94.708	94.708	100	100
Sommer_RSPCA_oc_28-3-22	94.413	100	99.446	100	94.509	99.71	94.429	100	100	94.35	94.429	100	94.708	100	100	94.429	94.708	94.708	94.708	94.708	94.708	94.708	94.509	94.678	94.678	100	100	100	100	99.721	94.429	100	100	100	100	99.726	99.717	100	100	99.721	94.429	100	94.429	94.429	94.693	94.708	94.708	100	100
Southbury_Coomera_UGT_29-08-2022	96.348	94.708	94.429	94.708	100	94.798	96.359	94.708	94.708	96.307	96.359	94.708	100	94.648	94.19	98.039	98.039	100	100	100	100	100	100	100	100	94.663	94.663	94.663	94.663	94.708	96.359	94.708	94.708	94.986	94.708	95.265	95.198	94.493	94.633	94.986	96.359	94.708	99.72	96.359	100	100	100	94.587	94.648
Spiritwalker_FoK_UGT_unknown_date	98.3	94.663	94.382	94.663	97.965	94.798	98.305	94.663	94.663	98.295	98.305	94.663	98.023	94.602	94.136	100	100	98.023	98.023	98.023	98.023	98.023	97.965	98.011	98.011	94.618	94.618	94.618	94.618	94.663	98.305	94.663	94.663	94.944	94.663	95.225	95.157	94.493	94.633	94.944	98.305	94.663	97.74	98.305	98.017	98.023	98.023	94.54	94.648
Squeak_AZWH_UGT_17-9-21	94.413	99.721	99.721	99.721	94.798	100	94.429	99.721	99.721	94.35	94.429	99.721	94.986	99.718	99.693	94.708	94.986	94.986	94.986	94.986	94.986	94.986	94.798	94.958	94.958	99.718	99.718	99.718	99.718	99.441	94.429	99.721	99.721	99.721	99.721	99.721	99.717	99.709	99.717	99.441	94.429	99.721	94.708	94.429	94.972	94.986	94.986	99.714	99.718
Stonebridge_Coomera_UGT_22-3-22	96.254	94.556	94.269	94.556	100	94.767	96.254	94.556	94.556	96.254	96.254	94.556	100	94.556	94.099	97.983	97.983	100	100	100	100	100	100	100	100	94.556	94.556	94.556	94.556	94.556	96.254	94.556	94.556	94.842	94.556	95.129	95.129	94.493	94.556	94.842	96.254	94.556	99.712	96.254	100	100	100	94.509	94.556
Teddy_AZWH_UGT_21-11-23	96.348	93.889	93.611	93.889	97.384	93.642	96.359	93.872	93.889	96.307	96.359	93.889	97.479	93.803	93.272	97.759	98.039	97.479	97.479	97.479	97.479	97.479	97.384	97.465	97.465	93.82	93.82	93.82	93.82	93.611	96.359	93.889	93.889	93.889	93.611	94.167	94.068	93.623	93.803	93.611	96.359	93.872	97.199	96.359	97.472	97.479	97.479	93.732	93.82
Tottenham_Coomera_26-4-23	96.348	94.708	94.429	94.708	100	94.798	96.359	94.708	94.708	96.307	96.359	94.708	100	94.648	94.19	98.039	98.039	100	100	100	100	100	100	100	100	94.663	94.663	94.663	94.663	94.708	96.359	94.708	94.708	94.986	94.708	95.265	95.198	94.493	94.633	94.986	96.359	94.708	99.72	96.359	100	100	100	94.587	94.648
Tritan_FoK_UGT_15-11-22	94.413	100	99.446	100	94.509	99.71	94.429	100	100	94.35	94.429	100	94.708	100	100	94.429	94.708	94.708	94.708	94.708	94.708	94.708	94.509	94.678	94.678	100	100	100	100	99.721	94.429	100	100	100	100	99.725	99.717	100	100	99.721	94.429	100	94.429	94.429	94.693	94.708	94.708	100	100
Tufty_AZWH_UGT_13-3-23	96.348	93.889	93.611	93.889	97.384	93.642	96.359	93.872	93.889	96.307	96.359	93.889	97.479	93.803	93.272	97.759	98.039	97.479	97.479	97.479	97.479	97.479	97.384	97.465	97.465	93.82	93.82	93.82	93.82	93.611	96.359	93.889	93.889	93.889	93.611	94.167	94.068	93.623	93.803	93.611	96.359	93.872	97.199	96.359	97.472	97.479	97.479	93.732	93.82
Upminster_Coomera_7-12-22	96.348	94.708	94.429	94.708	100	94.798	96.359	94.708	94.708	96.307	96.359	94.708	100	94.648	94.19	98.039	98.039	100	100	100	100	100	100	100	100	94.663	94.663	94.663	94.663	94.708	96.359	94.708	94.708	94.986	94.708	95.265	95.198	94.493	94.633	94.986	96.359	94.708	99.72	96.359	100	100	100	94.587	94.648
Upminster_Coomera_28-3-23	96.348	94.708	94.429	94.708	100	94.798	96.359	94.708	94.708	96.307	96.359	94.708	100	94.648	94.19	98.039	98.039	100	100	100	100	100	100	100	100	94.663	94.663	94.663	94.663	94.708	96.359	94.708	94.708	94.986	94.708	95.265	95.198	94.493	94.633	94.986	96.359	94.708	99.72	96.359	100	100	100	94.587	94.648
Uxbridge_Coomera_31-08-2022_oc	96.348	94.708	94.429	94.708	100	94.798	96.359	94.708	94.708	96.307	96.359	94.708	100	94.648	94.19	98.039	98.039	100	100	100	100	100	100	100	100	94.663	94.663	94.663	94.663	94.708	96.359	94.708	94.708	94.986	94.708	95.265	95.198	94.493	94.633	94.986	96.359	94.708	99.72	96.359	100	100	100	94.587	94.648
Uxbridge_Coomera_31-08-2022_UGT	96.348	94.708	94.429	94.708	100	94.798	96.359	94.708	94.708	96.307	96.359	94.708	100	94.648	94.19	98.039	98.039	100	100	100	100	100	100	100	100	94.663	94.663	94.663	94.663	94.708	96.359	94.708	94.708	94.986	94.708	95.265	95.198	94.493	94.633	94.986	96.359	94.708	99.72	96.359	100	100	100	94.587	94.648
Verna_FoK_oc_20-9-22	96.011	94.35	94.068	94.35	99.708	94.477	96.023	94.35	94.35	96.023	96.023	94.35	99.716	94.286	93.789	97.727	97.727	99.716	99.716	99.716	99.716	99.716	99.708	99.714	99.714	94.302	94.302	94.302	94.302	94.35	96.023	94.35	94.35	94.633	94.35	94.915	94.842	94.203	94.35	94.633	96.023	94.35	100	96.023	99.715	99.716	99.716	94.22	94.35
Verna_FoK_UGT_20-9-22	96.067	94.429	94.15	94.429	99.709	94.509	96.078	94.429	94.429	96.023	96.078	94.429	99.72	94.366	93.884	97.759	97.759	99.72	99.72	99.72	99.72	99.72	99.709	99.718	99.718	94.382	94.382	94.382	94.382	94.429	96.078	94.429	94.429	94.708	94.429	94.986	94.915	94.203	94.35	94.708	96.078	94.429	100	96.078	99.719	99.72	99.72	94.302	94.366
Vincent_AZWH_UGT_24-7-21	94.413	100	99.443	100	94.509	99.71	94.429	100	100	94.35	94.429	100	94.708	100	100	94.429	94.708	94.708	94.708	94.708	94.708	94.708	94.509	94.678	94.678	100	100	100	100	99.721	94.429	100	100	100	100	99.721	99.717	100	100	99.721	94.429	100	94.429	94.429	94.693	94.708	94.708	100	100
Violet_Coomera_13-3-2023_oc	96.348	94.708	94.429	94.708	100	94.798	96.359	94.708	94.708	96.307	96.359	94.708	100	94.648	94.19	98.039	98.039	100	100	100	100	100	100	100	100	94.663	94.663	94.663	94.663	94.708	96.359	94.708	94.708	94.986	94.708	95.265	95.198	94.493	94.633	94.986	96.359	94.708	99.72	96.359	100	100	100	94.587	94.648
Violet_Coomera_13-3-2023_UGT	96.348	94.708	94.429	94.708	100	94.798	96.359	94.708	94.708	96.307	96.359	94.708	100	94.648	94.19	98.039	98.039	100	100	100	100	100	100	100	100	94.663	94.663	94.663	94.663	94.708	96.359	94.708	94.708	94.986	94.708	95.265	95.198	94.493	94.633	94.986	96.359	94.708	99.72	96.359	100	100	100	94.587	94.648
Viper_MBRL_nasal_unknown_date	94.413	100	99.446	100	94.509	99.71	94.429	100	100	94.35	94.429	100	94.708	100	100	94.429	94.708	94.708	94.708	94.708	94.708	94.708	94.509	94.678	94.678	100	100	100	100	99.721	94.429	100	100	100	100	99.727	99.717	100	100	99.721	94.429	100	94.429	94.429	94.693	94.708	94.708	100	100
Warwick_Coomera_UGT_13-4-22	96.348	94.693	94.413	94.693	100	94.798	96.348	94.693	94.693	96.296	96.348	94.693	100	94.648	94.19	98.034	98.034	100	100	100	100	100	100	100	100	94.663	94.663	94.663	94.663	94.693	96.348	94.693	94.693	94.972	94.693	95.251	95.198	94.493	94.618	94.972	96.348	94.693	99.719	96.348	100	100	100	94.587	94.633
Wattle_AZWH_UGT_16-4-2023	96.067	94.429	94.15	94.429	99.709	94.509	96.078	94.429	94.429	96.023	96.078	94.429	99.72	94.366	93.884	97.759	97.759	99.72	99.72	99.72	99.72	99.72	99.709	99.718	99.718	94.382	94.382	94.382	94.382	94.429	96.078	94.429	94.429	94.708	94.429	94.986	94.915	94.203	94.35	94.708	96.078	94.429	100	96.078	99.719	99.72	99.72	94.302	94.366
Wattle_FoK_UGT_24-11-22	94.413	100	99.446	100	94.798	99.71	94.429	100	100	94.35	94.429	100	94.986	100	100	94.708	94.986	94.986	94.986	94.986	94.986	94.986	94.798	94.958	94.958	100	100	100	100	99.721	94.429	100	100	100	100	99.725	99.717	100	100	99.721	94.429	100	94.708	94.429	94.972	94.986	94.986	100	100
Wilson_AZWH_nasal_32	94.413	100	99.446	100	94.509	99.71	94.429	100	100	94.35	94.429	100	94.708	100	100	94.708	94.708	94.708	94.708	94.708	94.708	94.708	94.509	94.678	94.678	100	100	100	100	99.721	94.429	100	100	100	100	99.727	99.717	100	100	99.721	94.429	100	94.429	94.429	94.693	94.708	94.708	100	100
Wilson_AZWH_nasal_33	96.221	94.509	94.22	94.509	100	94.798	96.221	94.509	94.509	96.199	96.221	94.509	100	94.509	94.136	97.965	97.965	100	100	100	100	100	100	100	100	94.509	94.509	94.509	94.509	94.509	96.221	94.509	94.509	94.798	94.509	95.087	95.087	94.477	94.477	94.798	96.221	94.509	99.709	96.221	100	100	100	94.509	94.493
Wilson_AZWH_nasal_34	96.221	94.509	94.22	94.509	100	94.798	96.221	94.509	94.509	96.199	96.221	94.509	100	94.509	94.136	97.965	97.965	100	100	100	100	100	100	100	100	94.509	94.509	94.509	94.509	94.509	96.221	94.509	94.509	94.798	94.509	95.087	95.087	94.477	94.477	94.798	96.221	94.509	99.709	96.221	100	100	100	94.509	94.493
Wilson_AZWH_oc_27-7-22	95.787	93.855	93.575	93.855	97.093	93.642	95.787	93.855	93.855	95.726	95.787	93.855	97.191	93.803	93.272	97.191	97.472	97.191	97.191	97.191	97.191	97.191	97.093	97.183	97.183	93.82	93.82	93.82	93.82	93.575	95.787	93.855	93.855	93.855	93.575	94.134	94.068	93.623	93.768	93.575	95.787	93.855	96.91	95.787	97.191	97.191	97.191	93.732	93.785
Yucko_AZWH_UGT1_13-9-21	94.413	99.721	99.721	99.721	94.798	100	94.429	99.721	99.721	94.35	94.429	99.721	94.986	99.718	99.693	94.708	94.986	94.986	94.986	94.986	94.986	94.986	94.798	94.958	94.958	99.718	99.718	99.718	99.718	99.441	94.429	99.721	99.721	99.721	99.721	99.721	99.717	99.709	99.717	99.441	94.429	99.721	94.708	94.429	94.972	94.986	94.986	99.714	99.718
Yucko_AZWH_UGT2_13-9-21	94.413	99.721	99.721	99.721	94.798	100	94.429	99.721	99.721	94.35	94.429	99.721	94.986	99.718	99.693	94.708	94.986	94.986	94.986	94.986	94.986	94.986	94.798	94.958	94.958	99.718	99.718	99.718	99.718	99.441	94.429	99.721	99.721	99.721	99.721	99.721	99.717	99.709	99.717	99.441	94.429	99.721	94.708	94.429	94.972	94.986	94.986	99.714	99.718
[truncated: 181 more columns]

## Sheet: Table S4
Supplemental Table 3: ompA genotype and association with animal demographics
ompA genotype	Age (years)	Anatomical site	Sex	Weight (kgs)	Season	Location (p-value)
A	5.02	NS	NS	5.42	NS	2.45x10^-20
G	4.85	NS	NS	6.2	NS	1.07x10^-14
L1	4.13	NS	NS	5.75	NS	4.47x10^-5
E58	2.13	NS	NS	4.36	NS	0.177
H	9.99	NS	NS	5.48	NS	1.43x10^-5
F group	5.17	NS	NS	5.75	NS	2.11x10^-13
N.B. ompA genotype I was not included in analysis due to low sample numbers. Average values are listed for continuous variables (i.e. age and weight). Significance is listed for categorical variables.

## Sheet: Table S5
Site	Partition	Alpha	Beta	Beta - Alpha	Prob[Alpha > Beta]	Prob[Alpha < Beta]	BayesFactor[Alpha < Beta]
1	1	2.491	0.03	-2.46	0.868	0.023	0.064
2	1	0.475	0.057	-0.419	0.697	0.077	0.223
3	1	0.475	0.057	-0.419	0.697	0.077	0.223
4	1	0.933	0.726	-0.207	0.556	0.35	1.434
5	1	2.311	1.095	-1.216	0.72	0.157	0.495
6	1	0.499	0.482	-0.017	0.407	0.526	2.963
7	1	0.303	0.938	0.636	0.073	0.897	23.343
8	1	0.57	0.668	0.098	0.348	0.575	3.614
9	1	1.462	0.062	-1.4	0.972	0.018	0.048
10	1	0.372	0.746	0.374	0.164	0.79	10.012
11	1	0.522	0.552	0.03	0.421	0.5	2.672
12	1	0.521	0.529	0.009	0.442	0.479	2.452
13	1	0.655	0.533	-0.122	0.535	0.39	1.708
14	1	0.484	0.493	0.009	0.39	0.543	3.174
15	1	0.474	0.33	-0.144	0.522	0.399	1.771
16	1	0.263	0.064	-0.199	0.603	0.11	0.329
17	1	0.263	0.064	-0.199	0.603	0.11	0.329
18	1	0.35	3.038	2.688	0	0.994	422.013
19	1	0.528	0.789	0.261	0.221	0.711	6.577
20	1	0.256	0.369	0.113	0.3	0.614	4.241
21	1	0.277	0.084	-0.193	0.595	0.135	0.415
22	1	0.362	0.676	0.315	0.176	0.775	9.212
23	1	0.346	0.353	0.008	0.41	0.506	2.729
24	1	0.194	0.083	-0.111	0.52	0.157	0.498
25	1	0.259	0.051	-0.208	0.611	0.092	0.27
26	1	0.251	0.064	-0.187	0.594	0.111	0.335
27	1	0.201	0.061	-0.14	0.55	0.12	0.365
28	1	0.726	0.062	-0.664	0.957	0.025	0.07
29	1	0.247	0.051	-0.196	0.603	0.094	0.275
30	1	0.251	0.064	-0.187	0.594	0.111	0.335
31	1	0.255	0.064	-0.191	0.597	0.111	0.334
32	1	0.247	0.051	-0.196	0.603	0.094	0.275
33	1	0.45	0.048	-0.402	0.696	0.068	0.195
34	1	0.277	0.084	-0.193	0.595	0.135	0.415
35	1	0.277	0.084	-0.193	0.595	0.135	0.415
36	1	0.284	0.053	-0.23	0.625	0.091	0.267
37	1	0.451	0.059	-0.392	0.689	0.082	0.238
38	1	2.211	0.053	-2.159	0.996	0.002	0.006
39	1	0.198	0.052	-0.146	0.556	0.107	0.319
40	1	0.47	0.576	0.106	0.317	0.622	4.392
41	1	3.831	0.464	-3.367	0.664	0.287	1.075
42	1	0.475	0.061	-0.414	0.694	0.083	0.241
43	1	0.263	0.064	-0.199	0.603	0.11	0.329
44	1	1.693	0.368	-1.325	0.668	0.278	1.026
45	1	0.348	0.629	0.281	0.213	0.733	7.34
46	1	0.252	0.069	-0.183	0.59	0.119	0.361
47	1	0.451	0.059	-0.392	0.689	0.082	0.238
48	1	0.247	0.051	-0.196	0.603	0.094	0.275
49	1	0.475	0.365	-0.11	0.494	0.43	2.011
50	1	0.451	0.059	-0.392	0.689	0.082	0.238
51	1	0.259	0.051	-0.208	0.611	0.092	0.27
52	1	0.251	0.064	-0.187	0.594	0.113	0.339
53	1	0.263	0.064	-0.199	0.603	0.11	0.329
54	1	0.26	0.055	-0.205	0.609	0.097	0.287
55	1	2.723	0.097	-2.626	0.838	0.066	0.188
56	1	0.251	0.064	-0.187	0.594	0.113	0.339
57	1	0.247	0.053	-0.195	0.602	0.096	0.284
58	1	0.201	0.061	-0.14	0.55	0.12	0.364
59	1	0.284	0.053	-0.23	0.625	0.091	0.267
60	1	0.244	0.043	-0.201	0.608	0.081	0.236
61	1	0.277	0.084	-0.193	0.595	0.135	0.415
62	1	0.171	0.047	-0.124	0.528	0.106	0.317
63	1	0.251	0.064	-0.187	0.594	0.111	0.335
64	1	0.252	0.069	-0.183	0.59	0.119	0.361
65	1	0.451	0.059	-0.392	0.689	0.082	0.238
66	1	0.254	0.077	-0.178	0.586	0.13	0.397
67	1	0.252	0.069	-0.183	0.59	0.119	0.361
68	1	0.451	0.059	-0.392	0.689	0.082	0.238
69	1	0.453	0.081	-0.371	0.675	0.107	0.32
70	1	0.263	0.064	-0.199	0.603	0.11	0.329
71	1	0.248	0.053	-0.194	0.602	0.096	0.285
72	1	0.748	0.071	-0.677	0.951	0.03	0.083
73	1	0.365	0.056	-0.309	0.663	0.084	0.246
74	1	0.504	0.086	-0.418	0.916	0.055	0.154
75	1	3.705	0.026	-3.678	1	0	0
76	1	9.408	0.384	-9.024	1	0	0
77	1	0.333	0.323	-0.01	0.423	0.487	2.536
78	1	1.476	0.062	-1.414	0.972	0.018	0.048
79	1	4.916	0.036	-4.88	1	0	0
80	1	8.155	0.806	-7.349	1	0	0
81	1	15.318	0.786	-14.533	1	0	0
82	1	0.732	1.298	0.567	0.135	0.8	10.663
83	1	0.451	0.059	-0.392	0.689	0.082	0.238
84	1	0.359	1.279	0.92	0.059	0.912	27.673
85	1	2.491	0.03	-2.46	0.868	0.023	0.064
86	1	4.876	0.038	-4.838	1	0	0
87	1	6.581	2.702	-3.879	0.852	0.001	0.003
88	1	6.601	1.398	-5.203	0.969	0	0
89	1	1.429	0.059	-1.37	0.985	0.009	0.025
90	1	4.003	0.533	-3.47	0.997	0.001	0.004
91	1	2.643	0.843	-1.8	0.884	0.06	0.17
92	1	0.39	5.783	5.394	0	0.996	719.12
93	1	0.569	2.978	2.409	0.003	0.944	44.966
94	1	0.873	5.392	4.519	0.003	0.93	35.704
95	1	1.528	2.576	1.048	0.317	0.611	4.182
96	1	1.086	20.769	19.683	0.003	0.99	277.708
97	1	1.725	1.397	-0.329	0.444	0.356	1.476
98	1	1.761	1.306	-0.455	0.497	0.322	1.265
99	1	6.881	2.66	-4.221	0.891	0.001	0.003
100	1	0.66	0.443	-0.217	0.628	0.303	1.16
101	1	0.955	5.697	4.742	0.001	0.947	47.504
102	1	2.488	3.251	0.763	0.03	0.314	1.221
103	1	2.468	6.422	3.953	0.015	0.852	15.377
104	1	2.542	6.318	3.775	0.022	0.827	12.73
105	1	3.573	0.822	-2.751	0.906	0.061	0.174
106	1	1.127	0.065	-1.062	0.966	0.021	0.058
107	1	4.096	6.237	2.142	0.152	0.639	4.732
108	1	0.764	0.062	-0.702	0.958	0.025	0.067
109	1	1.568	0.491	-1.077	0.877	0.088	0.256
110	1	2.707	0.038	-2.669	0.999	0	0.001
111	1	1.463	0.085	-1.378	0.959	0.028	0.077
112	1	7.453	0.76	-6.693	0.999	0	0
113	1	4.334	0.377	-3.957	0.998	0.001	0.002
114	1	3.338	0.027	-3.31	0.999	0	0.001
115	1	2.491	0.03	-2.46	0.868	0.023	0.064
116	1	0.671	0.29	-0.381	0.78	0.16	0.509
117	1	0.475	0.33	-0.145	0.523	0.399	1.768
118	1	2.358	0.048	-2.31	0.997	0.002	0.005
119	1	2.492	0.045	-2.446	0.997	0.002	0.006
120	1	2.667	0.656	-2.01	0.537	0.411	1.863
121	1	0.735	0.071	-0.663	0.95	0.031	0.085
122	1	1.406	0.064	-1.343	0.983	0.011	0.029
123	1	3.294	0.029	-3.264	0.999	0	0.001
124	1	2.585	0.043	-2.542	0.998	0.001	0.003
125	1	2.168	0.054	-2.114	0.994	0.004	0.01
126	1	0.723	0.102	-0.621	0.924	0.052	0.146
127	1	0.284	0.053	-0.23	0.625	0.091	0.267
128	1	2.754	0.037	-2.716	0.999	0	0.001
129	1	2.772	0.051	-2.721	0.999	0.001	0.002
130	1	4.238	0.027	-4.211	1	0	0
131	1	1.509	0.059	-1.45	0.986	0.009	0.024
132	1	2.723	0.097	-2.626	0.838	0.066	0.188
133	1	2.775	0.033	-2.742	0.999	0	0.001
134	1	2.766	0.03	-2.736	1	0	0
135	1	3.849	0.029	-3.82	1	0	0
136	1	7.316	0.041	-7.276	1	0	0
137	1	1.712	0.872	-0.84	0.71	0.2	0.667
138	1	6.212	0.034	-6.178	1	0	0
139	1	4.484	0.039	-4.445	1	0	0
140	1	2.894	0.52	-2.374	0.994	0.003	0.008
141	1	0.277	0.084	-0.193	0.595	0.135	0.415
142	1	0.252	0.069	-0.183	0.59	0.119	0.361
143	1	2.615	0.042	-2.573	0.998	0.001	0.003
144	1	0.26	0.055	-0.205	0.609	0.097	0.287
145	1	2.423	0.288	-2.135	0.989	0.007	0.019
146	1	1.668	0.068	-1.6	0.989	0.007	0.02
147	1	1.487	0.41	-1.077	0.87	0.096	0.284
148	1	0.451	0.059	-0.392	0.689	0.082	0.238
149	1	0.475	0.057	-0.419	0.697	0.077	0.223
150	1	2.848	0.04	-2.809	0.999	0	0.001
151	1	4.505	0.027	-4.478	1	0	0
152	1	1.404	0.081	-1.322	0.976	0.017	0.045
153	1	1.08	1.443	0.363	0.267	0.599	3.989
154	1	1.015	0.387	-0.628	0.827	0.129	0.397
155	1	0.733	0.071	-0.662	0.95	0.031	0.085
156	1	1.564	0.051	-1.512	0.989	0.007	0.018
157	1	7.689	0.058	-7.631	1	0	0
158	1	2.716	0.032	-2.684	0.999	0	0.001
159	1	2.557	0.044	-2.513	0.998	0.001	0.003
160	1	2.83	0.052	-2.778	0.999	0.001	0.002
161	1	1.662	0.055	-1.607	0.988	0.008	0.02
162	1	2.96	0.37	-2.59	0.993	0.004	0.011
163	1	2.5	0.644	-1.856	0.94	0.039	0.108
164	1	4.495	1.06	-3.435	0.939	0.005	0.013
165	1	1.329	0.082	-1.247	0.974	0.017	0.047
166	1	2.316	6.992	4.676	0.018	0.918	30.057
167	1	3.302	4.933	1.631	0.112	0.493	2.598
168	1	2.018	0.047	-1.971	0.995	0.003	0.008
169	1	3.228	6.277	3.049	0.105	0.74	7.574
170	1	2.159	7.018	4.859	0.036	0.926	33.514
171	1	3.396	2.82	-0.576	0.377	0.151	0.475
172	1	8.935	0.98	-7.955	0.992	0.001	0.003
173	1	3.166	3.938	0.772	0.148	0.374	1.591
174	1	0.247	0.051	-0.196	0.603	0.094	0.275
175	1	2.385	0.035	-2.35	0.998	0.001	0.003
176	1	2.745	0.702	-2.043	0.958	0.023	0.062
177	1	3.363	0.741	-2.622	0.923	0.053	0.149
178	1	0.284	0.053	-0.23	0.625	0.091	0.267
179	1	0.265	0.07	-0.194	0.599	0.118	0.357
180	1	5.295	0.025	-5.27	1	0	0
181	1	1.926	0.061	-1.865	0.994	0.004	0.01
182	1	0.251	0.064	-0.187	0.594	0.111	0.335
183	1	2.634	0.041	-2.592	0.999	0.001	0.002
184	1	0.748	0.085	-0.663	0.94	0.039	0.109
185	1	2.755	0.043	-2.711	1	0	0.001
186	1	1.479	0.085	-1.394	0.959	0.028	0.076
187	1	1.342	0.065	-1.277	0.982	0.011	0.031
188	1	4.38	0.029	-4.351	1	0	0
189	1	1.352	0.065	-1.287	0.982	0.011	0.03
190	1	2.922	0.029	-2.893	1	0	0
191	1	1.37	0.063	-1.307	0.983	0.011	0.028
192	1	0.763	0.092	-0.671	0.934	0.044	0.123
193	1	2.723	0.097	-2.626	0.838	0.066	0.188
194	1	8.55	0.041	-8.509	1	0	0
195	1	1.12	0.954	-0.166	0.43	0.464	2.314
196	1	0.723	0.092	-0.631	0.932	0.045	0.127
197	1	0.263	0.064	-0.199	0.603	0.11	0.329
198	1	5.898	0.029	-5.869	1	0	0
199	1	0.731	0.092	-0.639	0.933	0.045	0.125
200	1	0.783	0.084	-0.699	0.942	0.038	0.105
201	1	5.934	0.055	-5.879	1	0	0
202	1	2.723	0.097	-2.626	0.838	0.066	0.188
203	1	9.241	0.064	-9.177	1	0	0
204	1	1.494	0.073	-1.421	0.966	0.022	0.061
205	1	5.602	0.04	-5.562	1	0	0
206	1	6.956	0.046	-6.91	1	0	0
207	1	6.441	0.039	-6.402	1	0	0
208	1	0.26	0.055	-0.205	0.609	0.097	0.287
209	1	2.738	0.056	-2.682	0.998	0.001	0.004
210	1	1.371	0.081	-1.29	0.975	0.017	0.045
211	1	2.706	0.041	-2.665	0.999	0.001	0.002
212	1	5.188	0.035	-5.153	1	0	0
213	1	1.366	0.063	-1.304	0.983	0.011	0.028
214	1	0.476	0.072	-0.404	0.688	0.094	0.278
215	1	1.443	0.088	-1.355	0.973	0.018	0.05
216	1	2.095	0.056	-2.039	0.994	0.004	0.011
217	1	3.632	0.043	-3.589	0.999	0.001	0.002
218	1	0.98	0.11	-0.87	0.953	0.033	0.091
219	1	0.475	0.057	-0.419	0.697	0.077	0.223
220	1	0.343	0.31	-0.033	0.445	0.465	2.321
221	1	0.171	0.047	-0.124	0.528	0.106	0.317
222	1	0.263	0.064	-0.199	0.603	0.11	0.329
223	1	1.636	0.072	-1.564	0.969	0.021	0.056
224	1	1.544	0.063	-1.481	0.972	0.018	0.048
225	1	8.547	0.071	-8.476	1	0	0
226	1	4.716	0.025	-4.691	1	0	0
227	1	3.475	0.034	-3.44	1	0	0
228	1	12.471	0.42	-12.051	1	0	0
229	1	1.431	0.08	-1.351	0.976	0.016	0.043
230	1	0.245	0.046	-0.199	0.606	0.086	0.252
231	1	0.68	0.803	0.123	0.309	0.612	4.202
232	1	2.164	0.054	-2.11	0.994	0.004	0.01
233	1	5.603	0.044	-5.559	1	0	0
234	1	3.437	0.034	-3.403	0.999	0.001	0.001
235	1	2.839	0.333	-2.506	0.997	0.001	0.004
236	1	0.347	0.522	0.175	0.272	0.665	5.298
237	1	4.555	0.023	-4.532	1	0	0
238	1	12.284	0.681	-11.603	1	0	0
239	1	0.259	0.051	-0.208	0.611	0.092	0.27
240	1	1.824	1.011	-0.813	0.596	0.299	1.138
241	1	2.063	0.061	-2.002	0.992	0.005	0.014
242	1	3.352	0.05	-3.302	0.998	0.001	0.003
243	1	0.411	0.848	0.437	0.13	0.826	12.629
244	1	4.624	1.41	-3.214	0.873	0.002	0.005
245	1	7.145	0.92	-6.226	0.995	0	0
246	1	2.635	7.041	4.406	0.008	0.942	43.523
247	1	6.417	0.054	-6.364	1	0	0
248	1	1.519	0.057	-1.462	0.987	0.008	0.023
249	1	0.259	0.051	-0.208	0.611	0.092	0.27
250	1	0.73	0.069	-0.661	0.952	0.029	0.081
251	1	4.645	5.099	0.454	0.322	0.427	1.99
252	1	2.674	1.792	-0.881	0.485	0.19	0.627
253	1	1.376	0.075	-1.301	0.978	0.014	0.039
254	1	0.736	0.094	-0.642	0.931	0.046	0.129
255	1	2.281	0.358	-1.923	0.977	0.015	0.04
256	1	0.927	4.942	4.016	0.018	0.911	27.317
257	1	5.95	0.985	-4.965	0.973	0.003	0.007
258	1	5.604	2.869	-2.735	0.64	0.019	0.051
259	1	0.479	6.545	6.066	0	0.995	558.192
260	1	0.828	1.666	0.838	0.123	0.782	9.567
261	1	0.536	2.76	2.225	0.005	0.951	51.441
262	1	1.809	2.809	1.001	0.044	0.555	3.324
263	1	1.692	0.638	-1.053	0.837	0.112	0.337
264	1	2.68	0.041	-2.639	0.996	0.003	0.008
265	1	0.45	0.051	-0.399	0.694	0.073	0.209
266	1	3.541	0.034	-3.507	1	0	0
267	1	5.402	0.03	-5.372	1	0	0
268	1	0.889	0.07	-0.819	0.975	0.016	0.043
269	1	3.165	0.025	-3.14	1	0	0
270	1	3.342	0.046	-3.296	0.999	0	0.001
271	1	4.49	0.025	-4.465	1	0	0
272	1	6.4	0.039	-6.361	1	0	0
273	1	2.723	0.097	-2.626	0.838	0.066	0.188
274	1	0.476	0.072	-0.404	0.688	0.094	0.278
275	1	2.24	0.052	-2.188	0.995	0.003	0.009
276	1	2.045	0.057	-1.988	0.993	0.005	0.012
277	1	2.19	0.054	-2.137	0.994	0.004	0.01
278	1	5.69	0.037	-5.653	1	0	0
279	1	0.55	0.117	-0.432	0.891	0.077	0.222
280	1	0.784	0.096	-0.688	0.932	0.046	0.128
281	1	5.166	0.046	-5.12	1	0	0
282	1	2.148	0.044	-2.104	0.996	0.002	0.006
283	1	0.491	0.072	-0.42	0.929	0.043	0.12
284	1	4.493	0.027	-4.466	1	0	0
285	1	2.491	0.03	-2.46	0.868	0.023	0.064
286	1	2.636	0.031	-2.605	1	0	0.001
287	1	2.593	1.642	-0.951	0.557	0.135	0.415
288	1	3.129	0.028	-3.1	1	0	0
289	1	5.029	0.046	-4.983	1	0	0
290	1	3.366	0.027	-3.339	1	0	0
291	1	3.759	0.035	-3.723	1	0	0
292	1	3.964	0.893	-3.072	0.958	0.012	0.033
293	1	0.731	0.099	-0.632	0.927	0.05	0.14
294	1	2.723	0.097	-2.626	0.838	0.066	0.188
295	1	3.907	0.043	-3.864	1	0	0
296	1	0.365	0.056	-0.309	0.663	0.084	0.246
297	1	0.263	0.064	-0.199	0.603	0.11	0.329
298	1	1.67	0.79	-0.88	0.751	0.173	0.556
299	1	3.386	0.031	-3.355	1	0	0.001
300	1	1.427	0.063	-1.365	0.971	0.018	0.05
301	1	2.586	0.043	-2.543	0.998	0.001	0.003
302	1	2.554	0.044	-2.51	0.995	0.003	0.009
303	1	2.084	0.048	-2.036	0.995	0.003	0.008
304	1	1.64	0.056	-1.584	0.992	0.005	0.013
305	1	0.476	0.072	-0.404	0.688	0.094	0.278
306	1	0.363	0.316	-0.047	0.457	0.455	2.228
307	1	3.304	0.034	-3.27	1	0	0
308	1	0.748	0.393	-0.355	0.707	0.231	0.801
309	1	0.247	0.051	-0.196	0.603	0.094	0.275
310	1	1.064	0.634	-0.43	0.587	0.344	1.402
311	1	5.498	0.053	-5.445	1	0	0
312	1	0.674	0.539	-0.135	0.539	0.387	1.681
313	1	2.378	0.626	-1.752	0.945	0.032	0.087
314	1	2.472	0.5	-1.972	0.962	0.025	0.067
315	1	1.727	0.508	-1.218	0.886	0.081	0.235
316	1	3.68	0.609	-3.07	0.986	0.008	0.021
317	1	3.708	0.905	-2.803	0.904	0.057	0.161
318	1	2.962	0.4	-2.562	0.997	0.001	0.003
319	1	2.838	0.034	-2.804	0.999	0	0.001
320	1	2.082	0.049	-2.034	0.995	0.003	0.009
321	1	2.726	0.098	-2.629	0.837	0.067	0.19
322	1	5.524	0.027	-5.498	1	0	0
323	1	5.19	0.028	-5.162	1	0	0
324	1	6.68	0.036	-6.644	1	0	0
325	1	5.705	0.053	-5.651	1	0	0
326	1	7.28	0.061	-7.218	1	0	0
327	1	2.805	0.385	-2.42	0.99	0.006	0.015
328	1	2.577	2.233	-0.344	0.295	0.328	1.302
329	1	7.036	2.629	-4.408	0.956	0	0
330	1	3.138	0.672	-2.466	0.975	0.014	0.037
331	1	0.848	5.075	4.227	0.009	0.93	35.516
332	1	0.869	20.328	19.459	0.002	0.995	511.068
333	1	0.544	5.29	4.746	0.001	0.979	125.675
334	1	0.338	1.095	0.757	0.064	0.907	26.099
335	1	1.569	2.768	1.199	0.087	0.687	5.864
336	1	3.217	14.635	11.418	0.002	0.949	49.235
337	1	4.721	15.163	10.442	0.003	0.954	55.168
338	1	5.16	0.758	-4.402	0.997	0.001	0.002
339	1	14.98	0.713	-14.267	1	0	0
340	1	6.82	2.566	-4.254	0.834	0.005	0.013
341	1	3.219	0.381	-2.838	0.994	0.003	0.009
342	1	2.358	0.649	-1.709	0.925	0.049	0.138
343	1	2.683	5.752	3.069	0.007	0.71	6.524
344	1	3.102	0.046	-3.056	1	0	0
345	1	0.481	0.073	-0.409	0.689	0.095	0.28
346	1	3.219	0.029	-3.19	1	0	0.001
347	1	0.772	0.085	-0.687	0.94	0.039	0.109
348	1	0.268	0.071	-0.196	0.6	0.119	0.36
349	1	0.368	0.488	0.121	0.313	0.62	4.353
350	1	0.481	0.073	-0.409	0.689	0.095	0.28
351	1	0.287	0.054	-0.233	0.627	0.092	0.269
352	1	0.248	0.047	-0.201	0.607	0.087	0.254
353	1	10.24	0.068	-10.172	1	0	0
354	1	0.278	0.424	0.146	0.286	0.637	4.676
355	1	0.256	0.06	-0.196	0.602	0.105	0.312
356	1	5.88	0.042	-5.838	1	0	0
357	1	0.369	0.057	-0.312	0.664	0.085	0.248
358	1	0.481	0.057	-0.423	0.698	0.078	0.225
359	1	0.266	0.065	-0.201	0.604	0.11	0.331
360	1	1.46	0.075	-1.386	0.965	0.023	0.064
361	1	0.793	0.085	-0.708	0.942	0.038	0.106
362	1	0.266	0.065	-0.201	0.604	0.111	0.331
363	1	2.463	0.392	-2.071	0.987	0.007	0.019
364	1	2.493	0.031	-2.462	0.868	0.024	0.065
365	1	0.255	0.07	-0.185	0.592	0.12	0.364
366	1	0.254	0.065	-0.189	0.595	0.112	0.337
367	1	0.263	0.056	-0.207	0.61	0.098	0.29
368	1	0.28	0.085	-0.195	0.596	0.136	0.419
369	1	0.373	0.957	0.584	0.081	0.883	20.153
370	1	0.456	0.06	-0.396	0.69	0.082	0.24
371	1	2.347	0.049	-2.298	0.998	0.001	0.004
372	1	0.456	0.06	-0.396	0.69	0.082	0.24
373	1	0.491	0.324	-0.167	0.536	0.386	1.675
374	1	3.666	0.467	-3.2	0.66	0.291	1.095
375	1	0.347	0.526	0.179	0.269	0.668	5.367
Key
Evidence for positive selection
Evidence for negative selection
