# Supplementary material for: Dominance of Vaccine‐Specific Chlamydia pecorum ompA Genotypes in Koalas From North‐Eastern Australia
Source: Ecol Evol. 2025 Mar 7;15(3):e70973. doi: 10.1002/ece3.70973 (PMC11885949; doi:10.1002/ece3.70973)
Supplement: Supplementary file 3 — Data S1. ompA sequences used in this study. [file ECE3-15-e70973-s003.fasta]

>66P130_USA_Cattle
ATGAAAAAACTCTTAAAATCGGCGTTTTTATCCGCCGCATTTTTTGCTGGTAACGCCTCCTTACACGCTTTGCCTGTAGG
GAACCCAGCAGAGCCAAGTTTATTAATTGATGGGACGATATGGGAAGGTATGTCAGGAGATCCATGTGATCCTTGCGCTA
CTTGGTGCGACGCGATTAGCTTACGCGTAGGATTTTACGGAGATTATGTTTTCGACAGAGTCCTCAAGACAGATGTACCT
AAAATGTTTCCAATGGGAGCAGCTCCAACAGGTAGTT---------CAACTGTCTCTCCGAATCAAGCCCAAGAAAGAGA
CAACCCTGCGTACAATACCCATATGCACGATGCGGAATGGTTCACAAATGCAGGCTACATTGCATTAAACATTTGGGACC
GTTTCGATATCTTCTGTACCTTAGGAGCTACTAGCGGTTACTTTAAAGGCAATTCCAAGTCTTTCAACTTGATCGGTTTG
ATTGGTCTTGCAGGAAGTACTCTTAATAATACCTTTTATCCAAACGCAAGTATTTCTAATGGCGTAGTAGAGCTATATAC
AGACACAACGTTCTCTTGGAGCGTTGGAGCTCGTGGAGCTTTGTGGGAGTGTGGATGCGCAACTTTAGGAGCAGAATTCC
AATATGCGCAATCTAAACCTCGCGTTCAAGAATTAAACGTTCTTTCTAACGTAGCACAGTTCACTGTACATAGGCCTAAA
GGGTACGTAAATCAACCCTTACCTCTTCCAATAACGGCTGGAACAAGCACAGACACTGCTACAAACTTAAAAAATGCAAC
TATTAATTACCATGAGTGGCAAGTCGGCGCAGCGTTGTCTTACAGACTCAATATGCTTGTTCCGTACATCGGCGTTCAGT
GGTCTAGAGCTACCTTCGATGCAGATACCATTCAAATTGCACAGCCAAAGTTAGCTACAGCAGTTTTGAACTTAACAACA
TGGAACCCTACTCTGTTAGGAGAAATTACATCACAAGACCTAGATACAGCCAACAAATATGCAGACACTTTACAAATAGT
GTCTTGTCAAATTAACAAGTTGAAGTCCAGAAAAGCTTGTGGTGTTTCCATGGGAGCAACTTTACTTGATGCCGATAAAT
GGGCA------------------------------------------------------------------
>W73_Ireland_Sheep
ATGAAAAAACTCTTAAAATCGGCGTTTTTATCCGCCGCATTTTTTGCTGGTAACACCTCCTTACAAGCTTTGCCTGTAGG
GAACCCAGCAGAGCCAAGTTTATTAATTGATGGGACGGTATGGGAAGGTATGTCAGGAGATCCATGTGATCCTTGCGCTA
CTTGGTGCGACGCGATTAGCTTACGCGTAGGATTTTACGGAGATTATGTTTTCGACAGAGTCCTCAAGACAGATGTGCCA
CAGAAGTTTTCAATGGGAGCAGCTCCCACAGGGGCTG---------GACCTTTAAATCCAAATTCAGCTATAGAAAGAGA
TAACCCCGCATATAAGAAGCATATGCAAGATGCAGAATGGTTCACAAATGCAGGTTACATTGCATTAAATATTTGGGATC
GTTTCGATATCTTTTGTACCTTAGGAGCTACTAACGGTTACTTTAAAGGCAATTCAACATCTTTCAACCTTATTGGTTTG
ATCGGTGTTCAGGGAACTACTCTTGCA---AGTATGTATCCAAACGCAAGTATTTCTAATGGCGTAGTAGAGCTATATAC
AGACACAACGTTCTCTTGGAGCGTTGGAGCTCGTGGAGCTTTGTGGGAGTGTGGATGCGCAACTTTAGGAGCAGAATTCC
AATATGCGCAATCTAAACCTCGCGTTCAAGAATTAAACGTTATTTCTAACGTAGCACAATTTACTGTACACAAACCTCGG
GGATATGTAGGCCAGACTCTGCCTCTTCCACTCTCTGCAGGAACGGAAACTGATTCTAGTGATAAATTGAAAAATGCCAC
GATCAACTACCATGAATGGCAAGTCGGAGCAGCATTGTCTTATAGACTCAATATGCTTATTCCGTACATCGGCGTTCAGT
GGTCTAGAGCTACCTTCGATGCAGATACCATTCAAATTGCACAGCCAAAGTTAGCTACAGCAGTTTTGAACTTAACAACA
TGGAACCCTACTCTGTTAGGAGAAATTACATCAACAAGCCTAGATACAAGCAACAAATTTTCTGACACCTTGCAAATAGT
GTCTTGTCAAATTAACAAATTGAAGTCTAGAAAAGCTTGTGGTGTTTCCATGGGAGCAACTTTAATTGATGCTGATAAAT
GGGCA------------------------------------------------------------------
>Islington_Coomera_UGT_3-4-2023
ATGAAAAAAACTCTTAAAATGGCGTTTTTATCCGCCGCATTTTTTGCTGGTGACGCCTCCTTACACGCTTTGCCTGTAGG
GAACCCAGCAGAGCCAAGTTTATTAATTGATGGGACGATATGGGAAGGTATGTCAGGAGATCCATGTGATCCTTGCGCTA
CTTGGTGCGACGCGATTAGCTTACGCGTAGGATTTTACGGAGATTATGTTTTCGACAGAGTCCTCAAGACAGATGTGCCA
CAGAAGTTTTCAATGGGTCAAGCACCTTCAACT------AA---TAGTCCTGCGGATTCAGTTTCATTACAAGAAAGAGA
GAACCCAGCATATGGTAAGCATATGCACGATGCGGAGTGGTTCACAAATGCAGGCTACATTGCATTAAATATTTGGGATC
GCTTTGATGTTTTTTGCACTTTAGGAGCCACTAGCGGGTATTTTAAAGGAAATTCTTCATCTTTCAACCTTATTGGTTTA
ATTGGGATCTCTGGAAGCGACCTTAAT---AGTAAAGTTCCAAATGCAAGTATTTCTAACGGTGTAGTAGAGCTATATAC
AGATACAACCTTCTCTTGGAGTGTTGGAGCTCGGGGAGCACTATGGGAGTGTGGTTGCGCTACTTTGGGAGCAGAATTCC
AATACGCACAATCGAAACCTCGCGTTCAAGAATTGAATGTCTTGTCTAACGTAGCACAGTTCACTGTACATAGGCCTAAA
GGGTATGTAAATCAAACATTACCTCTTCCAATCACTGCAGGAACAGCAACTGATTCTAATGAAAAATTGAAAAATGCCAC
GATCAACTACCACGAGTGGCAAGTTGGTGCAGCGTTGTCTTACAGGCTCAACATGCTCATCCCTTATATTGGAGTGCAGT
GGTCGAGAGCTTCCTTTGATGCGGATACTATCCAAATTGCACAACCAAAATTGGCCTCGCCTGTTCTCAATATGACTACA
TGGAACCCTACATTATTGGGAGAAGCAACTTCAG------TAAATGCAGGGAACAAATATGCTGATGTACTACAAATTGT
TTCTCTTCAAATTAACAAATTGAAGTCCAGAAAAGCTTGTGGTGTTTCCATGGGAGCAACTTTACTTGATGCCGATAAAT
GGGCA------------------------------------------------------------------
>Bonnie_RSPCA_UGT_24-1-22
ATGAAAAAACTCTTAAAATCGGCGTTTTTATCCGCCGCATTTTTTGCTGGTAACGCCTCCTTACACGCTTTGCCTGTAGG
GAACCCAGCAGAGCCAAGTTTATTAATTGATGGGACGATATGGGAAGGTATGTCAGGAGATCCATGTGATCCTTGCGCTA
CTTGGTGCGACGCGATTAGCTTACGCGTAGGATTTTACGGAGATTATGTTTTCGACAGAGTCCTCAAGACAGATGTGCCA
CAGAAGTTTTCAATGGGTCAAGCACCTTCAACT------AA---TAGTCCTGCGGATTCAGTTTCATTACAAGAAAGAGA
GAACCCAGCATATGGTAAGCATATGCACGATGCGGAGTGGTTCACAAATGCAGGCTACATTGCATTAAATATTTGGGATC
GCTTTGATGTTTTTTGCACTTTAGGAGCCACTAGCGGGTATTTTAAAGGAAATTCTTCATCTTTCAACCTTATTGGTTTA
ATTGGGATCTCTGGAAGCGACCTTAAT---AGTAAAGTTCCAAATGCAAGTATTTCTAACGGTGTAGTAGAGCTATATAC
AGATACAACCTTCTCTTGGAGTGTTGGAGCTCGGGGAGCACTATGGGAGTGTGGTTGCGCTACTTTGGGAGCAGAATTCC
AATACGCACAATCGAAACCTCGCGTTCAAGAATTGAATGTCTTGTCTAACGTAGCACAGTTCACTGTACATAGGCCTAAA
GGGTATGTAAATCAAACATTACCTCTTCCAATCACTGCAGGAACAGCAACTGATTCTAATGAAAAATTGAAAAATGCCAC
GATCAACTACCACGAGTGGCAAGTTGGTGCAGCGTTGTCTTACAGGCTCAACATGCTCATCCCTTATATTGGAGTGCAGT
GGTCGAGAGCTTCCTTTGATGCGGATACTATCCAAATTGCACAACCAAAATTGGCCTCGCCTGTTCTCAATATGACTACA
TGGAACCCTACATTATTGGGAGAAGCAACTTCAG------TAAGTACAGGGAACAAATATGCTAATGTACTACAAATTGT
TTCTCTTCAAATTAACAAATTGAAGTCCAGAAAAGCTTGTGGTGTTTCCATGGGAGCAACTTTACTTGATGCCGATAAAT
GGGCA------------------------------------------------------------------
>Carney_RSPCA_oc_7-2-22
ATGAAAAAACTTCTAAAATCGGCGTTTTTATCCGCCGCATTTTTTGCTGGTGACGCTTCCTTACACGCTTTGCCTGTAGG
GAACCCAGCAGAGCCAAGTTTATTAATTGATGGGACGATATGGGAAGGTATGTCAGGAGATCCATGTGATCCTTGCGCTA
CTTGGTGCGACGCGATTAGCTTACGCGTAGGATTTTACGGAGATTATGTTTTCGACAGAGTCCTCAAGACAGATGTGCCA
CAGAAGTTTTCAATGGGTCAAGCACCTTCAACT------AA---TAGTCCTGCGGATTCAGTTTCATTACAAGAAAGAGA
GAACCCAGCATATGGTAAGCATATGCACGATGCGGAGTGGTTCACAAATGCAGGCTACATTGCATTAAATATTTGGGATC
GCTTTGATGTTTTTTGCACTTTAGGAGCCACTAGCGGGTATTTTAAAGGAAATTCTTCATCTTTCAACCTTATTGGTTTA
ATTGGGATCTCTGGAAGCGACCTTAAT---AGTAAAGTTCCAAATGCAAGTATTTCTAACGGTGTAGTAGAGCTATATAC
AGATACAACCTTCTCTTGGAGTGTTGGAGCTCGGGGAGCACTATGGGAGTGTGGTTGCGCTACTTTGGGAGCAGAATTCC
AATACGCACAATCGAAACCTCGCGTTCAAGAATTGAATGTCTTGTCTAACGTAGCACAGTTCACTGTACATAGGCCTAAA
GGGTATGTAAATCAAACATTACCTCTTCCAATCACTGCAGGAACAGCAACTGATTCTAATGAAAAATTGAAAAATGCCAC
GATCAACTACCACGAGTGGCAAGTTGGTGCAGCGTTGTCTTACAGGCTCAACATGCTCATCCCTTATATTGGAGTGCAGT
GGTCGAGAGCTTCCTTTGATGCGGATACTATCCAAATTGCACAACCAAAATTGGCCTCGCCTGTTCTCAATATGACTACA
TGGAACCCTACATTATTGGGAGAAGCAACTTCAA------TAAATGCAGGGAACAAATATGCTGATGTACTACAAATTGT
TTCTCTTCAAATTAACAAATTGAAGTCCAGAAAAGCTTGTGGTGTTTCCATGGGAGCAACTTTACTTGATGCCGATAAAT
GGGCA------------------------------------------------------------------
>Boris_AZWH_UGT_30-4-23
ATGAAAAAACTCTTAAAATCGGCGTTTTTATCCGCCGCATTTTTTGCTGGTGACGCCTCCTTACACGCTTTGCCTGTAGG
GAACCCAGCAGAGCCAAGTTTATTAATTGATGGGACGATATGGGAAGGTATGTCAGGAGATCCATGTGATCCTTGCGCTA
CTTGGTGCGACGCGATTAGCTTACGCGTAGGATTTTACGGAGATTATGTTTTCGACAGAGTCCTCAAGACAGATGTGCCA
CAGAAGTTTTCAATGGGTCAAGCACCTTCAACT------AA---TAGTCCTGCGGATTCAGTTTCATTACAAGAAAGAGA
GAACCCAGCATATGGTAAGCATATGCACGATGCGGAGTGGTTCACAAATGCAGGCTACATTGCATTAAATATTTGGGATC
GCTTTGATGTTTTTTGCACTTTAGGAGCCACTAGCGGGTATTTTAAAGGAAATTCTTCATCTTTCAACCTTATTGGTTTA
ATTGGGATCTCTGGAAGCGACCTTAAT---AGTAAAGTTCCAAATGCAAGTATTTCTAACGGTGTAGTAGAGCTATATAC
AGATACAACCTTCTCTTGGAGTGTTGGAGCTCGGGGAGCACTATGGGAGTGTGGTTGCGCTACTTTGGGAGCAGAATTCC
AATACGCACAATCGAAACCTCGCGTTCAAGAATTGAATGTCTTGTCTAACGTAGCACAGTTCACTGTACATAGGCCTAAA
GGGTATGTAAATCAAACATTACCTCTTCCAATCACTGCAGGAACAGCAACTGATTCTAATGAAAAATTGAAAAATGCCAC
GATCAACTACCACGAGTGGCAAGTTGGTGCAGCGTTGTCTTACAGGCTCAACATGCTCATCCCTTATATTGGAGTGCAGT
GGTCGAGAGCTTCCTTTGATGCGGATACTATCCAAATTGCACAACCAAAATTGGCCTCGCCTGTTCTCAATATGACTACA
TGGAACCCTACATTATTGGGAGAAGCAACTTCAG------TAGATACAAGTAACAAATATGCTGATGTACTACAAATTGT
TTCTCTTCAAATTAACAAATTGAAGTCCAGAAAAGCTTGTGGTGTTTCCATGGGAGCAACTTTACTTGATGCCGATAAAT
GGGCA------------------------------------------------------------------
>Boris_AZWH_oc_30-4-23
ATGAAAAAACTCTTAAAATCGGCGTTTTTATCCGCCGCATTTTTTGCTGGTGACGCCTCCTTACACGCTTTGCCTGTAGG
GAACCCAGCAGAGCCAAGTTTATTAATTGATGGGACGATATGGGAAGGTATGTCAGGAGATCCATGTGATCCTTGCGCTA
CTTGGTGCGACGCGATTAGCTTACGCGTAGGATTTTACGGAGATTATGTTTTCGACAGAGTCCTCAAGACAGATGTGCCA
CAGAAGTTTTCAATGGGTCAAGCACCTTCAACT------AA---TAGTCCTGCGGATTCAGTTTCATTACAAGAAAGAGA
GAACCCAGCATATGGTAAGCATATGCACGATGCGGAGTGGTTCACAAATGCAGGCTACATTGCATTAAATATTTGGGATC
GCTTTGATGTTTTTTGCACTTTAGGAGCCACTAGCGGGTATTTTAAAGGAAATTCTTCATCTTTCAACCTTATTGGTTTA
ATTGGGATCTCTGGAAGCGACCTTAAT---AGTAAAGTTCCAAATGCAAGTATTTCTAACGGTGTAGTAGAGCTATATAC
AGATACAACCTTCTCTTGGAGTGTTGGAGCTCGGGGAGCACTATGGGAGTGTGGTTGCGCTACTTTGGGAGCAGAATTCC
AATACGCACAATCGAAACCTCGCGTTCAAGAATTGAATGTCTTGTCTAACGTAGCACAGTTCACTGTACATAGGCCTAAA
GGGTATGTAAATCAAACATTACCTCTTCCAATCACTGCAGGAACAGCAACTGATTCTAATGAAAAATTGAAAAATGCCAC
GATCAACTACCACGAGTGGCAAGTTGGTGCAGCGTTGTCTTACAGGCTCAACATGCTCATCCCTTATATTGGAGTGCAGT
GGTCGAGAGCTTCCTTTGATGCGGATACTATCCAAATTGCACAACCAAAATTGGCCTCGCCTGTTCTCAATATGACTACA
TGGAACCCTACATTATTGGGAGAAGCAACTTCAG------TAGATACAAGTAACAAATATGCTGATGTACTACAAATTGT
TTCTCTTCAAATTAACAAATTGAAGTCCAGAAAAGCTTGTGGTGTTTCCATGGGAGCAACTTTACTTGATGCCGATAAAT
GGGCA------------------------------------------------------------------
>Nevell_RSPCA_UGT_13-6-21
ATGAAAAAACTCTTAAAATTGGCGTTTTTTTCCGCCGCATTTTTTGCTGGTGACGCCTCCTTACACGCTTTGCCTGTAGG
GAACCCAGCAGAGCCAAGTTTATTAATTGATGGGACGATATGGGAAGGTATGTCAGGAGATCCATGTGATCCTTGCGCTA
CTTGGTGCGACGCGATTAGCTTACGCGTAGGATTTTACGGAGATTATGTTTTCGACAGAGTCCTCAAGACAGATGTGCCA
CAGAAGTTTTCAATGGGTCAAGCACCTTCAACT------AA---TAGTCCTGCGGATTCAGTTTCATTACAAGAAAGAGA
GAACCCAGCATATGGTAAGCATATGCACGATGCGGAGTGGTTCACAAATGCAGGCTACATTGCATTAAATATTTGGGATC
GCTTTGATGTTTTTTGCACTTTAGGAGCCACTAGCGGGTATTTTAAAGGAAATTCTTCATCTTTCAACCTTATTGGTTTA
ATTGGGATCTCTGGAAGCGACCTTAAT---AGTAAAGTTCCAAATGCAAGTATTTCTAACGGTGTAGTAGAGCTATATAC
AGATACAACCTTCTCTTGGAGTGTTGGAGCTCGGGGAGCACTATGGGAGTGTGGTTGCGCTACTTTGGGAGCAGAATTCC
AATACGCACAATCGAAACCTCGCGTTCAAGAATTGAATGTCTTGTCTAACGTAGCACAGTTCACTGTACATAGGCCTAAA
GGGTATGTAAATCAAACATTACCTCTTCCAATCACTGCAGGAACAGCAACTGATTCTAATGAAAAATTGAAAAATGCCAC
GATCAACTACCACGAGTGGCAAGTTGGTGCAGCGTTGTCTTACAGGCTCAACATGCTCATCCCTTATATTGGAGTGCAGT
GGTCGAGAGCTTCCTTTGATGCGGATACTATCCAAATTGCACAACCAAAATTGGCCTCGCCTGTTCTCAATATGACTACA
TGGAACCCTACATTATTGGGAGAAGCAACTTCAG------TAAATGCAGGGAACAAATATGCTGATGTACTACAAATTGT
TTCTCTTCAAATTAACAAATTGAAGTCCAGAAAAGCTTGTGGTGTTTCCATGGGAGCAACTTTACTTGATGCCGATAAAT
GGGCA------------------------------------------------------------------
>Sommer_RSPCA_cloaca_20-3-22
ATGAAAAAATTCTTAAAATTGGCGTTTTTATCCGCCGCATTTTTTGCTGGTGACGCCTCCTTACACGCTTTGCCTGTAGG
GAACCCAGCAGAGCCAAGTTTATTAATTGATGGGACGATATGGGAAGGTATGTCAGGAGATCCATGTGATCCTTGCGCTA
CTTGGTGCGACGCGATTAGCTTACGCGTAGGATTTTACGGAGATTATGTTTTCGACAGAGTCCTCAAGACAGATGTGCCA
CAGAAGTTTTCAATGGGTCAAGCACCTTCAACT------AA---TAGTCCTGCGGATTCAGTTTCATTACAAGAAAGAGA
GAACCCAGCATATGGTAAGCATATGCACGATGCGGAGTGGTTCACAAATGCAGGCTACATTGCATTAAATATTTGGGATC
GCTTTGATGTTTTTTGCACTTTAGGAGCCACTAGCGGGTATTTTAAAGGAAATTCTTCATCTTTCAACCTTATTGGTTTA
ATTGGGATCTCTGGAAGCGACCTTAAT---AGTAAAGTTCCAAATGCAAGTATTTCTAACGGTGTAGTAGAGCTATATAC
AGATACAACCTTCTCTTGGAGTGTTGGAGCTCGGGGAGCACTATGGGAGTGTGGTTGCGCTACTTTGGGAGCAGAATTCC
AATACGCACAATCGAAACCTCGCGTTCAAGAATTGAATGTCTTGTCTAACGTAGCACAGTTCACTGTACATAGGCCTAAA
GGGTATGTAAATCAAACATTACCTCTTCCAATCACTGCAGGAACAGCAACTGATTCTAATGAAAAATTGAAAAATGCCAC
GATCAACTACCACGAGTGGCAAGTTGGTGCAGCGTTGTCTTACAGGCTCAACATGCTCATCCCTTATATTGGAGTGCAGT
GGTCGAGAGCTTCCTTTGATGCGGATACTATCCAAATTGCACAACCAAAATTGGCCTCGCCTGTTCTCAATATGACTACA
TGGAACCCTACATTATTGGGAGAAGCAACTTCAG------TAAATGCAGGGAACAAATATGCTGATGTACTACAAATTGT
TTCTCTTCAAATTAACAAATTGAAGTCCAGAAAAGCTTGTGGTGTTTCCATGGGAGCAACTTTACTTGATGCCGATAAAT
GGGCA------------------------------------------------------------------
>Broadie_RSPCA_uro_28-2-22
ATGAAAAAACTCTTAAAATTGGCGTTTTTATCCGCCGCATTTTTTGCTGGTGACGCCTCCTTACACGCTTTGCCTGTAGG
GAACCCAGCAGAGCCAAGTTTATTAATTGATGGGACGATATGGGAAGGTATGTCAGGAGATCCATGTGATCCTTGCGCTA
CTTGGTGCGACGCGATTAGCTTACGCGTAGGATTTTACGGAGATTATGTTTTCGACAGAGTCCTCAAGACAGATGTGCCA
CAGAAGTTTTCAATGGGTCAAGCACCTTCAACT------AA---TAGTCCTGCGGATTCAGTTTCATTACAAGAAAGAGA
GAACCCAGCATATGGTAAGCATATGCACGATGCGGAGTGGTTCACAAATGCAGGCTACATTGCATTAAATATTTGGGATC
GCTTTGATGTTTTTTGCACTTTAGGAGCCACTAGCGGGTATTTTAAAGGAAATTCTTCATCTTTCAACCTTATTGGTTTA
ATTGGGATCTCTGGAAGCGACCTTAAT---AGTAAAGTTCCAAATGCAAGTATTTCTAACGGTGTAGTAGAGCTATATAC
AGATACAACCTTCTCTTGGAGTGTTGGAGCTCGGGGAGCACTATGGGAGTGTGGTTGCGCTACTTTGGGAGCAGAATTCC
AATACGCACAATCGAAACCTCGCGTTCAAGAATTGAATGTCTTGTCTAACGTAGCACAGTTCACTGTACATAGGCCTAAA
GGGTATGTAAATCAAACATTACCTCTTCCAATCACTGCAGGAACAGCAACTGATTCTAATGAAAAATTGAAAAATGCCAC
GATCAACTACCACGAGTGGCAAGTTGGTGCAGCGTTGTCTTACAGGCTCAACATGCTCATCCCTTATATTGGAGTGCAGT
GGTCGAGAGCTTCCTTTGATGCGGATACTATCCAAATTGCACAACCAAAATTGGCCTCGCCTGTTCTCAATATGACTACA
TGGAACCCTACATTATTGGGAGAAGCAACTTCAG------TAAATGCAGGGAACAAATATGCTGATGTACTACAAATTGT
TTCTCTTCAAATTAACAAATTGAAGTCCAGAAAAGCTTGTGGTGTTTCCATGGGAGCAACTTTACTTGATGCCGATAAAT
GGGCA------------------------------------------------------------------
>Carney_RSPCA_UGT_7-2-22
ATGAAAAAACTCTCTAAATCGGCGTTTTTATCCGCCGCATTTTTTGCTGGTGACGCCTCCTTACACGCTTTGCCTGTAGG
GAACCCAGCAGAGCCAAGTTTATTAATTGATGGGACGATATGGGAAGGTATGTCAGGAGATCCATGTGATCCTTGCGCTA
CTTGGTGCGACGCGATTAGCTTACGCGTAGGATTTTACGGAGATTATGTTTTCGACAGAGTCCTCAAGACAGATGTGCCA
CAGAAGTTTTCAATGGGTCAAGCACCTTCAACT------AA---TAGTCCTGCGGATTCAGTTTCATTACAAGAAAGAGA
GAACCCAGCATATGGTAAGCATATGCACGATGCGGAGTGGTTCACAAATGCAGGCTACATTGCATTAAATATTTGGGATC
GCTTTGATGTTTTTTGCACTTTAGGAGCCACTAGCGGGTATTTTAAAGGAAATTCTTCATCTTTCAACCTTATTGGTTTA
ATTGGGATCTCTGGAAGCGACCTTAAT---AGTAAAGTTCCAAATGCAAGTATTTCTAACGGTGTAGTAGAGCTATATAC
AGATACAACCTTCTCTTGGAGTGTTGGAGCTCGGGGAGCACTATGGGAGTGTGGTTGCGCTACTTTGGGAGCAGAATTCC
AATACGCACAATCGAAACCTCGCGTTCAAGAATTGAATGTCTTGTCTAACGTAGCACAGTTCACTGTACATAGGCCTAAA
GGGTATGTAAATCAAACATTACCTCTTCCAATCACTGCAGGAACAGCAACTGATTCTAATGAAAAATTGAAAAATGCCAC
GATCAACTACCACGAGTGGCAAGTTGGTGCAGCGTTGTCTTACAGGCTCAACATGCTCATCCCTTATATTGGAGTGCAGT
GGTCGAGAGCTTCCTTTGATGCGGATACTATCCAAATTGCACAACCAAAATTGGCCTCGCCTGTTCTCAATATGACTACA
TGGAACCCTACATTATTGGGAGAAGCAACTTCAA------TAAATGCAGGGAACAAATATGCTGATGTACTACAAATTGT
TTCTCTTCAAATTAACAAATTGAAGTCCAGAAAAGCTTGTGGTGTTTCCATGGGAGCAACTTTACTTGATGCCGATAAAT
GGGCA------------------------------------------------------------------
>Broadie_RSPCA_UGT_28-2-22
ATGAAAAAATTCTTAAATTCGGCGTTTTTATCCGCCGCATTTTTTGCTGGTGACGCCTCCTTACACGCTTTGCCTGTAGG
GAACCCAGCAGAGCCAAGTTTATTAATTGATGGGACGATATGGGAAGGTATGTCAGGAGATCCATGTGATCCTTGCGCTA
CTTGGTGCGACGCGATTAGCTTACGCGTAGGATTTTACGGAGATTATGTTTTCGACAGAGTCCTCAAGACAGATGTGCCA
CAGAAGTTTTCAATGGGTCAAGCACCTTCAACT------AA---TAGTCCTGCGGATTCAGTTTCATTACAAGAAAGAGA
GAACCCAGCATATGGTAAGCATATGCACGATGCGGAGTGGTTCACAAATGCAGGCTACATTGCATTAAATATTTGGGATC
GCTTTGATGTTTTTTGCACTTTAGGAGCCACTAGCGGGTATTTTAAAGGAAATTCTTCATCTTTCAACCTTATTGGTTTA
ATTGGGATCTCTGGAAGCGACCTTAAT---AGTAAAGTTCCAAATGCAAGTATTTCTAACGGTGTAGTAGAGCTATATAC
AGATACAACCTTCTCTTGGAGTGTTGGAGCTCGGGGAGCACTATGGGAGTGTGGTTGCGCTACTTTGGGAGCAGAATTCC
AATACGCACAATCGAAACCTCGCGTTCAAGAATTGAATGTCTTGTCTAACGTAGCACAGTTCACTGTACATAGGCCTAAA
GGGTATGTAAATCAAACATTACCTCTTCCAATCACTGCAGGAACAGCAACTGATTCTAATGAAAAATTGAAAAATGCCAC
GATCAACTACCACGAGTGGCAAGTTGGTGCAGCGTTGTCTTACAGGCTCAACATGCTCATCCCTTATATTGGAGTGCAGT
GGTCGAGAGCTTCCTTTGATGCGGATACTATCCAAATTGCACAACCAAAATTGGCCTCGCCTGTTCTCAATATGACTACA
TGGAACCCTACATTATTGGGAGAAGCAACTTCAG------TAAATGCAGGGAACAAATATGCTGATGTACTACAAATTGT
TTCTCTTCAAATTAACAAATTGAAGTCCAGAAAAGCTTGTGGTGTTTCCATGGGAGCAACTTTACTTGATGCCGATAAAT
GGGCA------------------------------------------------------------------
>Pittstop_AZWH_UGT_1-10-23
ATGAAAAAACTCTTTAAATCGGCGTTTTTATCCGCCGCATTTTTTGCTGGTGACGCCTCCTTACACGCTTTGCCTGTAGG
GAACCCAGCAGAGCCAAGTTTATTAATTGATGGGACGATATGGGAAGGTATGTCAGGAGATCCATGTGATCCTTGCGCTA
CTTGGTGCGACGCGATTAGCTTACGCGTAGGATTTTACGGAGATTATGTTTTCGACAGAGTCCTCAAGACAGATGTGCCA
CAGAAGTTTTCAATGGGTCAAGCACCTTCAACT------AA---TAGTCCTGCGGATTCAGTTTCATTACAAGAAAGAGA
GAACCCAGCATATGGTAAGCATATGCACGATGCGGAGTGGTTCACAAATGCAGGCTACATTGCATTAAATATTTGGGATC
GCTTTGATGTTTTTTGCACTTTAGGAGCCACTAGCGGGTATTTTAAAGGAAATTCTTCATCTTTCAACCTTATTGGTTTA
ATTGGGATCTCTGGAAGCGACCTTAAT---GGTAAAGTTCCAAATGCAAGTATTTCTAACGGTGTAGTAGAGCTATATAC
AGATACAACCTTCTCTTGGAGTGTTGGAGCTCGGGGAGCACTATGGGAGTGTGGTTGCGCTACTTTGGGAGCAGAATTCC
AATACGCACAATCGAAACTTCGCGTTCAAGAATTGAATGTCTTGTCTAACGTAGCACAGTTCACTGTACATAGGCCTAAA
GGGTATGTAAATCAAACATTACCTCTTCCAATCACTGCAGGAACAGCAACTGATTCTAATGAAAAATTGAAAAATGCCAC
GATCAACTACCACGAGTGGCAAGTTGGTGCAGCGTTGTCTTACAGGCTCAACATGCTCATCCCTTATATTGGAGTGCAGT
GGTCGAGAGCTTCCTTTGATGCGGATACTATCCAAATTGCACAACCAAAATTGGCCTCGCCTGTTCTCAATATGACTACA
TGGAACCCTACATTATTGGGAGAAGCAACTTCAG------TAAATGCAGGGAACAAATATGCTGATGTACTACAAATTGT
TTCTCTTCAAATTAACAAATTGAAGTCCAGAAAAGCTTGTGGTGTTTCCATGGGAGCAACTTTACTTGATGCCGATAAAT
GGGCA------------------------------------------------------------------
>Raphael_AZWH_oc_3-11-21
ATGAAAAAACTCTTAAAATCGGCGTTTTTATCCGCCGCATTTTTTGCTGGTGACGCCTCCTTACACGCTTTGCCTGTAGG
GAACCCAGCAGAGCCAAGTTTATTAATTGATGGGACGATATGGGAAGGTATGTCAGGAGATCCATGTGATCCTTGCGCTA
CTTGGTGCGACGCGATTAGCTTACGCGTAGGATTTTACGGAGATTATGTTTTCGACAGAGTCCTCAAGACAGATGTGCCA
CAGAAGTTTTCAATGGGTCAAGCACCTTCAACT------AA---TAGTCCTGCGGATTCAGTTTCATTACAAGAAAGAGA
GAACCCAGCATATGGTAAGCATATGCACGATGCGGAGTGGTTCACAAATGCAGGCTACATTGCATTAAATATTTGGGATC
GCTTTGATGTTTTTTGCACTTTAGGAGCCACTAGCGGGTATTTTAAAGGAAATTCTTCATATTTCAACCTTATTGGTTTA
ATTGGGATCTCTGGAAGCGACCTTAAT---AGTAAAGTTCCAAATGCAAGTATTTCTAACGGTGTAGTAGAGCTATATAC
AGATACAACCTTCTCTTGGAGTGTTGGAGCTCGGGGAGCACTATGGGAGTGTGGTTGCGCTACTTTGGGAGCAGAATTCC
AATACGCACAATCGAAACCTCGCGTTCAAGAATTGAATGTCTTGTCTAACGTAGCACAGTTCACTGTACATAGGCCTAAA
GGGTATGTAAATCAAACATTACCTCTTCCAATCACTGCAGGAACAGCAACTGATTCTAATGAAAAATTGAAAAATGCCAC
GATCAACTACCACGAGTGGCAAGTTGGTGCAGCGTTGTCTTACAGGCTCAACATGCTCATCCCTTATATTGGAGTGCAGT
GGTCGAGAGCTTCCTTTGATGCGGATACTATCCAAATTGCACAACCAAAATTGGCCTCGCCTGTTCTCAATATGACTACA
TGGAACCCTACATTATTGGGAGAAGCAACTTCAG------TAAATACAGGGAACAAATATGCTGATGTACTACAAATTGT
TTCTCTTCAAATTAACAAATTGAAGTCCAGAAAAGCTTGTGGTGTTTCCATGGGAGCAACTTTACTTGATGCCGATAAAT
GGGCA------------------------------------------------------------------
>Jumbles_AZWH_oc_28-8-21
ATGAAAAAACTCTTAAAATCGGCGTTTTTATCCGCCGCATTTTTTGCTGGTGACGCCTCCTTACACGCTTTGCCTGTAGG
GAACCCAGCAGAGCCAAGTTTATTAATTGATGGGACGATATGGGAAGGTATGTCAGGAGATCCATGTGATCCTTGCGCTA
CTTGGTGCGACGCGATTAGCTTACGCGTAGGATTTTACGGAGATTATGTTTTCGACAGAGTCCTCAAGACAGATGTGCCA
CAGAAGTTTTCAATGGGTCAAGCACCTTCAACT------AA---TAGTCCTGCGGATTCAGTTTCATTACAAGAAAGAGA
GAACCCAGCATATGGTAAGCATATGCACGATGCGGAGTGGTTCACAAATGCAGGCTACATTGCATTAAATATTTGGGATC
GCTTTGATGTTTTTTGCACTTTAGGAGCCACTAGCGGGTATTTTAAAGGAAATTCTTCATATTTCAACCTTATTGGTTTA
ATTGGGATCTCTGGAAGCGACCTTAAT---AGTAAAGTTCCAAATGCAAGTATTTCTAACGGTGTAGTAGAGCTATATAC
AGATACAACCTTCTCTTGGAGTGTTGGAGCTCGGGGAGCACTATGGGAGTGTGGTTGCGCTACTTTGGGAGCAGAATTCC
AATACGCACAATCGAAACCTCGCGTTCAAGAATTGAATGTCTTGTCTAACGTAGCACAGTTCACTGTACATAGGCCTAAA
GGGTATGTAAATCAAACATTACCTCTTCCAATCACTGCAGGAACAGCAACTGATTCTAATGAAAAATTGAAAAATGCCAC
GATCAACTACCACGAGTGGCAAGTTGGTGCAGCGTTGTCTTACAGGCTCAACATGCTCATCCCTTATATTGGAGTGCAGT
GGTCGAGAGCTTCCTTTGATGCGGATACTATCCAAATTGCACAACCAAAATTGGCCTCGCCTGTTCTCAATATGACTACA
TGGAACCCTACATTATTGGGAGAAGCAACTTCAG------TAAATACAGGGAACAAATATGCTGATGTACTACAAATTGT
TTCTCTTCAAATTAACAAATTGAAGTCCAGAAAAGCTTGTGGTGTTTCCATGGGAGCAACTTTACTTGATGCCGATAAAT
GGGCA------------------------------------------------------------------
>Bruce_AZWH_UGT_11-13-21
ATGAAAAAACTCTTAAAATCGGCGTTTTTATCCGCCGCATTTTTTGCTGGTGACGCCTCCTTACACGCTTTGCCTGTAGG
GAACCCAGCAGAGCCAAGTTTATTAATTGATGGGACGATATGGGAAGGTATGTCAGGAGATCCATGTGATCCTTGCGCTA
CTTGGTGCGACGCGATTAGCTTACGCGTAGGATTTTACGGAGATTATGTTTTCGACAGAGTCCTCAAGACAGATGTGCCA
CAGAAGTTTTCAATGGGTCAAGCACCTTCAACT------AA---TAGTCCTGCGGATTCAGTTTCATTACAAGAAAGAGA
GAACCCAGCATATGGTAAGCATATGCACGATGCGGAGTGGTTCACAAATGCAGGCTACATTGCATTAAATATTTGGGATC
GCTTTGATGTTTTTTGCACTTTAGGAGCCACTAGCGGGTATTTTAAAGGAAATTCTTCATATTTCAACCTTATTGGTTTA
ATTGGGATCTCTGGAAGCGACCTTAAT---AGTAAAGTTCCAAATGCAAGTATTTCTAACGGTGTAGTAGAGCTATATAC
AGATACAACCTTCTCTTGGAGTGTTGGAGCTCGGGGAGCACTATGGGAGTGTGGTTGCGCTACTTTGGGAGCAGAATTCC
AATACGCACAATCGAAACCTCGCGTTCAAGAATTGAATGTCTTGTCTAACGTAGCACAGTTCACTGTACATAGGCCTAAA
GGGTATGTAAATCAAACATTACCTCTTCCAATCACTGCAGGAACAGCAACTGATTCTAATGAAAAATTGAAAAATGCCAC
GATCAACTACCACGAGTGGCAAGTTGGTGCAGCGTTGTCTTACAGGCTCAACATGCTCATCCCTTATATTGGAGTGCAGT
GGTCGAGAGCTTCCTTTGATGCGGATACTATCCAAATTGCACAACCAAAATTGGCCTCGCCTGTTCTCAATATGACTACA
TGGAACCCTACATTATTGGGAGAAGCAACTTCAG------TAAATACAGGGAACAAATATGCTGATGTACTACAAATTGT
TTCTCTTCAAATTAACAAATTGAAGTCCAGAAAAGCTTGTGGTGTTTCCATGGGAGCAACTTTACTTGATGCCGATAAAT
GGGCA------------------------------------------------------------------
>KF150134_Chlamydia_pecorum_genotype_E_prime
ATGAAAAAACTCTTAAAATCGGCGTTTTTATCCGCCGCATTTTTTGCTGGTGACGCCTCCTTACACGCTTTGCCTGTAGG
GAACCCAGCAGAGCCAAGTTTATTAATTGATGGGACGATATGGGAAGGTATGTCAGGAGATCCATGTGATCCTTGCGCTA
CTTGGTGCGACGCGATTAGCTTACGCGTAGGATTTTACGGAGATTATGTTTTCGACAGAGTCCTCAAGACAGATGTGCCA
CAGAAGTTTTCAATGGGTCAAGCACCTTCAACT------AA---TAGTCCTGCGGATTCAGTTTCATTACAAGAAAGAGA
GAACCCAGCATATGGTAAGCATATGCACGATGCGGAGTGGTTCACAAATGCAGGCTACATTGCATTAAATATTTGGGATC
GCTTTGATGTTTTTTGCACTTTAGGAGCCACTAGCGGGTATTTTAAAGGAAATTCTTCATCTTTCAACCTTATTGGTTTA
ATTGGGATCTCTGGAAGCGACCTTAAT---AGTAAAGTTCCAAATGCAAGTATTTCTAACGGTGTAGTAGAGCTATATAC
AGATACAACCTTCTCTTGGAGTGTTGGAGCTCGGGGAGCACTATGGGAGTGTGGTTGCGCTACTTTGGGAGCAGAATTCC
AATACGCACAATCRAAACCTCGCGTTCAAGAATTRAATGTCTTGTCTAACGTAGCACAGTTCACTGTACATAGGCCTAAA
GGGTATGTAAATCAAACATTACCTCTTCCAATCACTGCAGGAACAGCAACTGATTCTAATGAAAAATTGAAAAATGCCAC
GATCAACTACCACGAGTGGCAAGTTGGTGCAGCGTTGTCTTACAGGCTCAACATGCTCATCCCTTATATTGGAGTGCAGT
GGTCGAGAGCTTCCTTTGATGCGGATACTATCCAAATTGCACAACCAAAATTGGCCTCGCCTGTTCTCAATATGACTACA
TGGAACCCTACATTATTGGGAGAAGCAACTTCAG------TAAATACAGAGAACAAATATGCTGATGTACTACAAATTGT
TTCTCTTCAAATTAACAAATTGAAGTCCAGAAAAGCTTGTGGTGTTTCCATGGGAGCAACTTTACTTGATGCCGATAAAT
GGGCA------------------------------------------------------------------
>Gavin_AZWH_UGT_22-4-22
ATGAAAAAACTCTTAAAATCGGCGTTTTTATCCGCCGCATTTTTTGCTGGTGACGCCTCCTTACACGCTTTGCCTGTAGG
GAACCCAGCAGAGCCAAGTTTATTAATTGATGGGACGATATGGGAAGGTATGTCAGGAGATCCATGTGATCCTTGCGCTA
CTTGGTGCGACGCGATTAGCTTACGCGTAGGATTTTACGGAGATTATGTTTTCGACAGAGTCCTCAAGACAGATGTGCCA
CAGAAGTTTTCAATGGGTCAAGCACCTTCAACT------AA---TAGTCCTGCGGATTCAGTTTCATTACAAGAAAGAGA
GAACCCAGCATATGGTAAGCATATGCACGATGCGGAGTGGTTCACAAATGCAGGCTACATTGCATTAAATATTTGGGATC
GCTTTGATGTTTTTTGCACTTTAGGAGCCACTAGCGGGTATTTTAAAGGAAATTCTTCATCTTTCAACCTTATTGGTTTA
ATTGGGATCTCTGGAAGCGACCTTAAT---AGTAAAGTTCCAAATGCAAGTATTTCTAACGGTGTAGTAGAGCTATATAC
AGATACAACCTTCTCTTGGAGTGTTGGAGCTCGGGGAGCACTATGGGAGTGTGGTTGCGCTACTTTGGGAGCAGAATTCC
AATACGCACAATCGAAACCTCGCGTTCAAGAATTGAATGTCTTGTCTAACGTAGCACAGTTCACTGTACATAGGCCTAAA
GGGTATGTAAATCAAACATTACCTCTTCCAATCACTGCAGGAACAGCAACTGATTCTAATGAAAAATTGAAAAATGCCAC
GATCAACTACCACGAGTGGCAAGTTGGTGCAGCGTTGTCTTACAGGCTCAACATGCTCATCCCTTATATTGGAGTGCAGT
GGTCGAGAGCTTCCTTTGATGCGGATACTATCCAAATTGCACAACCAAAATTGGCCTCGCCTGTTCTCAATATGACTACA
TGGAACCCTACATTATTGGGAGAAGCAACTTCAG------TAAATGTAGGGAACAAATATGCTGATGTACTACAAATTGT
TTCTCTTCAAATTAACAAATTGAAGTCCAGAAAAGCTTGTGGTGTTTCCATGGGAGCAACTTTACTTGATGCCGATAAAT
GGGCA------------------------------------------------------------------
>Cloyna_AZWH_oc_9-2-22
ATGAAAAAACTCTTAAAATCGGCGTTTTTATCCGCCGCATTTTTTGCTGGTGACGCCTCCTTACACGCTTTGCCTGTAGG
GAACCCAGCAGAGCCAAGTTTATTAATTGATGGGACGATATGGGAAGGTATGTCAGGAGATCCATGTGATCCTTGCGCTA
CTTGGTGCGACGCGATTAGCTTACGCGTAGGATTTTACGGAGATTATGTTTTCGACAGAGTCCTCAAGACAGATGTGCCA
CAGAAGTTTTCAATGGGTCAAGCACCTTCAACT------AA---TAGTCCTGCGGATTCAGTTTCATTACAAGAAAGAGA
GAACCCAGCATATGGTAAGCATATGCACGATGCGGAGTGGTTCACAAATGCAGGCTACATTGCATTAAATATTTGGGATC
GCTTTGATGTTTTTTGCACTTTAGGAGCCACTAGCGGGTATTTTAAAGGAAATTCTTCATCTTTCAACCTTATTGGTTTA
ATTGGGATCTCTGGAAGCGACCTTAAT---AGTAAAGTTCCAAATGCAAGTATTTCTAACGGTGTAGTAGAGCTATATAC
AGATACAACCTTCTCTTGGAGTGTTGGAGCTCGGGGAGCACTATGGGAGTGTGGTTGCGCTACTTTGGGAGCAGAATTCC
AATACGCACAATCGAAACCTCGCGTTCAAGAATTGAATGTCTTGTCTAACGTAGCACAGTTCACTGTACATAGGCCTAAA
GGGTATGTAAATCAAACATTACCTCTTCCAATCACTGCAGGAACAGCAACTGATTCTAATGAAAAATTGAAAAATGCCAC
GATCAACTACCACGAGTGGCAAGTTGGTGCAGCGTTGTCTTACAGGCTCAACATGCTCATCCCTTATATTGGAGTGCAGT
GGTCGAGAGCTTCCTTTGATGCGGATACTATCCAAATTGCACAACCAAAATTGGCCTCGCCTGTTCTCAATATGACTACA
TGGAACCCTACATTATTGGGAGAAGCAACTTCAG------TAAATTCAGAGAACAAATATGCTGATGTACTACAAATTGT
TTCTCTTCAAATTAACAAATTGAAGTCCAGAAAAGCTTGTGGTGTTTCCATGGGAGCAACTTTACTTGATGCCGATAAAT
GGGCA------------------------------------------------------------------
>Jasper_AZWH_oc_12-1-23
ATGAAAAAACTCTTAAAATCGGCGTTTTTATCCGCCGCATTTTTTGCTGGTGACGCCTCCTTACACGCTTTGCCTGTAGG
GAACCCAGCAGAGCCAAGTTTATTAATTGATGGGACGATATGGGAAGGTATGTCAGGAGATCCATGTGATCCTTGCGCTA
CTTGGTGCGACGCGATTAGCTTACGCGTAGGATTTTACGGAGATTATGTTTTCGACAGAGTCCTCAAGACAGATGTGCCA
CAGAAGTTTTCAATGGGTCAAGCACCTTCAACT------AA---TAGTCCTGAGGATTCAGTTTCATTACAAGAAAGAGA
GAACCCAGCATATGGTAAGCATATGCACGATGCGGAGTGGTTCACAAATGCAGGCTACATTGCATTAAATATTTGGGATC
GCTTTGATGTTTTTTGCACTTTAGGAGCCACTAGCGGGTATTTTAAAGGAAATTCTTCATCTTTCAACCTTATTGGTTTA
ATTGGGATCTCTGGAAGCGACCTTAAT---AGTAAAGTTCCAAATGCAAGTATTTCTAACGGTGTAGTAGAGCTATATAC
AGATACAACCTTCTCTTGGAGTGTTGGAGCTCGGGGAGCACTATGGGAGTGTGGTTGCGCTACTTTGGGAGCAGAATTCC
AATACGCACAATCGAAACCTCGCGTTCAAGAATTGAATGTCTTGTCTAACGTAGCACAGTTCACTGTACATAGGCCTAAA
GGGTATGTAAATCAAACATTACCTCTTCCAATCACTGCAGGAACAGCAACTGATTCTAATGAAAAATTGAAAAATGCCAC
GATCAACTACCACGAGTGGCAAGTTGGTGCAGCGTTGTCTTACAGGCTCAACATGCTCATCCCTTATATTGGAGTGCAGT
GGTCGAGAGCTTCCTTTGATGCGGATACTATCCAAATTGCACAACCAAAATTGGCCTCGCCTGTTCTCAATATGACTACA
TGGAACCCTACATTATTGGGAGAAGCAACTTCAG------TAAATGCAGGGAACAAATATGCTGATGTACTACAAATTGT
TTCTCTTCAAATTAACAAATTGAAGTCCAGAAAAGCTTGTGGTGTTTCCATGGGAGCAACTTTACTTGATGCCGATAAAT
GGGCA------------------------------------------------------------------
>Blinky-A_AZWH_oc_7-11-21
ATGAAAAAACTCTTAAAATCGGCGTTTTTATCCGCCGCATTTTTTGCTGGTGACGCCTCCTTACACGCTTTGCCTGTAGG
GAACCCAGCAGAGCCAAGTTTATTAATTGATGGGACGATATGGGAAGGTATGTCAGGAGATCCATGTGATCCTTGCGCTA
CTTGGTGCGACGCGATTAGCTTACGCGTAGGATTTTACGGAGATTATGTTTTCGACAGAGTCCTCAAGACAGATGTGCCA
CAGAAGTTTTCAATGGGTCAAGCACCTTCAACT------AA---TAGTCCTGAGGATTCAGTTTCATTACAAGAAAGAGA
GAACCCAGCATATGGTAAGCATATGCACGATGCGGAGTGGTTCACAAATGCAGGCTACATTGCATTAAATATTTGGGATC
GCTTTGATGTTTTTTGCACTTTAGGAGCCACTAGCGGGTATTTTAAAGGAAATTCTTCATCTTTCAACCTTATTGGTTTA
ATTGGGATCTCTGGAAGCGACCTTAAT---AGTAAAGTTCCAAATGCAAGTATTTCTAACGGTGTAGTAGAGCTATATAC
AGATACAACCTTCTCTTGGAGTGTTGGAGCTCGGGGAGCACTATGGGAGTGTGGTTGCGCTACTTTGGGAGCAGAATTCC
AATACGCACAATCGAAACCTCGCGTTCAAGAATTGAATGTCTTGTCTAACGTAGCACAGTTCACTGTACATAGGCCTAAA
GGGTATGTAAATCAAACATTACCTCTTCCAATCACTGCAGGAACAGCAACTGATTCTAATGAAAAATTGAAAAATGCCAC
GATCAACTACCACGAGTGGCAAGTTGGTGCAGCGTTGTCTTACAGGCTCAACATGCTCATCCCTTATATTGGAGTGCAGT
GGTCGAGAGCTTCCTTTGATGCGGATACTATCCAAATTGCACAACCAAAATTGGCCTCGCCTGTTCTCAATATGACTACA
TGGAACCCTACATTATTGGGAGAAGCAACTTCAG------TAAATGCAGGGAACAAATATGCTGATGTACTACAAATTGT
TTCTCTTCAAATTAACAAATTGAAGTCCAGAAAAGCTTGTGGTGTTTCCATGGGAGCAACTTTACTTGATGCCGATAAAT
GGGCA------------------------------------------------------------------
>Aristotle_AZWH_UGT_9-5-21
ATGAAAAAACTCTTAAAATCGGCGTTTTTATCCGCCGCATTTTTTGCTGGTGACGCCTCCTTACACGCTTTGCCTGTAGG
GAACCCAGCAGAGCCAAGTTTATTAATTGATGGGACGATATGGGAAGGTATGTCAGGAGATCCATGTGATCCTTGCGCTA
CTTGGTGCGACGCGATTAGCTTACGCGTAGGATTTTACGGAGATTATGTTTTCGACAGAGTCCTCAAGACAGATGTGCCA
CAGAAGTTTTCAATGGGTCAAGCACCTTCAACT------AA---TAGTCCTGCGGATTCAGTTTCATTACAAGAAAGAGA
GAACCCAGCATATGGTAAGCATATGCACGATGCGGAGTGGTTCACAAATGCAGGCTACATTGCATTAAATATTTGGGATC
GCTTTGATGTTTTTTGCACTTTAGGAGCCACTAGCGGGCATTTTAAAGGAAATTCTTCATCTTTCAACCTTATTGGTTTA
ATTGGGATCTCTGGAAGCGACCTTAAT---AGTAAAGTTCCAAATGCAAGTATTTCTAACGGTGTAGTAGAGCTATATAC
AGATACAACCTTCTCTTGGAGTGTTGGAGCTCGGGGAGCACTATGGGAGTGTGGTTGCGCTACTTTGGGAGCAGAATTCC
AATACGCACAATCGAAACCTCGCGTTCAAGAATTGAATGTCTTGTCTAACGTAGCACAGTTCACTGTACATAGGCCTAAA
GGGTATGTAAATCAAACATTACCTCTTCCAATCACTGCAGGAACAGCAACTGATTCTAATGAAAAATTGAAAAATGCCAC
GATCAACTACCACGAGTGGCAAGTTGGTGCAGCGTTGTCTTACAGGCTCAACATGCTCATCCCTTATATTGGAGTGCAGT
GGTCGAGAGCTTCCTTTGATGCGGATACTATCCAAATTGCACAACCAAAATTGGCCTCGCCTGTTCTCAATATGACTACA
TGGAACCCTACATTATTGGGAGAAGCAACTTCAG------TAAATGCAGGGAACAAATATGCTGATGTACTACAAATTGT
TTCTCTTCAAATTAACAAATTGAAGTCCAGAAAAGCTTGTGGTGTTTCCATGGGAGCAACTTTACTTGATGCCGATAAAT
GGGCA------------------------------------------------------------------
>PM_11_Ure_koala
ATGAAAAAACTCTTAAAATCGGCGTTTTTATCCGCCGCATTTTTTGCTGGTGACGCCTCCTTACACGCTTTGCCTGTAGG
GAACCCAGCAGAGCCAAGTTTATTAATTGATGGGACGATATGGGAAGGTATGTCAGGAGATCCATGTGATCCTTGCGCTA
CTTGGTGCGACGCGATTAGCTTACGCGTAGGATTTTACGGAGATTATGTTTTCGACAGAGTCCTCAAGACAGATGTGCCA
CAGAAGTTTTCAATGGGTCAAGCACCTTCAACT------AA---TAGTCCTGCGGATTCAGTTTCATTACAAGAAAGAGA
GAACCCAGCATATGGTAAGCATATGCACGATGCGGAGTGGTTCACAAATGCAGGCTACATTGCATTAAATATTTGGGATC
GCTTTGATGTTTTTTGCACTTTAGGAGCCACTAGCGGGTATTTTAAAGGAAATTCTTCATCTTTCAACCTTATTGGTTTA
ATTGGGATCTCTGGAAGCGACCTTAAT---AGTAAAGTTCCAAATGCAAGTATTTCTAACGGTGTAGTAGAGCTATATAC
AGATACAACCTTCTCTTGGAGTGTTGGAGCTCGGGGAGCACTATGGGAGTGTGGTTGCGCTACTTTGGGAGCAGAATTCC
AATACGCACAATCGAAACCTCGCGTTCAAGAATTGAATGTCTTGTCTAACGTAGCACAGTTCACTGTACATAGGCCTAAA
GGGTATGTAAATCAAACATTACCTCTTCCAATCACTGCAGGAACAGCAACTGATTCTAATGAAAAATTGAAAAATGCCAC
GATCAACTACCACGAGTGGCAAGTTGGTGCAGCGTTGTCTTACAGGCTCAACATGCTCATCCCTTATATTGGAGTGCAGT
GGTCGAGAGCTTCCTTTGATGCGGATACTATCCAAATTGCACAACCAAAATTGGCCTCGCCTGTTCTCAATATGACTACA
TGGAACCCTACATTATTGGGAGAAGCAACTTCAA------TAAATGCAGGGAACAAATATGCTGATGTACTACAAATTGT
TTCTCTTCAAATTAACAAATTGAAGTCCAGAAAAGCTTGTGGTGTTTCCATGGGAGCAACTTTACTTGATGCCGATAAAT
GGGCA------------------------------------------------------------------
>KF150136_Chlamydia_pecorum_genotype_F_prime
ATGAAAAAACTCTTAAAATCGGCGTTTTTATCCGCCGCATTTTTTGCTGGTGACGCCTCCTTACACGCTTTGCCTGTAGG
GAACCCAGCAGAGCCAAGTTTATTAATTGATGGGACGATATGGGAAGGTATGTCAGGAGATCCATGTGATCCTTGCGCTA
CTTGGTGCGACGCGATTAGCTTACGCGTAGGATTTTACGGAGATTATGTTTTCGACAGAGTCCTCAAGACAGATGTGCCA
CAGAAGTTTTCAATGGGTCAAGCACCTTCAACT------AA---TAGTCCTGCGGATTCAGTTTCATTACAAGAAAGAGA
GAACCCAGCATATGGTAAGCATATGCACGATGCGGAGTGGTTCACAAATGCAGGCTACATTGCATTAAATATTTGGGATC
GCTTTGATGTTTTTTGCACTTTAGGAGCCACTAGCGGGTATTTTAAAGGAAATTCTTCATCTTTCAACCTTATTGGTTTA
ATTGGGATCTCTGGAAGCGACCTTAAT---AGTAAAGTTCCAAATGCAAGTATTTCTAACGGTGTAGTAGAGCTATATAC
AGATACAACCTTCTCTTGGAGTGTTGGAGCTCGGGGAGCACTATGGGAGTGTGGTTGCGCTACTTTGGGAGCAGAATTCC
AATACGCACAATCGAAACCTCGCGTTCAAGAATTGAATGTCTTGTCTAACGTAGCACAGTTCACTGTACATAGGCCTAAA
GGGTATGTAAATCAAACATTACCTCTTCCAATCACTGCAGGAACAGCAACTGATTCTAATGAAAAATTGAAAAATGCCAC
GATCAACTACCACGAGTGGCAAGTTGGTGCAGCGTTGTCTTACAGGCTCAACATGCTCATCCCTTATATTGGAGTGCAGT
GGTCGAGAGCTTCCTTTGATGCGGATACTATCCAAATTGCACAACCAAAATTGGCCTCGCCTGTTCTCAATATGACTACA
TGGAACCCTACATTATTGGGAGAAGCAACTTCAA------TAAATGCAGGGAACAAATATGCTGATGTACTACAAATTGT
TTCTCTTCAAATTAACAAATTGAAGTCCAGAAAAGCTTGTGGTGTTTCCATGGGAGCAACTTTACTTGATGCCGATAAAT
GGGCA------------------------------------------------------------------
>Misha_FoK_oc_28-11-22
ATGAAAAAACTCTTAAAATCGGCGTTTTTATCCGCCGCATTTTTTGCTGGTGACGCCTCCTTACACGCTTTGCCTGTAGG
GAACCCAGCAGAGCCAAGTTTATTAATTGATGGGACGATATGGGAAGGTATGTCAGGAGATCCATGTGATCCTTGCGCTA
CTTGGTGCGACGCGATTAGCTTACGCGTAGGATTTTACGGAGATTATGTTTTCGACAGAGTCCTCAAGGCAGATGTGCCA
CAGAAGTTTTCAATGGGTCAAGCACCTTCAACT------AA---TAGTCCTGCGGATTCAGTTTCATTACAAGAAAGAGA
GAACCCAGCATATGGTAAGCATATGCACGATGCGGAGTGGTTCACAAATGCAGGCTACATTGCATTAAATATTTGGGATC
GCTTTGATGTTTTTTGCACTTTAGGAGCCACTAGCGGGTATTTTAAAGGAAATTCTTCATCTTTCAACCTTATTGGTTTA
ATTGGGATCTCTGGAAGCGACCTTAAT---AGTAAAGTTCCAAATGCAAGTATTTCTAACGGTGTAGTAGAGCTATATAC
AGATACAACCTTCTCTTGGAGTGTTGGAGCTCGGGGAGCACTATGGGAGTGTGGTTGCGCTACTTTGGGAGCAGAATTCC
AATACGCACAATCGAAACCTCGCGTTCAAGAATTGAATGTCTTGTCTAACGTAGCACAGTTCACTGTACATAGGCCTAAA
GGGTATGTAAATCAAACATTACCTCTTCCAATCACTGCAGGAACAGCAACTGATTCTAATGAAAAATTGAAAAATGCCAC
GATCAACTACCACGAGTGGCAAGTTGGTGCAGCGTTGTCTTACAGGCTCAACATGCTCATCCCTTATATTGGAGTGCAGT
GGTCGAGAGCTTCCTTTGATGCGGATACTATCCAAATTGCACAACCAAAATTGGCCTCGCCTGTTCTCAATATGACTACA
TGGAACCCTACATTATTGGGAGAAGCAACTTCAG------TAAATGCAGGGAACAAATATGCTGATGTACTACAAATTGT
TTCTCTTCAAATTAACAAATTGAAGTCCAGAAAAGCTTGTGGTGTTTCCATGGGAGCAACTTTACTTGATGCCGATAAAT
GGGCA------------------------------------------------------------------
>Battersea_Coomera_UGT_15-1-24
ATGAAAAAACTCTTAAAATCGGCGTTTTTATCCGCCGCATTTTTTGCTGGTGACGCCTCCTTACACGCTTTGCCTGTAGG
GAACCCAGCAGAGCCAAGTTTATTAATTGATGGGACGATATGGGAAGGTATGTCAGGAGATCCATGTGATCCTTGCGCTA
CTTGGTGCGACGCGATTAGCTTACGCGTAGGATTTTACGGAGATTATGTTTTCGACAGAGTCCTCAAGACAGATGTGCCA
CAGAAGTTTTCAATGGGTCAAGCACCTTCAACT------AA---TAGTCCTGCGGATTCAGTTTCATTACAAGAAAGAGA
GAACCCAGCATATGGTAAGCATATGCACGATGCGGAGTGGTTCACAAATGCAGGCTACATTGCATTAAATATTTGGGATC
GCTTTGATGTTTTTTGCACTTTAGGAGCCACTAGCGGGTATTTTAAAGGAAATTCTTCATCTTTCAACCTTATTGGTTTA
ATTGGGATCTCTGGAAGCGACCTTAAT---AGTAAAGTTCCAAATGCAAGTATTTCTAACGGTGTAGTAGAGCTATATAC
AGATACAACCTTCTCTTGGAGTGTTGGAGCTCGGGGAGCACTATGGGAGTGTGGTTGCGCTACTTTGGGAGCAGAATTCC
AATACGCACAATCGAAACCTCGCGTTCAAGAATTGAATGTCTTGTCTAACGTAGCACAGTTCACTGTACATAGGCCTAAA
GGGTATGTAAATCAAACATTACCTCTTCCAATCACTGCAGGAACAGCAACTGATTCTAATGAAAAATTGAAAAATGCCAC
GATCAACTACCACGAGTGGCAAGTTGGTGCAGCGTTGTCTTACAGGCTCAACATGCTCATCCCTTATATTGGAGTGCAGT
GGTCGAGAGCTTCCTTTGATGCGGATACTATCCAAATTGCACAACCAAAATTGGCCTCGCCTGTTCTCAATATGACTACA
TGGAACCCTACATTATTGGGAGAAGCAACTTCAG------TAAATGCAGGGAACAAATATGCTGATGTACTACAAATTGT
TTCTCTTCAAATTAACAAATTGAAGTCCAGAAAAGCTTGTGGTGTTTCCATGGGAGCAACTTTACTTGATGCTGATAAAT
GGGCA------------------------------------------------------------------
>Gaylen_AZWH_UGT_13-7-22
ATGAAAAAACTCTTTAAATCGGCGTTTTTATCCGCCGCATTTTTTGCTGGTGACGCCTCCTTACACGCTTTGCCTGTAGG
GAACCCAGCAGAGCCAAGTTTATTAATTGATGGGACGATATGGGAAGGTATGTCAGGAGATCCATGTGATCCTTGCGCTA
CTTGGTGCGACGCGATTAGCTTACGCGTAGGATTTTACGGAGATTATGTTTTCGACAGAGTCCTCAAGACAGATGTGCCA
CAGAAGTTTTCAATGGGTCAAGCACCTTCAACT------AA---TAGTCCTGCGGATTCAGTTTCATTACAAGAAAGAGA
GAACCCAGCATATGGTAAGCATATGCACGATGCGGAGTGGTTCACAAATGCAGGCTACATTGCATTAAATATTTGGGATC
GCTTTGATGTTTTTTGCACTTTAGGAGCCACTAGCGGGTATTTTAAAGGAAATTCTTCATCTTTCAACCTTATTGGTTTA
ATTGGGATCTCTGGAAGCGACCTTAAT---AGTAAAGTTCCAAATGCAAGTATTTCTAACGGTGTAGTAGAGCTATATAC
AGATACAACCTTCTCTTGGAGTGTTGGAGCTCGGGGAGCACTATGGGAGTGTGGTTGCGCTACTTTGGGAGCAGAATTCC
AATACGCACAATCGAAACCTCGCGTTCAAGAATTGAATGTCTTGTCTAACGTAGCACAGTTCACTGTACATAGGCCTAAA
GGGTATGTAAATCAAACATTACCTCTTCCAATCACTGCAGGAACAGCAACTGATTCTAATGAAAAATTGAAAAATGCCAC
GATCAACTACCACGAGTGGCAAGTTGGTGCAGCGTTGTCTTACAGGCTCAACATGCTCATCCCTTATATTGGAGTGCAGT
GGTCGAGAGCTTCCTTTGATGCGGATACTATCCAAATTGCACAACCAAAATTGGCCTCGCCTGTTCTCAATATGACTACA
TGGAACCCTACATTATTGGGAGAAGCAACTTCAG------TAAATGCAGGGAACAAATATGCTGATGTACTACAAATTGT
TTCTCTTCAAATTAACAAATTGAAGTCCAGAAAAGCTTGTGGTGTTTCCATGGGAGCAACTTTACTTGATGCCGATAAAT
GGGCA------------------------------------------------------------------
>Opal_FoK_R-oc_4-10-22
ATGAAAAAACTCTTAAAATCGGCGTTTTTATCCGCCGCATTTTTTGCTGGTGACGCCTCCTTACACGCTTTGCCTGTAGG
GAACCCAGCAGAGCCAAGTTTATTAATTGATGGGACGATATGGGAAGGTATGTCAGGAGATCCATGTGATCCTTGCGCTA
CTTGGTGCGACGCGATTAGCTTACGCGTAGGATTTTACGGAGATTATGTTTTCGACAGAGTCCTCAAGACAGATGTGCCA
CAGAAGTTTTCAATGGGTCAAGCACCTTCAACT------AA---TAGTCCTGCGGATTCAGTTTTATTACAAGAAAGAGA
GAACCCAGCATATGGTAAGCATATGCACGATGCGGAGTGGTTCACAAATGCAGGCTACATTGCATTAAATATTTGGGATC
GCTTTGATGTTTTTTGCACTTTAGGAGCCACTAGCGGGTATTTTAAAGGAAATTCTTCATCTTTCAACCTTATTGGTTTA
ATTGGGATCTCTGGAAGCGACCTTAAT---AGTAAAGTTCCAAATGCAAGTATTTCTAACGGTGTAGTAGAGCTATATAC
AGATACAACCTTCTCTTGGAGTGTTGGAGCTCGGGGAGCACTATGGGAGTGTGGTTGCGCTACTTTGGGAGCAGAATTCC
AATACGCACAATCGAAACCTCGCGTTCAAGAATTGAATGTCTTGTCTAACGTAGCACAGTTCACTGTACATAGGCCTAAA
GGGTATGTAAATCAAACATTACCTCTTCCAATCACTGCAGGAACAGCAACTGATTCTAATGAAAAATTGAAAAATGCCAC
GATCAACTACCACGAGTGGCAAGTTGGTGCAGCGTTGTCTTACAGGCTCAACATGCTCATCCCTTATATTGGAGTGCAGT
GGTCGAGAGCTTCCTTTGATGCGGATACTATCCAAATTGCACAACCAAAATTGGCCTCGCCTGTTCTCAATATGACTACA
TGGAACCCTACATTATTGGGAGAAGCAACTTCAG------TAAATGCAGGGAACAAATATGCTGATGTACTACAAATTGT
TTCTCTTCAAATTAACAAATTGAAGTCCAGAAAAGCTTGTGGTGTTTCCATGGGAGCAACTTTACTTGATGCCGATAAAT
GGGCA------------------------------------------------------------------
>Opal_FoK_L-oc_4-10-22
ATGAAAAAACTCTTAAAATCGGCGTTTTTATCCGCCGCATTTTTTGCTGGTGACGCCTCCTTACACGCTTTGCCTGTAGG
GAACCCAGCAGAGCCAAGTTTATTAATTGATGGGACGATATGGGAAGGTATGTCAGGAGATCCATGTGATCCTTGCGCTA
CTTGGTGCGACGCGATTAGCTTACGCGTAGGATTTTACGGAGATTATGTTTTCGACAGAGTCCTCAAGACAGATGTGCCA
CAGAAGTTTTCAATGGGTCAAGCACCTTCAACT------AA---TAGTCCTGCGGATTCAGTTTTATTACAAGAAAGAGA
GAACCCAGCATATGGTAAGCATATGCACGATGCGGAGTGGTTCACAAATGCAGGCTACATTGCATTAAATATTTGGGATC
GCTTTGATGTTTTTTGCACTTTAGGAGCCACTAGCGGGTATTTTAAAGGAAATTCTTCATCTTTCAACCTTATTGGTTTA
ATTGGGATCTCTGGAAGCGACCTTAAT---AGTAAAGTTCCAAATGCAAGTATTTCTAACGGTGTAGTAGAGCTATATAC
AGATACAACCTTCTCTTGGAGTGTTGGAGCTCGGGGAGCACTATGGGAGTGTGGTTGCGCTACTTTGGGAGCAGAATTCC
AATACGCACAATCGAAACCTCGCGTTCAAGAATTGAATGTCTTGTCTAACGTAGCACAGTTCACTGTACATAGGCCTAAA
GGGTATGTAAATCAAACATTACCTCTTCCAATCACTGCAGGAACAGCAACTGATTCTAATGAAAAATTGAAAAATGCCAC
GATCAACTACCACGAGTGGCAAGTTGGTGCAGCGTTGTCTTACAGGCTCAACATGCTCATCCCTTATATTGGAGTGCAGT
GGTCGAGAGCTTCCTTTGATGCGGATACTATCCAAATTGCACAACCAAAATTGGCCTCGCCTGTTCTCAATATGACTACA
TGGAACCCTACATTATTGGGAGAAGCAACTTCAG------TAAATGCAGGGAACAAATATGCTGATGTACTACAAATTGT
TTCTCTTCAAATTAACAAATTGAAGTCCAGAAAAGCTTGTGGTGTTTCCATGGGAGCAACTTTACTTGATGCCGATAAAT
GGGCA------------------------------------------------------------------
>PV3056_3_Italy_Cattle
ATGAAAAAACTCTTAAAATCGGCGTTTTTATCCGCCGCATTTTTTGCTGGTGACGCCTCCTTACACGCTTTGCCTGTAGG
GAACCCAGCAGAGCCAAGTTTATTAATTGATGGGACGATATGGGAAGGTATGTCAGGAGATCCATGTGATCCTTGCGCTA
CTTGGTGCGACGCGATTAGCTTACGCGTAGGATTTTACGGAGATTATGTTTTCGACAGAGTCCTCAAGACAGATGTGTCA
CAGAAGTTTTCAATGGGTCAAGCACCTTCAACT------AA---TAATCCTGCGGATTCAGTTTCATTACAAGAAAGAGA
GAACCCAGCATATGGTAAGCATATGCACGATGCGGAGTGGTTCACAAATGCAGGCTACATTGCATTAAATATTTGGGATC
GCTTTGATGTTTTTTGCACTTTAGGAGCCACTAGCGGGTATTTTAAAGGAAATTCTTCATCTTTCAACCTTATTGGTTTA
ATTGGGATCTCTGGAAGCGACCTTAAT---AGTAAAGTTCCAAATGCAAGTATTTCTAACGGTGTAGTAGAGCTATATAC
AGATACAACCTTCTCTTGGAGTGTTGGAGCTCGGGGAGCACTATGGGAGTGTGGTTGCGCTACTTTGGGAGCAGAATTCC
AATACGCACAATCGAAACCTCGCGTTCAAGAATTGAATGTCTTGTCTAACGTAGCACAGTTCACTGTACATAGGCCTAAA
GGGTATGTAAATCAAACATTACCTCTTCCAATCACTGCAGGAACAGCAACTGATTCTAATGAAAAATTGAAAAATGCCAC
GATCAACTACCACGAGTGGCAAGTTGGTGCAGCGTTGTCTTACAGGCTCAACATGCTCATCCCTTATATTGGAGTGCAGT
GGTCGAGAGCTTCCTTTGATGCGGATACTATCCAAATTGCACAACCAAAATTGGCCTCGCCTGTTCTCAATATGACTACA
TGGAACCCTACATTATTGGGAGAAGCAACTTCAG------TAAATGCAGGGAACAAATATGCTGATGTACTACAAATTGT
TTCTCTTCAAATTAACAAATTGAAGTCCAGAAAAGCTTGTGGTGTTTCCATGGGAGCAACTTTACTTGATGCCGATAAAT
GGGCA------------------------------------------------------------------
>Ronnie_AZWH_UGT_25-9-21
ATGAAAAAACTCTTAAAATCGGCGTTTTTATCCGCCGCATTTTTTGCTGGTGACGCCTCCTTACACGCTTTGCCTGTAGG
GAACCCAGCAGAGCCAAGTTTATTAATTGATGGGACGATATGGGAAGGTATGTCAGGAGATCCATGTGATCCTTGCGCTA
CTTGGTGCGACGCGATTAGCTTACGCGTAGGATTTTACGGAGATTATGTTTTCGACAGAGTCCTCAAGACAGATGTGCCA
CAGAAGTTTTCAATGGGTCAAGCACCTTCAACT------AA---TAGTCCTGCGGATTCAGTTTCATTACAAGAAAGAGA
GAACCCAGCATATGGTAAGCATATGCACGATGCGGAGTGGTTCACAAATGCAGGCTACATTGCATTAAATATTTGGGATC
GCTTTGATGTTTTTTGCACTTTAGGAGCCACTAGCGGGTATTTTAAAGGAAATTCTTCATCTTTCAACCTTATTGGTTTA
ATTGGGATCTCTGGAAGCGACCTTAAT---AGTAAAGTTCCAAATGCAAGTATTTCTAACGGTGTAGTAGAGCTATATAC
AGATACAACCTTCTCTTGGAGTGTTGGAGCTCGGGGAGCACTATGGGAGTGTGGTTGCGCTACTTTGGGAGCAGAATTCC
AATACGCACAATCGAAACCTCGCGTTCAAGAATTGAATGTCTTGTCTAACGTAGCACAGTTCACTGTACATAGGCCTAAA
GGGTATGTAAATCAAACATTACCTCTTCCAATCACTGCAGGAACAGCAACTGATTCTAATGAAAAATTGAAAAATGCCAC
GATCAACTACCACGAGTGGCAAGTTGGTGCAGCGTTGTCTTACAGGCTCAACATGCTCATCCCTTATATTGGAGTGCAGT
GGTCGAGAGCTTCCTTTGATGCGGATACTATCCAAATTGCACAACCAAAATTGGCCTCGCCTGTTCTCAATATGACTACA
TGGAACCCTACATTATTGGGAGAAGCAACTTCAG------TAGATACAGGGAACAAATATGCTGATGTACTACAAATTGT
TTCTCTTCAAATTAACAAATTGAAGTCCAGAAAAGCTTGTGGTGTTTCCATGGGAGCAACTTTACTTGATGCCGATAAAT
GGGCA------------------------------------------------------------------
>Frank_AZWH_oc_20-1-24
ATGAAAAAACTCTTAAAATCGGCGTTTTTATCCGCCGCATTTTTTGCTGGTGACGCCTCCTTACACGCTTTGCCTGTAGG
GAACCCAGCAGAGCCAAGTTTATTAATTGATGGGACGATATGGGAAGGTATGTCAGGAGATCCATGTGATCCTTGCGCTA
CTTGGTGCGACGCGATTAGCTTACGCGTAGGATTTTACGGAGATTATGTTTTCGACAGAGTCCTCAAGACAGATGTGCCA
CAGAAGTTTTCAATGGGTCAAGCACCTTCAACT------AA---TAGTCCTGCGGATTCAGTTTCATTACAAGAAAGAGA
GAACCCAGCATATGGTAAGCATATGCACGATGCGGAGTGGTTCACAAATGCAGGCTACATTGCATTAAATATTTGGGATC
GCTTTGATGTTTTTTGCACTTTAGGAGCCACTAGCGGGTATTTTAAAGGAAATTCTTCATCTTTCAACCTTATTGGTTTA
ATTGGGATCTCTGGAAGCGACCTTAAT---AGTAAAGTTCCAAATGCAAGTATTTCTAACGGTGTAGTAGAGCTATATAC
AGATACAACCTTCTCTTGGAGTGTTGGAGCTCGGGGAGCACTATGGGAGTGTGGTTGCGCTACTTTGGGAGCAGAATTCC
AATACGCACAATCGAAACCTCGCGTTCAAGAATTGAATGTCTTGTCTAACGTAGCACAGTTCACTGTACATAGGCCTAAA
GGGTATGTAAATCAAACATTACCTCTTCCAATCACTGCAGGAACAGCAACTGATTCTAATGAAAAATTGAAAAATGCCAC
GATCAACTACCACGAGTGGCAAGTTGGTGCAGCGTTGTCTTACAGGCTCAACATGCTCATCCCTTATATTGGAGTGCAGT
GGTCGAGAGCTTCCTTTGATGCGGATACTATCCAAATTGCACAACCAAAATTGGCCTCGCCTGTTCTCAATATGACTACA
TGGAACCCTACATTATTGGGAGAAGCAACTTCAG------TAGATACAGGGAACAAATATGCTGATGTACTACAAATTGT
TTCTCTTCAAATTAACAAATTGAAGTCCAGAAAAGCTTGTGGTGTTTCCATGGGAGCAACTTTACTTGATGCCGATAAAT
GGGCA------------------------------------------------------------------
>Chester_AZWH_UGT_15-7-21
ATGAAAAAACTCTTAAAATCGGCGTTTTTATCCGCCGCATTTTTTGCTGGTGACGCCTCCTTACACGCTTTGCCTGTAGG
GAACCCAGCAGAGCCAAGTTTATTAATTGATGGGACGATATGGGAAGGTATGTCAGGAGATCCATGTGATCCTTGCGCTA
CTTGGTGCGACGCGATTAGCTTACGCGTAGGATTTTACGGAGATTATGTTTTCGACAGAGTCCTCAAGACAGATGTGCCA
CAGAAGTTTTCAATGGGTCAAGCACCTTCAACT------AA---TAGTCCTGCGGATTCAGTTTCATTACAAGAAAGAGA
GAACCCAGCATATGGTAAGCATATGCACGATGCGGAGTGGTTCACAAATGCAGGCTACATTGCATTAAATATTTGGGATC
GCTTTGATGTTTTTTGCACTTTAGGAGCCACTAGCGGGTATTTTAAAGGAAATTCTTCATCTTTCAACCTTATTGGTTTA
ATTGGGATCTCTGGAAGCGACCTTAAT---AGTAAAGTTCCAAATGCAAGTATTTCTAACGGTGTAGTAGAGCTATATAC
AGATACAACCTTCTCTTGGAGTGTTGGAGCTCGGGGAGCACTATGGGAGTGTGGTTGCGCTACTTTGGGAGCAGAATTCC
AATACGCACAATCGAAACCTCGCGTTCAAGAATTGAATGTCTTGTCTAACGTAGCACAGTTCACTGTACATAGGCCTAAA
GGGTATGTAAATCAAACATTACCTCTTCCAATCACTGCAGGAACAGCAACTGATTCTAATGAAAAATTGAAAAATGCCAC
GATCAACTACCACGAGTGGCAAGTTGGTGCAGCGTTGTCTTACAGGCTCAACATGCTCATCCCTTATATTGGAGTGCAGT
GGTCGAGAGCTTCCTTTGATGCGGATACTATCCAAATTGCACAACCAAAATTGGCCTCGCCTGTTCTCAATATGACTACA
TGGAACCCTACATTATTGGGAGAAGCAACTTCAG------TAGATACAGGGAACAAATATGCTGATGTACTACAAATTGT
TTCTCTTCAAATTAACAAATTGAAGTCCAGAAAAGCTTGTGGTGTTTCCATGGGAGCAACTTTACTTGATGCCGATAAAT
GGGCA------------------------------------------------------------------
>Maye_AZWH_UGT_14-5-23
ATGAAAAAACTCTTAAAATCGGCGTTTTTATCCGCCGCATTTTTTGCTGGTGACGCCTCCTTACACGCTTTGCCTGTAGG
GAACCCAGCAGAGCCAAGTTTATTAATTGATGGGACGATATGGGAAGGTATGTCAGGAGATCCATGTGATCCTTGCGCTA
CTTGGTGCGACGCGATTAGCTTACGCGTAGGATTTTACGGAGATTATGTTTTCGACAGAGTCCTCAAGACAGATGTGCCA
CAGAAGTTTTCAATGGGTCAAGCACCTTCAACT------AA---TAGTCCTGCGGATTCAGTTTCATTACAAGAAAGAGA
GAACCCAGCATATGGTAAGCATATGCACGATGCGGAGTGGTTCACAAATGCAGGCTACATTGCATTAAATATTTGGGATC
GCTTTGATGTTTTTTGCACTTTAGGAGCCACTAGCGGGTATTTTAAAGGAAATTCTTCATCTTTCAACCTTATTGGTTTA
ATTGGGATCTCTGGAAGCGACCTTAAT---AGTAAAGTTCCAAATGCAAGTATTTCTAACGGTGTAGTAGAGCTATATAC
AGATACAACCTTCTCTTGGAGTGTTGGAGCTCGGGGAGCACTATGGGAGTGTGGTTGCGCTACTTTGGGAGCAGAATTCC
AATACGCACAATCGAAACCTCGCGTTCAAGAATTGAATGTCTTGTCTAACGTAGCACAGTTCACTGTACATAGGCCTAAA
GGGTATGTAAATCAAACATTACCTCTTCCAATCACTGCAGGAACAGCAACTGATTCTAATGAAAAATTGAAAAATGCCAC
GATCAACTACCACGAGTGGCAAGTTGGTGCAGCGTTGTCTTACAGGCTCAACATGCTCATCCCTTATATTGGAGTGCAGT
GGTCGAGAGCTTCCTTTGATGCGGATACTATCCAAATTGCACAACCAAAATTGGCCTCGCCTGTTCTCAATATGACTACA
TGGAACCCTACATTATTGGGAGAAGCAACTTCAG------TAGATACAGGGAACAAATATGCTGATGTACTACAAATTGT
TTCTCTTCAAATTAACAAATTGAAGTCCAGAAAAGCTTGTGGTGTTTCCATGGGAGCAACTTTACTTGATGCCGATAAAT
GGGCA------------------------------------------------------------------
>Bobby-Joel_AZWH_UGT_2-3-23
ATGAAAAAACTCTTAAAATCGGCGTTTTTATCCGCCGCATTTTTTGCTGGTGACGCCTCCTTACACGCTTTGCCTGTAGG
GAACCCAGCAGAGCCAAGTTTATTAATTGATGGGACGATATGGGAAGGTATGTCAGGAGATCCATGTGATCCTTGCGCTA
CTTGGTGCGACGCGATTAGCTTACGCGTAGGATTTTACGGAGATTATGTTTTCGACAGAGTCCTCAAGACAGATGTGCCA
CAGAAGTTTTCAATGGGTCAAGCACCTTCAACT------AA---TAGTCCTGCGGATTCAGTTTCATTACAAGAAAGAGA
GAACCCAGCATATGGTAAGCATATGCACGATGCGGAGTGGTTCACAAATGCAGGCTACATTGCATTAAATATTTGGGATC
GCTTTGATGTTTTTTGCACTTTAGGAGCCACTAGCGGGTATTTTAAAGGAAATTCTTCATCTTTCAACCTTATTGGTTTA
ATTGGGATCTCTGGAAGCGACCTTAAT---AGTAAAGTTCCAAATGCAAGTATTTCTAACGGTGTAGTAGAGCTATATAC
AGATACAACCTTCTCTTGGAGTGTTGGAGCTCGGGGAGCACTATGGGAGTGTGGTTGCGCTACTTTGGGAGCAGAATTCC
AATACGCACAATCGAAACCTCGCGTTCAAGAATTGAATGTCTTGTCTAACGTAGCACAGTTCACTGTACATAGGCCTAAA
GGGTATGTAAATCAAACATTACCTCTTCCAATCACTGCAGGAACAGCAACTGATTCTAATGAAAAATTGAAAAATGCCAC
GATCAACTACCACGAGTGGCAAGTTGGTGCAGCGTTGTCTTACAGGCTCAACATGCTCATCCCTTATATTGGAGTGCAGT
GGTCGAGAGCTTCCTTTGATGCGGATACTATCCAAATTGCACAACCAAAATTGGCCTCGCCTGTTCTCAATATGACTACA
TGGAACCCTACATTATTGGGAGAAGCAACTTCAG------TAGATACAGGGAACAAATATGCTGATGTACTACAAATTGT
TTCTCTTCAAATTAACAAATTGAAGTCCAGAAAAGCTTGTGGTGTTTCCATGGGAGCAACTTTACTTGATGCCGATAAAT
GGGCA------------------------------------------------------------------
>Maye_AZWH_oc_14-5-23
ATGAAAAAACTCTTAAAATCGGCGTTTTTATCCGCCGCATTTTTTGCTGGTGACGCCTCCTTACACGCTTTGCCTGTAGG
GAACCCAGCAGAGCCAAGTTTATTAATTGATGGGACGATATGGGAAGGTATGTCAGGAGATCCATGTGATCCTTGCGCTA
CTTGGTGCGACGCGATTAGCTTACGCGTAGGATTTTACGGAGATTATGTTTTCGACAGAGTCCTCAAGACAGATGTGCCA
CAGAAGTTTTCAATGGGTCAAGCACCTTCAACT------AA---TAGTCCTGCGGATTCAGTTTCATTACAAGAAAGAGA
GAACCCAGCATATGGTAAGCATATGCACGATGCGGAGTGGTTCACAAATGCAGGCTACATTGCATTAAATATTTGGGATC
GCTTTGATGTTTTTTGCACTTTAGGAGCCACTAGCGGGTATTTTAAAGGAAATTCTTCATCTTTCAACCTTATTGGTTTA
ATTGGGATCTCTGGAAGCGACCTTAAT---AGTAAAGTTCCAAATGCAAGTATTTCTAACGGTGTAGTAGAGCTATATAC
AGATACAACCTTCTCTTGGAGTGTTGGAGCTCGGGGAGCACTATGGGAGTGTGGTTGCGCTACTTTGGGAGCAGAATTCC
AATACGCACAATCGAAACCTCGCGTTCAAGAATTGAATGTCTTGTCTAACGTAGCACAGTTCACTGTACATAGGCCTAAA
GGGTATGTAAATCAAACATTACCTCTTCCAATCACTGCAGGAACAGCAACTGATTCTAATGAAAAATTGAAAAATGCCAC
GATCAACTACCACGAGTGGCAAGTTGGTGCAGCGTTGTCTTACAGGCTCAACATGCTCATCCCTTATATTGGAGTGCAGT
GGTCGAGAGCTTCCTTTGATGCGGATACTATCCAAATTGCACAACCAAAATTGGCCTCGCCTGTTCTCAATATGACTACA
TGGAACCCTACATTATTGGGAGAAGCAACTTCAG------TAGATACAGGGAACAAATATGCTGATGTACTACAAATTGT
TTCTCTTCAAATTAACAAATTGAAGTCCAGAAAAGCTTGTGGTGTTTCCATGGGAGCAACTTTACTTGATGCCGATAAAT
GGGCA------------------------------------------------------------------
>Ollie_AZWH_UGT_19-7-23
ATGAAAAAACTCTTAAAATCGGCGTTTTTATCCGCCGCATTTTTTGCTGGTGACGCCTCCTTACACGCTTTGCCTGTAGG
GAACCCAGCAGAGCCAAGTTTATTAATTGATGGGACGATATGGGAAGGTATGTCAGGAGATCCATGTGATCCTTGCGCTA
CTTGGTGCGACGCGATTAGCTTACGCGTAGGATTTTACGGAGATTATGTTTTCGACAGAGTCCTCAAGACAGATGTGCCA
CAGAAGTTTTCAATGGGTCAAGCACCTTCAACT------AA---TAGTCCTGCGGATTCAGTTTCATTACAAGAAAGAGA
GAACCCAGCATATGGTAAGCATATGCACGATGCGGAGTGGTTCACAAATGCAGGCTACATTGCATTAAATATTTGGGATC
GCTTTGATGTTTTTTGCACTTTAGGAGCCACTAGCGGGTATTTTAAAGGAAATTCTTCATCTTTCAACCTTATTGGTTTA
ATTGGGATCTCTGGAAGCGACCTTAAT---AGTAAAGTTCCAAATGCAAGTATTTCTAACGGTGTAGTAGAGCTATATAC
AGATACAACCTTCTCTTGGAGTGTTGGAGCTCGGGGAGCACTATGGGAGTGTGGTTGCGCTACTTTGGGAGCAGAATTCC
AATACGCACAATCGAAACCTCGCGTTCAAGAATTGAATGTCTTGTCTAACGTAGCACAGTTCACTGTACATAGGCCTAAA
GGGTATGTAAATCAAACATTACCTCTTCCAATCACTGCAGGAACAGCAACTGATTCTAATGAAAAATTGAAAAATGCCAC
GATCAACTACCACGAGTGGCAAGTTGGTGCAGCGTTGTCTTACAGGCTCAACATGCTCATCCCTTATATTGGAGTGCAGT
GGTCGAGAGCTTCCTTTGATGCGGATACTATCCAAATTGCACAACCAAAATTGGCCTCGCCTGTTCTCAATATGACTACA
TGGAACCCTACATTATTGGGAGAAGCAACTTCAG------TAGATACAGGGAACAAATATGCTGATGTACTACAAATTGT
TTCTCTTCAAATTAACAAATTGAAGTCCAGAAAAGCTTGTGGTGTTTCCATGGGAGCAACTTTACTTGATGCCGATAAAT
GGGCA------------------------------------------------------------------
>L17_Austria_Pig
ATGAAAAAACTCTTAAAATCGGCGTTTTTATCCGCCGCATTTTTTGCTGGTGACGCCTCCTTACACGCTTTGCCTGTAGG
GAACCCAGCAGAGCCAAGTTTATTAATTGATGGGACGATATGGGAAGGTATGTCAGGAGATCCATGTGATCCTTGCGCTA
CTTGGTGCGACGCGATTAGCTTACGCGTAGGATTTTACGGAGATTATGTTTTCGACAGAGTCCTCAAGACAGATGTGTCA
CAGAAGTTTTCAATGGGTCAAGCACCTTCAACT------AA---TAGTCCTGCGGATTCAGTTTCATTACAAGAAAGAGA
GAACCCAGCATATGGTAAGCATATGCACGATGCGGAGTGGTTCACAAATGCAGGCTACATTGCATTAAATATTTGGGATC
GCTTTGATGTTTTTTGCACTTTAGGAGCCACTAGCGGGTATTTTAAAGGAAATTCTTCATCTTTCAACCTTATTGGTTTA
ATTGGGATCTCTGGAAGCGACCTTAAT---AGTAAAGTTCCAAATGCAAGTATTTCTAACGGTGTAGTAGAGCTATATAC
AGATACAACCTTCTCTTGGAGTGTTGGAGCTCGGGGAGCACTATGGGAGTGTGGTTGCGCTACTTTGGGAGCAGAATTCC
AATACGCACAATCGAAACCTCGCGTTCAAGAATTGAATGTCTTGTCTAACGTAGCACAGTTCACTGTACATAGGCCTAAA
GGGTATGTAAATCAAACATTACCTCTTCCAATCACTGCAGGAACAGCAACTGATTCTAATGAAAAATTGAAAAATGCCAC
GATCAACTACCACGAGTGGCAAGTTGGTGCAGCGTTGTCTTACAGGCTCAACATGCTCATCCCTTATATTGGAGTGCAGT
GGTCGAGAGCTTCCTTTGATGCGGATACTATCCAAATTGCACAACCAAAATTGGCCTCGCCTGTTCTCAATATGACTACA
TGGAACCCTACATTATTGGGAGAAGCAACTTCAG------TAAATGCAGGGAACAAATATGCTGATGTACTACAAATTGT
TTCTCTTCAAATTAACAAATTGAAGTCCAGAAAAGCTTGTGGTGTTTCCATGGGAGCAACTTTACTTGATGCCGATAAAT
GGGCA------------------------------------------------------------------
>Elizabeth_AZWH_UGT_6-7-23
ATGAAAAAACTCTTAAAATCGGCGTTTTTATCCGCCGCATTTTTTGCTGGTGACGCCTCCTTACACGCTTTGCCTGTAGG
GAACCCAGCAGAGCCAAGTTTATTAATTGATGGGACGATATGGGAAGGTATGTCAGGAGATCCATGTGATCCTTGCGCTA
CTTGGTGCGACGCGATTAGCTTACGCGTAGGATTTTACGGAGATTATGTTTTCGACAGAGTCCTCAAGACAGATGTGCCA
CAGAAGTTTTCAATGGGTCAAGCACCTTCAACT------AA---TAGTCCTGCGGATTCAGTTTCATTACAAGAAAGAGA
GAACCCAGCATATGGTAAGCATATGCACGATGCGGAGTGGTTCACAAATGCAGGCTACATTGCATTAAATATTTGGGATC
GCTTTGATGTTTTTTGCACTTTAGGAGCCACTAGCGGGTATTTTAAAGGAAATTCTTCATCTTTCAACCTTATTGGTTTA
ATTAGGATCTCTGGAAGCGACCTTAAT---AGTAAAGTTCCAAATGCAAGTATTTCTAACGGTGTAGTAGAGCTATATAC
AGATACAACCTTCTCTTGGAGTGTTGGAGCTCGGGGAGCACTATGGGAGTGTGGTTGCGCTACTTTGGGAGCAGAATTCC
AATACGCACAATCGAAACCTCGCGTTCAAGAATTGAATGTCTTGTCTAACGTAGCACAGTTCACTGTACATAGGCCTAAA
GGGTATGTAAATCAAACATTACCTCTTCCAATCACTGCAGGAACAGCAACTGATTCTAATGAAAAATTGAAAAATGCCAC
GATCAACTACCACGAGTGGCAAGTTGGTGCAGCGTTGTCTTACAGGCTCAACATGCTCATCCCTTATATTGGAGTGCAGT
GGTCGAGAGCTTCCTTTGATGCGGATACTATCCAAATTGCACAACCAAAATTGGCCTCGCCTGTTCTCAATATGACTACA
TGGAACCCTACATTATTGGGAGAAGCAATTTCAG------TAAATGCAGAGAACAAATATGCTGATGTACTACAAATTGT
TTCTCTTCAAATTAACAAATTGAAGTCCAGAAAAGCTTGTGGTGTTTCCATGGGAGCAACTTTACTTGATGCCGATAAAT
GGGCA------------------------------------------------------------------
>Jock_AZWH_UGT_29-5-21
ATGAAAAAACTCTTAAAATCGGCGTTTTTATCCGCCGCATTTTTTGCTGGTGACGCCTCCTTACACGCTTTGCCTGTAGG
GAACCCAGCAGAGCCAAGTTTATTAATTGATGGGACGATATGGGAAGGTATGTCAGGAGATCCATGTGATCCTTGCGCTA
CTTGGTGCGACGCGATTAGCTTACGCGTAGGATTTTACGGAGATTATGTTTTCGACAGAGTCCTCAAGACAGATGTGCCA
CAGAAGTTTTCAATGGGTCAAGCACCTTCAACT------AA---TAGTCCTGCGGATTCAGTTTCATTACAAGAAAGAGA
GAACCCAGCATATGGTAAGCATATGCACGATGCGGAGTGGTTCACAAATGCAGGCTACATTGCATTAAATATTTGGGATC
GCTTTGATGTTTTTTGCACTTTAGGAGCCACTAGCGGGTATTTTAAAGGAAATTCTTCATCTTTCAACCTTATTGGTTTA
ATTGGGATCTCTGGAAGCAACCTTAAT---AGTAAAGTTCCAAATGCAAGTATTTCTAACGGTGTAGTAGAGCTATATAC
AGATACAACCTTCTCTTGGAGTGTTGGAGCTCGGGGAGCACTATGGGAGTGTGGTTGCGCTACTTTGGGAGCAGAATTCC
AATACGCACAATCGAAACCTCGCGTTCAAGAATTGAATGTCTTGTCTAACGTAGCACAGTTCACTGTACATAGGCCTAAA
GGGTATGTAAATCAAACATTACCTCTTCCAATCACTGCAGGAACAGCAACTGATTCTAATGAAAAATTGAAAAATGCCAC
GATCAACTACCACGAGTGGCAAGTTGGTGCAGCGTTGTCTTACAGGCTCAACATGCTCATCCCTTATATTGGAGTGCAGT
GGTCGAGAGCTTCCTTTGATGCGGATACTATCCAAATTGCACAACCAAAATTGGCCTCGCCTGTTCTCAATATGACTACA
TGGAACCCTACATTATTGGGAGAAGCAACTTCAG------TAAATACAGAGAACAAATATGCTGATGTACTACAAATTGT
TTCTCTTCAAATTAACAAATTGAAGTCCAGAAAAGCTTGTGGTGTTTCCATGGGAGCAACTTTACTTGATGCCGATAAAT
GGGCA------------------------------------------------------------------
>Maisie_AZWH_UGT_23-9-21
ATGAAAAAACTCTTAAAATCGGCGTTTTTATCCGCCGCATTTTTTGCTGGTGACGCCTCCTTACACGCTTTGCCTGTAGG
GAACCCAGCAGAGCCAAGTTTATTAATTGATGGGACGATATGGGAAGGTATGTCAGGAGATCCATGTGATCCTTGCGCTA
CTTGGTGCGACGCGATTAGCTTACGCGTAGGATTTTACGGAGATTATGTTTTCGACAGAGTCCTCAAGACAGATGTGCCA
CAGAAGTTTTCAATGGGTCAAGCACCTTCAACT------AA---TAGTCCTGCGGATTCAGTTTCATTACAAGAAAGAGA
GAACCCAGCATATGGTAAGCATATGCACGATGCGGAGTGGTTCACAAATGCAGGCTACATTGCATTAAATATTTGGGATC
GCTTTGATGTTTTTTGCACTTTAGGAGCCACTAGCGGGTATTTTAAAGGAAATTCTTCATCTTTCAACCTTATTGGTTTA
ATTGGGATCTCTGGAAGCGACCTTAAT---AGTAAAGTTCCAAATGCAAGTATTTCTAACGGTGTAGTAGAGCTATATAC
AGATACAACCTTCTCTTGGAGTGTTGGAGCTCGGGGAGCACTATGGGAGTGTGGTTGCGCTACTTTGGGAGCAGAATTCC
AATACGCACAATCGAAACCTCGCGTTCAAGAATTGAATGTCTTGTCTAACGTAGCACAGTTCACTGTACATAGGCCTAAA
GGGTATGTAAATCAAACATTACCTCTTCCAATCACTGCAGGAACAGCAACTGATTCTAATGAAAAATTGAAAAATGCCAC
GATCAACTACCACGAGTGGCAAGTTGGTGCAGCGTTGTCTTACAGGCTCAACATGCTCATCCCTTATATTGGAGTGCAGT
GGTCGAGAGCTTCCTTTGATGCGGATACTATCCAAATTGCACAACCAAAATTGGCCTCGCCTGTTCTCAATATGACTACA
TGGAACCCTACATTATTGGGAGAAGCAACTTCAG------TAAATACAGAGAACAAATATGCTGATGTACTACAAATTGT
TTCTCTTCAAATTAACAAATTGAAGTCCAGAAAAGCTTGTGGTGTTTCCATGGGAGCAACTTTACTTGATGCCGATAAAT
GGGCA------------------------------------------------------------------
>Otis_AZWH_UGT_9-2-21
ATGAAAAAACTCTTAAAATCGGCGTTTTTATCCGCCGCATTTTTTGCTGGTGACGCCTCCTTACACGCTTTGCCTGTAGG
GAACCCAGCAGAGCCAAGTTTATTAATTGATGGGACGATATGGGAAGGTATGTCAGGAGATCCATGTGATCCTTGCGCTA
CTTGGTGCGACGCGATTAGCTTACGCGTAGGATTTTACGGAGATTATGTTTTCGACAGAGTCCTCAAGACAGATGTGCCA
CAGAAGTTTTCAATGGGTCAAGCACCTTCAACT------AA---TAGTCCTGCGGATTCAGTTTCATTACAAGAAAGAGA
GAACCCAGCATATGGTAAGCATATGCACGATGCGGAGTGGTTCACAAATGCAGGCTACATTGCATTAAATATTTGGGATC
GCTTTGATGTTTTTTGCACTTTAGGAGCCACTAGCGGGTATTTTAAAGGAAATTCTTCATCTTTCAACCTTATTGGTTTA
ATTGGGATCTCTGGAAGCGACCTTAAT---AGTAAAGTTCCAAATGCAAGTATTTCTAACGGTGTAGTAGAGCTATATAC
AGATACAACCTTCTCTTGGAGTGTTGGAGCTCGGGGAGCACTATGGGAGTGTGGTTGCGCTACTTTGGGAGCAGAATTCC
AATACGCACAATCGAAACCTCGCGTTCAAGAATTGAATGTCTTGTCTAACGTAGCACAGTTCACTGTACATAGGCCTAAA
GGGTATGTAAATCAAACATTACCTCTTCCAATCACTGCAGGAACAGCAACTGATTCTAATGAAAAATTGAAAAATGCCAC
GATCAACTACCACGAGTGGCAAGTTGGTGCAGCGTTGTCTTACAGGCTCAACATGCTCATCCCTTATATTGGAGTGCAGT
GGTCGAGAGCTTCCTTTGATGCGGATACTATCCAAATTGCACAACCAAAATTGGCCTCGCCTGTTCTCAATATGACTACA
TGGAACCCTACATTATTGGGAGAAGCAACTTCAG------TAAATACAGAGAACAAATATGCTGATGTACTACAAATTGT
TTCTCTTCAAATTAACAAATTGAAGTCCAGAAAAGCTTGTGGTGTTTCCATGGGAGCAACTTTACTTGATGCCGATAAAT
GGGCA------------------------------------------------------------------
>Derek_AZWH_oc_19-7-21
ATGAAAAAACTCTTAAAATCGGCGTTTTTATCCGCCGCATTTTTTGCTGGTGACGCCTCCTTACACGCTTTGCCTGTAGG
GAACCCAGCAGAGCCAAGTTTATTAATTGATGGGACGATATGGGAAGGTATGTCAGGAGATCCATGTGATCCTTGCGCTA
CTTGGTGCGACGCGATTAGCTTACGCGTAGGATTTTACGGAGATTATGTTTTCGACAGAGTCCTCAAGACAGATGTGCCA
CAGAAGTTTTCAATGGGTCAAGCACCTTCAACT------AA---TAGTCCTGCGGATTCAGTTTCATTACAAGAAAGAGA
GAACCCAGCATATGGTAAGCATATGCACGATGCGGAGTGGTTCACAAATGCAGGCTACATTGCATTAAATATTTGGGATC
GCTTTGATGTTTTTTGCACTTTAGGAGCCACTAGCGGGTATTTTAAAGGAAATTCTTCATCTTTCAACCTTATTGGTTTA
ATTGGGATCTCTGGAAGCGACCTTAAT---AGTAAAGTTCCAAATGCAAGTATTTCTAACGGTGTAGTAGAGCTATATAC
AGATACAACCTTCTCTTGGAGTGTTGGAGCTCGGGGAGCACTATGGGAGTGTGGTTGCGCTACTTTGGGAGCAGAATTCC
AATACGCACAATCGAAACCTCGCGTTCAAGAATTGAATGTCTTGTCTAACGTAGCACAGTTCACTGTACATAGGCCTAAA
GGGTATGTAAATCAAACATTACCTCTTCCAATCACTGCAGGAACAGCAACTGATTCTAATGAAAAATTGAAAAATGCCAC
GATCAACTACCACGAGTGGCAAGTTGGTGCAGCGTTGTCTTACAGGCTCAACATGCTCATCCCTTATATTGGAGTGCAGT
GGTCGAGAGCTTCCTTTGATGCGGATACTATCCAAATTGCACAACCAAAATTGGCCTCGCCTGTTCTCAATATGACTACA
TGGAACCCTACATTATTGGGAGAAGCAACTTCAG------TAAATACAGAGAACAAATATGCTGATGTACTACAAATTGT
TTCTCTTCAAATTAACAAATTGAAGTCCAGAAAAGCTTGTGGTGTTTCCATGGGAGCAACTTTACTTGATGCCGATAAAT
GGGCA------------------------------------------------------------------
>Squeak_AZWH_UGT_17-9-21
ATGAAAAAACTCTTAAAATCGGCGTTTTTATCCGCCGCATTTTTTGCTGGTGACGCCTCCTTACACGCTTTGCCTGTAGG
GAACCCAGCAGAGCCAAGTTTATTAATTGATGGGACGATATGGGAAGGTATGTCAGGAGATCCATGTGATCCTTGCGCTA
CTTGGTGCGACGCGATTAGCTTACGCGTAGGATTTTACGGAGATTATGTTTTCGACAGAGTCCTCAAGACAGATGTGCCA
CAGAAGTTTTCAATGGGTCAAGCACCTTCAACT------AA---TAGTCCTGCGGATTCAGTTTCATTACAAGAAAGAGA
GAACCCAGCATATGGTAAGCATATGCACGATGCGGAGTGGTTCACAAATGCAGGCTACATTGCATTAAATATTTGGGATC
GCTTTGATGTTTTTTGCACTTTAGGAGCCACTAGCGGGTATTTTAAAGGAAATTCTTCATCTTTCAACCTTATTGGTTTA
ATTGGGATCTCTGGAAGCGACCTTAAT---AGTAAAGTTCCAAATGCAAGTATTTCTAACGGTGTAGTAGAGCTATATAC
AGATACAACCTTCTCTTGGAGTGTTGGAGCTCGGGGAGCACTATGGGAGTGTGGTTGCGCTACTTTGGGAGCAGAATTCC
AATACGCACAATCGAAACCTCGCGTTCAAGAATTGAATGTCTTGTCTAACGTAGCACAGTTCACTGTACATAGGCCTAAA
GGGTATGTAAATCAAACATTACCTCTTCCAATCACTGCAGGAACAGCAACTGATTCTAATGAAAAATTGAAAAATGCCAC
GATCAACTACCACGAGTGGCAAGTTGGTGCAGCGTTGTCTTACAGGCTCAACATGCTCATCCCTTATATTGGAGTGCAGT
GGTCGAGAGCTTCCTTTGATGCGGATACTATCCAAATTGCACAACCAAAATTGGCCTCGCCTGTTCTCAATATGACTACA
TGGAACCCTACATTATTGGGAGAAGCAACTTCAG------TAAATACAGAGAACAAATATGCTGATGTACTACAAATTGT
TTCTCTTCAAATTAACAAATTGAAGTCCAGAAAAGCTTGTGGTGTTTCCATGGGAGCAACTTTACTTGATGCCGATAAAT
GGGCA------------------------------------------------------------------
>Fidget-A_AZWH_UGT_27-11-2021
ATGAAAAAACTCTTAAAATCGGCGTTTTTATCCGCCGCATTTTTTGCTGGTGACGCCTCCTTACACGCTTTGCCTGTAGG
GAACCCAGCAGAGCCAAGTTTATTAATTGATGGGACGATATGGGAAGGTATGTCAGGAGATCCATGTGATCCTTGCGCTA
CTTGGTGCGACGCGATTAGCTTACGCGTAGGATTTTACGGAGATTATGTTTTCGACAGAGTCCTCAAGACAGATGTGCCA
CAGAAGTTTTCAATGGGTCAAGCACCTTCAACT------AA---TAGTCCTGCGGATTCAGTTTCATTACAAGAAAGAGA
GAACCCAGCATATGGTAAGCATATGCACGATGCGGAGTGGTTCACAAATGCAGGCTACATTGCATTAAATATTTGGGATC
GCTTTGATGTTTTTTGCACTTTAGGAGCCACTAGCGGGTATTTTAAAGGAAATTCTTCATCTTTCAACCTTATTGGTTTA
ATTGGGATCTCTGGAAGCGACCTTAAT---AGTAAAGTTCCAAATGCAAGTATTTCTAACGGTGTAGTAGAGCTATATAC
AGATACAACCTTCTCTTGGAGTGTTGGAGCTCGGGGAGCACTATGGGAGTGTGGTTGCGCTACTTTGGGAGCAGAATTCC
AATACGCACAATCGAAACCTCGCGTTCAAGAATTGAATGTCTTGTCTAACGTAGCACAGTTCACTGTACATAGGCCTAAA
GGGTATGTAAATCAAACATTACCTCTTCCAATCACTGCAGGAACAGCAACTGATTCTAATGAAAAATTGAAAAATGCCAC
GATCAACTACCACGAGTGGCAAGTTGGTGCAGCGTTGTCTTACAGGCTCAACATGCTCATCCCTTATATTGGAGTGCAGT
GGTCGAGAGCTTCCTTTGATGCGGATACTATCCAAATTGCACAACCAAAATTGGCCTCGCCTGTTCTCAATATGACTACA
TGGAACCCTACATTATTGGGAGAAGCAACTTCAG------TAAATACAGAGAACAAATATGCTGATGTACTACAAATTGT
TTCTCTTCAAATTAACAAATTGAAGTCCAGAAAAGCTTGTGGTGTTTCCATGGGAGCAACTTTACTTGATGCCGATAAAT
GGGCA------------------------------------------------------------------
>Sascha_AZWH_UGT_15-5-21
ATGAAAAAACTCTTAAAATCGGCGTTTTTATCCGCCGCATTTTTTGCTGGTGACGCCTCCTTACACGCTTTGCCTGTAGG
GAACCCAGCAGAGCCAAGTTTATTAATTGATGGGACGATATGGGAAGGTATGTCAGGAGATCCATGTGATCCTTGCGCTA
CTTGGTGCGACGCGATTAGCTTACGCGTAGGATTTTACGGAGATTATGTTTTCGACAGAGTCCTCAAGACAGATGTGCCA
CAGAAGTTTTCAATGGGTCAAGCACCTTCAACT------AA---TAGTCCTGCGGATTCAGTTTCATTACAAGAAAGAGA
GAACCCAGCATATGGTAAGCATATGCACGATGCGGAGTGGTTCACAAATGCAGGCTACATTGCATTAAATATTTGGGATC
GCTTTGATGTTTTTTGCACTTTAGGAGCCACTAGCGGGTATTTTAAAGGAAATTCTTCATCTTTCAACCTTATTGGTTTA
ATTGGGATCTCTGGAAGCGACCTTAAT---AGTAAAGTTCCAAATGCAAGTATTTCTAACGGTGTAGTAGAGCTATATAC
AGATACAACCTTCTCTTGGAGTGTTGGAGCTCGGGGAGCACTATGGGAGTGTGGTTGCGCTACTTTGGGAGCAGAATTCC
AATACGCACAATCGAAACCTCGCGTTCAAGAATTGAATGTCTTGTCTAACGTAGCACAGTTCACTGTACATAGGCCTAAA
GGGTATGTAAATCAAACATTACCTCTTCCAATCACTGCAGGAACAGCAACTGATTCTAATGAAAAATTGAAAAATGCCAC
GATCAACTACCACGAGTGGCAAGTTGGTGCAGCGTTGTCTTACAGGCTCAACATGCTCATCCCTTATATTGGAGTGCAGT
GGTCGAGAGCTTCCTTTGATGCGGATACTATCCAAATTGCACAACCAAAATTGGCCTCGCCTGTTCTCAATATGACTACA
TGGAACCCTACATTATTGGGAGAAGCAACTTCAG------TAAATACAGAGAACAAATATGCTGATGTACTACAAATTGT
TTCTCTTCAAATTAACAAATTGAAGTCCAGAAAAGCTTGTGGTGTTTCCATGGGAGCAACTTTACTTGATGCCGATAAAT
GGGCA------------------------------------------------------------------
>Rosella_AZWH_UGT_9-11-21
ATGAAAAAACTCTTAAAATCGGCGTTTTTATCCGCCGCATTTTTTGCTGGTGACGCCTCCTTACACGCTTTGCCTGTAGG
GAACCCAGCAGAGCCAAGTTTATTAATTGATGGGACGATATGGGAAGGTATGTCAGGAGATCCATGTGATCCTTGCGCTA
CTTGGTGCGACGCGATTAGCTTACGCGTAGGATTTTACGGAGATTATGTTTTCGACAGAGTCCTCAAGACAGATGTGCCA
CAGAAGTTTTCAATGGGTCAAGCACCTTCAACT------AA---TAGTCCTGCGGATTCAGTTTCATTACAAGAAAGAGA
GAACCCAGCATATGGTAAGCATATGCACGATGCGGAGTGGTTCACAAATGCAGGCTACATTGCATTAAATATTTGGGATC
GCTTTGATGTTTTTTGCACTTTAGGAGCCACTAGCGGGTATTTTAAAGGAAATTCTTCATCTTTCAACCTTATTGGTTTA
ATTGGGATCTCTGGAAGCGACCTTAAT---AGTAAAGTTCCAAATGCAAGTATTTCTAACGGTGTAGTAGAGCTATATAC
AGATACAACCTTCTCTTGGAGTGTTGGAGCTCGGGGAGCACTATGGGAGTGTGGTTGCGCTACTTTGGGAGCAGAATTCC
AATACGCACAATCGAAACCTCGCGTTCAAGAATTGAATGTCTTGTCTAACGTAGCACAGTTCACTGTACATAGGCCTAAA
GGGTATGTAAATCAAACATTACCTCTTCCAATCACTGCAGGAACAGCAACTGATTCTAATGAAAAATTGAAAAATGCCAC
GATCAACTACCACGAGTGGCAAGTTGGTGCAGCGTTGTCTTACAGGCTCAACATGCTCATCCCTTATATTGGAGTGCAGT
GGTCGAGAGCTTCCTTTGATGCGGATACTATCCAAATTGCACAACCAAAATTGGCCTCGCCTGTTCTCAATATGACTACA
TGGAACCCTACATTATTGGGAGAAGCAACTTCAG------TAAATACAGAGAACAAATATGCTGATGTACTACAAATTGT
TTCTCTTCAAATTAACAAATTGAAGTCCAGAAAAGCTTGTGGTGTTTCCATGGGAGCAACTTTACTTGATGCCGATAAAT
GGGCA------------------------------------------------------------------
>Yucko_AZWH_UGT1_13-9-21
ATGAAAAAACTCTTAAAATCGGCGTTTTTATCCGCCGCATTTTTTGCTGGTGACGCCTCCTTACACGCTTTGCCTGTAGG
GAACCCAGCAGAGCCAAGTTTATTAATTGATGGGACGATATGGGAAGGTATGTCAGGAGATCCATGTGATCCTTGCGCTA
CTTGGTGCGACGCGATTAGCTTACGCGTAGGATTTTACGGAGATTATGTTTTCGACAGAGTCCTCAAGACAGATGTGCCA
CAGAAGTTTTCAATGGGTCAAGCACCTTCAACT------AA---TAGTCCTGCGGATTCAGTTTCATTACAAGAAAGAGA
GAACCCAGCATATGGTAAGCATATGCACGATGCGGAGTGGTTCACAAATGCAGGCTACATTGCATTAAATATTTGGGATC
GCTTTGATGTTTTTTGCACTTTAGGAGCCACTAGCGGGTATTTTAAAGGAAATTCTTCATCTTTCAACCTTATTGGTTTA
ATTGGGATCTCTGGAAGCGACCTTAAT---AGTAAAGTTCCAAATGCAAGTATTTCTAACGGTGTAGTAGAGCTATATAC
AGATACAACCTTCTCTTGGAGTGTTGGAGCTCGGGGAGCACTATGGGAGTGTGGTTGCGCTACTTTGGGAGCAGAATTCC
AATACGCACAATCGAAACCTCGCGTTCAAGAATTGAATGTCTTGTCTAACGTAGCACAGTTCACTGTACATAGGCCTAAA
GGGTATGTAAATCAAACATTACCTCTTCCAATCACTGCAGGAACAGCAACTGATTCTAATGAAAAATTGAAAAATGCCAC
GATCAACTACCACGAGTGGCAAGTTGGTGCAGCGTTGTCTTACAGGCTCAACATGCTCATCCCTTATATTGGAGTGCAGT
GGTCGAGAGCTTCCTTTGATGCGGATACTATCCAAATTGCACAACCAAAATTGGCCTCGCCTGTTCTCAATATGACTACA
TGGAACCCTACATTATTGGGAGAAGCAACTTCAG------TAAATACAGAGAACAAATATGCTGATGTACTACAAATTGT
TTCTCTTCAAATTAACAAATTGAAGTCCAGAAAAGCTTGTGGTGTTTCCATGGGAGCAACTTTACTTGATGCCGATAAAT
GGGCA------------------------------------------------------------------
>Yucko_AZWH_UGT2_13-9-21
ATGAAAAAACTCTTAAAATCGGCGTTTTTATCCGCCGCATTTTTTGCTGGTGACGCCTCCTTACACGCTTTGCCTGTAGG
GAACCCAGCAGAGCCAAGTTTATTAATTGATGGGACGATATGGGAAGGTATGTCAGGAGATCCATGTGATCCTTGCGCTA
CTTGGTGCGACGCGATTAGCTTACGCGTAGGATTTTACGGAGATTATGTTTTCGACAGAGTCCTCAAGACAGATGTGCCA
CAGAAGTTTTCAATGGGTCAAGCACCTTCAACT------AA---TAGTCCTGCGGATTCAGTTTCATTACAAGAAAGAGA
GAACCCAGCATATGGTAAGCATATGCACGATGCGGAGTGGTTCACAAATGCAGGCTACATTGCATTAAATATTTGGGATC
GCTTTGATGTTTTTTGCACTTTAGGAGCCACTAGCGGGTATTTTAAAGGAAATTCTTCATCTTTCAACCTTATTGGTTTA
ATTGGGATCTCTGGAAGCGACCTTAAT---AGTAAAGTTCCAAATGCAAGTATTTCTAACGGTGTAGTAGAGCTATATAC
AGATACAACCTTCTCTTGGAGTGTTGGAGCTCGGGGAGCACTATGGGAGTGTGGTTGCGCTACTTTGGGAGCAGAATTCC
AATACGCACAATCGAAACCTCGCGTTCAAGAATTGAATGTCTTGTCTAACGTAGCACAGTTCACTGTACATAGGCCTAAA
GGGTATGTAAATCAAACATTACCTCTTCCAATCACTGCAGGAACAGCAACTGATTCTAATGAAAAATTGAAAAATGCCAC
GATCAACTACCACGAGTGGCAAGTTGGTGCAGCGTTGTCTTACAGGCTCAACATGCTCATCCCTTATATTGGAGTGCAGT
GGTCGAGAGCTTCCTTTGATGCGGATACTATCCAAATTGCACAACCAAAATTGGCCTCGCCTGTTCTCAATATGACTACA
TGGAACCCTACATTATTGGGAGAAGCAACTTCAG------TAAATACAGAGAACAAATATGCTGATGTACTACAAATTGT
TTCTCTTCAAATTAACAAATTGAAGTCCAGAAAAGCTTGTGGTGTTTCCATGGGAGCAACTTTACTTGATGCCGATAAAT
GGGCA------------------------------------------------------------------
>Didget_AZWH_oc_23-1-22
ATGAAAAAACTCTTAAAATCGGCGTTTTTATCCGCCGCATTTTTTGCTGGTGACGCCTCCTTACACGCTTTGCCTGTAGG
GAACCCAGCAGAGCCAAGTTTATTAATTGATGGGACGATATGGGAAGGTATGTCAGGAGATCCATGTGATCCTTGCGCTA
CTTGGTGCGACGCGATTAGCTTACGCGTAGGATTTTACGGAGATTATGTTTTCGACAGAGTCCTCAAGACAGATGTGCCA
CAGAAGTTTTCAATGGGTCAAGCACCTTCAACT------AA---TAGTCCTGCGGATTCAGTTTCATTACAAGAAAGAGA
GAACCCAGCATATGGTAAGCATATGCACGATGCGGAGTGGTTCACAAATGCAGGCTACATTGCATTAAATATTTGGGATC
GCTTTGATGTTTTTTGCACTTTAGGAGCCACTAGCGGGTATTTTAAAGGAAATTCTTCATCTTTCAACCTTATTGGTTTA
ATTGGGATCTCTGGAAGCGACCTTAAT---AGTAAAGTTCCAAATGCAAGTATTTCTAACGGTGTAGTAGAGCTATATAC
AGATACAACCTTCTCTTGGAGTGTTGGAGCTCGGGGAGCACTATGGGAGTGTGGTTGCGCTACTTTGGGAGCAGAATTCC
AATACGCACAATCGAAACCTCGCGTTCAAGAATTGAATGTCTTGTCTAACGTAGCACAGTTCACTGTACATAGGCCTAAA
GGGTATGTAAATCAAACATTACCTCTTCCAATCACTGCAGGAACAGCAACTGATTCTAATGAAAAATTGAAAAATGCCAC
GATCAACTACCACGAGTGGCAAGTTGGTGCAGCGTTGTCTTACAGGCTCAACATGCTCATCCCTTATATTGGAGTGCAGT
GGTCGAGAGCTTCCTTTGATGCGGATACTATCCAAATTGCACAACCAAAATTGGCCTCGCCTGTTCTCAATATGACTACA
TGGAACCCTACATTATTGGGAGAAGCAACTTCAG------TAAATACAGAGAACAAATATGCTGATGTACTACAAATTGT
TTCTCTTCAAATTAACAAATTGAAGTCCAGAAAAGCTTGTGGTGTTTCCATGGGAGCAACTTTACTTGATGCCGATAAAT
GGGCA------------------------------------------------------------------
>Simu_AZWH_UGT_24-8-21
ATGAAAAAACTCTTAAAATCGGCGTTTTTATCCGCCGCATTTTTTGCTGGTGACGCCTCCTTACACGCTTTGCCTGTAGG
GAACCCAGCAGAGCCAAGTTTATTAATTGATGGGACGATATGGGAAGGTATGTCAGGAGATCCATGTGATCCTTGCGCTA
CTTGGTGCGACGCGATTAGCTTACGCGTAGGATTTTACGGAGATTATGTTTTCGACAGAGTCCTCAAGACAGATGTGCCA
CAGAAGTTTTCAATGGGTCAAGCACCTTCAACT------AA---TAGTCCTGCGGATTCAGTTTCATTACAAGAAAGAGA
GAACCCAGCATATGGTAAGCATATGCACGATGCGGAGTGGTTCACAAATGCAGGCTACATTGCATTAAATATTTGGGATC
GCTTTGATGTTTTTTGCACTTTAGGAGCCACTAGCGGGTATTTTAAAGGAAATTCTTCATCTTTCAACCTTATTGGTTTA
ATTGGGATCTCTGGAAGCGACCTTAAT---AGTAAAGTTCCAAATGCAAGTATTTCTAACGGTGTAGTAGAGCTATATAC
AGATACAACCTTCTCTTGGAGTGTTGGAGCTCGGGGAGCACTATGGGAGTGTGGTTGCGCTACTTTGGGAGCAGAATTCC
AATACGCACAATCGAAACCTCGCGTTCAAGAATTGAATGTCTTGTCTAACGTAGCACAGTTCACTGTACATAGGCCTAAA
GGGTATGTAAATCAAACATTACCTCTTCCAATCACTGCAGGAACAGCAACTGATTCTAATGAAAAATTGAAAAATGCCAC
GATCAACTACCACGAGTGGCAAGTTGGTGCAGCGTTGTCTTACAGGCTCAACATGCTCATCCCTTATATTGGAGTGCAGT
GGTCGAGAGCTTCCTTTGATGCGGATACTATCCAAATTGCACAACCAAAATTGGCCTCGCCTGTTCTCAATATGACTACA
TGGAACCCTACATTATTGGGAGAAGCAACTTCAG------TAAATACAGAGAACAAATATGCTGATGTACTACAAATTGT
TTCTCTTCAAATTAACAAATTGAAGTCCAGAAAAGCTTGTGGTGTTTCCATGGGAGCAACTTTACTTGATGCCGATAAAT
GGGCA------------------------------------------------------------------
>Firecracker_AZWH_UGT_10-8-21
ATGAAAAAACTCTTAAAATCGGCGTTTTTATCCGCCGCATTTTTTGCTGGTGACGCCTCCTTACACGCTTTGCCTGTAGG
GAACCCAGCAGAGCCAAGTTTATTAATTGATGGGACGATATGGGAAGGTATGTCAGGAGATCCATGTGATCCTTGCGCTA
CTTGGTGCGACGCGATTAGCTTACGCGTAGGATTTTACGGAGATTATGTTTTCGACAGAGTCCTCAAGACAGATGTGCCA
CAGAAGTTTTCAATGGGTCAAGCACCTTCAACT------AA---TAGTCCTGCGGATTCAGTTTCATTACAAGAAAGAGA
GAACCCAGCATATGGTAAGCATATGCACGATGCGGAGTGGTTCACAAATGCAGGCTACATTGCATTAAATATTTGGGATC
GCTTTGATGTTTTTTGCACTTTAGGAGCCACTAGCGGGTATTTTAAAGGAAATTCTTCATCTTTCAACCTTATTGGTTTA
ATTGGGATCTCTGGAAGCGACCTTAAT---AGTAAAGTTCCAAATGCAAGTATTTCTAACGGTGTAGTAGAGCTATATAC
AGATACAACCTTCTCTTGGAGTGTTGGAGCTCGGGGAGCACTATGGGAGTGTGGTTGCGCTACTTTGGGAGCAGAATTCC
AATACGCACAATCGAAACCTCGCGTTCAAGAATTGAATGTCTTGTCTAACGTAGCACAGTTCACTGTACATAGGCCTAAA
GGGTATGTAAATCAAACATTACCTCTTCCAATCACTGCAGGAACAGCAACTGATTCTAATGAAAAATTGAAAAATGCCAC
GATCAACTACCACGAGTGGCAAGTTGGTGCAGCGTTGTCTTACAGGCTCAACATGCTCATCCCTTATATTGGAGTGCAGT
GGTCGAGAGCTTCCTTTGATGCGGATACTATCCAAATTGCACAACCAAAATTGGCCTCGCCTGTTCTCAATATGACTACA
TGGAACCCTACATTATTGGGAGAAGCAACTTCAG------TAAATACAGAGAACAAATATGCTGATGTACTACAAATTGT
TTCTCTTCAAATTAACAAATTGAAGTCCAGAAAAGCTTGTGGTGTTTCCATGGGAGCAACTTTACTTGATGCCGATAAAT
GGGCA------------------------------------------------------------------
>Derek_AZWH_UGT_19-7-21
ATGAAAAAACTCTTAAAATCGGCGTTTTTATCCGCCGCATTTTTTGCTGGTGACGCCTCCTTACACGCTTTGCCTGTAGG
GAACCCAGCAGAGCCAAGTTTATTAATTGATGGGACGATATGGGAAGGTATGTCAGGAGATCCATGTGATCCTTGCGCTA
CTTGGTGCGACGCGATTAGCTTACGCGTAGGATTTTACGGAGATTATGTTTTCGACAGAGTCCTCAAGACAGATGTGCCA
CAGAAGTTTTCAATGGGTCAAGCACCTTCAACT------AA---TAGTCCTGCGGATTCAGTTTCATTACAAGAAAGAGA
GAACCCAGCATATGGTAAGCATATGCACGATGCGGAGTGGTTCACAAATGCAGGCTACATTGCATTAAATATTTGGGATC
GCTTTGATGTTTTTTGCACTTTAGGAGCCACTAGCGGGTATTTTAAAGGAAATTCTTCATCTTTCAACCTTATTGGTTTA
ATTGGGATCTCTGGAAGCGACCTTAAT---AGTAAAGTTCCAAATGCAAGTATTTCTAACGGTGTAGTAGAGCTATATAC
AGATACAACCTTCTCTTGGAGTGTTGGAGCTCGGGGAGCACTATGGGAGTGTGGTTGCGCTACTTTGGGAGCAGAATTCC
AATACGCACAATCGAAACCTCGCGTTCAAGAATTGAATGTCTTGTCTAACGTAGCACAGTTCACTGTACATAGGCCTAAA
GGGTATGTAAATCAAACATTACCTCTTCCAATCACTGCAGGAACAGCAACTGATTCTAATGAAAAATTGAAAAATGCCAC
GATCAACTACCACGAGTGGCAAGTTGGTGCAGCGTTGTCTTACAGGCTCAACATGCTCATCCCTTATATTGGAGTGCAGT
GGTCGAGAGCTTCCTTTGATGCGGATACTATCCAAATTGCACAACCAAAATTGGCCTCGCCTGTTCTCAATATGACTACA
TGGAACCCTACATTATTGGGAGAAGCAACTTCAG------TAAATACAGAGAACAAATATGCTGATGTACTACAAATTGT
TTCTCTTCAAATTAACAAATTGAAGTCCAGAAAAGCTTGTGGTGTTTCCATGGGAGCAACTTTACTTGATGCCGATAAAT
GGGCA------------------------------------------------------------------
>Frida_AZWH_nasal_29-10-21
ATGAAAAAACTCTTAAAATCGGCGTTTTTATCCGCCGCATTTTTTGCTGGTGACGCCTCCTTACACGCTTTGCCTGTAGG
GAACCCAGCAGAGCCAAGTTTATTAATTGATGGGACGATATGGGAAGGTATGTCAGGAGATCCATGTGATCCTTGCGCTA
CTTGGTGCGACGCGATTAGCTTACGCGTAGGATTTTACGGAGATTATGTTTTCGACAGAGTCCTCAAGACAGATGTGCCA
CAGAAGTTTTCAATGGGTCAAGCACCTTCAACT------AA---TAGTCCTGCGGATTCAGTTTCATTACAAGAAAGAGA
GAACCCAGCATATGGTAAGCATATGCACGATGCGGAGTGGTTCACAAATGCAGGCTACATTGCATTAAATATTTGGGATC
GCTTTGATGTTTTTTGCACTTTAGGAGCCACTAGCGGGTATTTTAAAGGAAATTCTTCATCTTTCAACCTTATTGGTTTA
ATTGGGATCTCTGGAAGCGACCTTAAT---AGTAAAGTTCCAAATGCAAGTATTTCTAACGGTGTAGTAGAGCTATATAC
AGATACAACCTTCTCTTGGAGTGTTGGAGCTCGGGGAGCACTATGGGAGTGTGGTTGCGCTACTTTGGGAGCAGAATTCC
AATACGCACAATCGAAACCTCGCGTTCAAGAATTGAATGTCTTGTCTAACGTAGCACAGTTCACTGTACATAGGCCTAAA
GGGTATGTAAATCAAACATTACCTCTTCCAATCACTGCAGGAACAGCAACTGATTCTAATGAAAAATTGAAAAATGCCAC
GATCAACTACCACGAGTGGCAAGTTGGTGCAGCGTTGTCTTACAGGCTCAACATGCTCATCCCTTATATTGGAGTGCAGT
GGTCGAGAGCTTCCTTTGATGCGGATACTATCCAAATTGCACAACCAAAATTGGCCTCGCCTGTTCTCAATATGACTACA
TGGAACCCTACATTATTGGGAGAAGCAACTTCAG------TAAATACAGAGAACAAATATGCTGATGTACTACAAATTGT
TTCTCTTCAAATTAACAAATTGAAGTCCAGAAAAGCTTGTGGTGTTTCCATGGGAGCAACTTTACTTGATGCCGATAAAT
GGGCA------------------------------------------------------------------
>Cyril_AZWH_UGT_13-2-22
ATGAAAAAACTCTTAAAATCGGCGTTTTTATCCGCCGCATTTTTTGCTGGTGACGCCTCCTTACACGCTTTGCCTGTAGG
GAACCCAGCAGAGCCAAGTTTATTAATTGATGGGACGATATGGGAAGGTATGTCAGGAGATCCATGTGATCCTTGCGCTA
CTTGGTGCGACGCGATTAGCTTACGCGTAGGATTTTACGGAGATTATGTTTTCGACAGAGTCCTCAAGACAGATGTGCCA
CAGAAGTTTTCAATGGGTCAAGCACCTTCAACT------AA---TAGTCCTGCGGATTCAGTTTCATTACAAGAAAGAGA
GAACCCAGCATATGGTAAGCATATGCACGATGCGGAGTGGTTCACAAATGCAGGCTACATTGCATTAAATATTTGGGATC
GCTTTGATGTTTTTTGCACTTTAGGAGCCACTAGCGGGTATTTTAAAGGAAATTCTTCATCTTTCAACCTTATTGGTTTA
ATTGGGATCTCTGGAAGCGACCTTAAT---AGTAAAGTTCCAAATGCAAGTATTTCTAACGGTGTAGTAGAGCTATATAC
AGATACAACCTTCTCTTGGAGTGTTGGAGCTCGGGGAGCACTATGGGAGTGTGGTTGCGCTACTTTGGGAGCAGAATTCC
AATACGCACAATCGAAACCTCGCGTTCAAGAATTGAATGTCTTGTCTAACGTAGCACAGTTCACTGTACATAGGCCTAAA
GGGTATGTAAATCAAACATTACCTCTTCCAATCACTGCAGGAACAGCAACTGATTCTAATGAAAAATTGAAAAATGCCAC
GATCAACTACCACGAGTGGCAAGTTGGTGCAGCGTTGTCTTACAGGCTCAACATGCTCATCCCTTATATTGGAGTGCAGT
GGTCGAGAGCTTCCTTTGATGCGGATACTATCCAAATTGCACAACCAAAATTGGCCTCGCCTGTTCTCAATATGACTACA
TGGAACCCTACATTATTGGGAGAAGCAACTTCAG------TAAATACAGAGAACAAATATGCTGATGTACTACAAATTGT
TTCTCTTCAAATTAACAAATTGAAGTCCAGAAAAGCTTGTGGTGTTTCCATGGGAGCAACTTTACTTGATGCCGATAAAT
GGGCA------------------------------------------------------------------
>Milko_AZWH_r-oc_17-2-22
ATGAAAAAACTCTTAAAATCGGCGTTTTTATCCGCCGCATTTTTTGCTGGTGACGCCTCCTTACACGCTTTGCCTGTAGG
GAACCCAGCAGAGCCAAGTTTATTAATTGATGGGACGATATGGGAAGGTATGTCAGGAGATCCATGTGATCCTTGCGCTA
CTTGGTGCGACGCGATTAGCTTACGCGTAGGATTTTACGGAGATTATGTTTTCGACAGAGTCCTCAAGACAGATGTGCCA
CAGAAGTTTTCAATGGGTCAAGCACCTTCAACT------AA---TAGTCCTGCGGATTCAGTTTCATTACAAGAAAGAGA
GAACCCAGCATATGGTAAGCATATGCACGATGCGGAGTGGTTCACAAATGCAGGCTACATTGCATTAAATATTTGGGATC
GCTTTGATGTTTTTTGCACTTTAGGAGCCACTAGCGGGTATTTTAAAGGAAATTCTTCATCTTTCAACCTTATTGGTTTA
ATTGGGATCTCTGGAAGCGACCTTAAT---AGTAAAGTTCCAAATGCAAGTATTTCTAACGGTGTAGTAGAGCTATATAC
AGATACAACCTTCTCTTGGAGTGTTGGAGCTCGGGGAGCACTATGGGAGTGTGGTTGCGCTACTTTGGGAGCAGAATTCC
AATACGCACAATCGAAACCTCGCGTTCAAGAATTGAATGTCTTGTCTAACGTAGCACAGTTCACTGTACATAGGCCTAAA
GGGTATGTAAATCAAACATTACCTCTTCCAATCACTGCAGGAACAGCAACTGATTCTAATGAAAAATTGAAAAATGCCAC
GATCAACTACCACGAGTGGCAAGTTGGTGCAGCGTTGTCTTACAGGCTCAACATGCTCATCCCTTATATTGGAGTGCAGT
GGTCGAGAGCTTCCTTTGATGCGGATACTATCCAAATTGCACAACCAAAATTGGCCTCGCCTGTTCTCAATATGACTACA
TGGAACCCTACATTATTGGGAGAAGCAACTTCAG------TAAATACAGAGAACAAATATGCTGATGTACTACAAATTGT
TTCTCTTCAAATTAACAAATTGAAGTCCAGAAAAGCTTGTGGTGTTTCCATGGGAGCAACTTTACTTGATGCCGATAAAT
GGGCA------------------------------------------------------------------
>Skeeter_AZWH_UGT_3-4-22
ATGAAAAAACTCTTAAAATCGGCGTTTTTATCCGCCGCATTTTTTGCTGGTGACGCCTCCTTACACGCTTTGCCTGTAGG
GAACCCAGCAGAGCCAAGTTTATTAATTGATGGGACGATATGGGAAGGTATGTCAGGAGATCCATGTGATCCTTGCGCTA
CTTGGTGCGACGCGATTAGCTTACGCGTAGGATTTTACGGAGATTATGTTTTCGACAGAGTCCTCAAGACAGATGTGCCA
CAGAAGTTTTCAATGGGTCAAGCACCTTCAACT------AA---TAGTCCTGCGGATTCAGTTTCATTACAAGAAAGAGA
GAACCCAGCATATGGTAAGCATATGCACGATGCGGAGTGGTTCACAAATGCAGGCTACATTGCATTAAATATTTGGGATC
GCTTTGATGTTTTTTGCACTTTAGGAGCCACTAGCGGGTATTTTAAAGGAAATTCTTCATCTTTCAACCTTATTGGTTTA
ATTGGGATCTCTGGAAGCGACCTTAAT---AGTAAAGTTCCAAATGCAAGTATTTCTAACGGTGTAGTAGAGCTATATAC
AGATACAACCTTCTCTTGGAGTGTTGGAGCTCGGGGAGCACTATGGGAGTGTGGTTGCGCTACTTTGGGAGCAGAATTCC
AATACGCACAATCGAAACCTCGCGTTCAAGAATTGAATGTCTTGTCTAACGTAGCACAGTTCACTGTACATAGGCCTAAA
GGGTATGTAAATCAAACATTACCTCTTCCAATCACTGCAGGAACAGCAACTGATTCTAATGAAAAATTGAAAAATGCCAC
GATCAACTACCACGAGTGGCAAGTTGGTGCAGCGTTGTCTTACAGGCTCAACATGCTCATCCCTTATATTGGAGTGCAGT
GGTCGAGAGCTTCCTTTGATGCGGATACTATCCAAATTGCACAACCAAAATTGGCCTCGCCTGTTCTCAATATGACTACA
TGGAACCCTACATTATTGGGAGAAGCAACTTCAG------TAAATACAGAGAACAAATATGCTGATGTACTACAAATTGT
TTCTCTTCAAATTAACAAATTGAAGTCCAGAAAAGCTTGTGGTGTTTCCATGGGAGCAACTTTACTTGATGCCGATAAAT
GGGCA------------------------------------------------------------------
>TJ_AZWH_UGT_17-12-21
ATGAAAAAACTCTTAAAATCGGCGTTTTTATCCGCCGCATTTTTTGCTGGTGACGCCTCCTTACACGCTTTGCCTGTAGG
GAACCCAGCAGAGCCAAGTTTATTAATTGATGGGACGATATGGGAAGGTATGTCAGGAGATCCATGTGATCCTTGCGCTA
CTTGGTGCGACGCGATTAGCTTACGCGTAGGATTTTACGGAGATTATGTTTTCGACAGAGTCCTCAAGACAGATGTGCCA
CAGAAGTTTTCAATGGGTCAAGCACCTTCAACT------AA---TAGTCCTGCGGATTCAGTTTCATTACAAGAAAGAGA
GAACCCAGCATATGGTAAGCATATGCACGATGCGGAGTGGTTCACAAATGCAGGCTACATTGCATTAAATATTTGGGATC
GCTTTGATGTTTTTTGCACTTTAGGAGCCACTAGCGGGTATTTTAAAGGAAATTCTTCATCTTTCAACCTTATTGGTTTA
ATTGGGATCTCTGGAAGCGACCTTAAT---AGTAAAGTTCCAAATGCAAGTATTTCTAACGGTGTAGTAGAGCTATATAC
AGATACAACCTTCTCTTGGAGTGTTGGAGCTCGGGGAGCACTATGGGAGTGTGGTTGCGCTACTTTGGGAGCAGAATTCC
AATACGCACAATCGAAACCTCGCGTTCAAGAATTGAATGTCTTGTCTAACGTAGCACAGTTCACTGTACATAGGCCTAAA
GGGTATGTAAATCAAACATTACCTCTTCCAATCACTGCAGGAACAGCAACTGATTCTAATGAAAAATTGAAAAATGCCAC
GATCAACTACCACGAGTGGCAAGTTGGTGCAGCGTTGTCTTACAGGCTCAACATGCTCATCCCTTATATTGGAGTGCAGT
GGTCGAGAGCTTCCTTTGATGCGGATACTATCCAAATTGCACAACCAAAATTGGCCTCGCCTGTTCTCAATATGACTACA
TGGAACCCTACATTATTGGGAGAAGCAACTTCAG------TAAATACAGAGAACAAATATGCTGATGTACTACAAATTGT
TTCTCTTCAAATTAACAAATTGAAGTCCAGAAAAGCTTGTGGTGTTTCCATGGGAGCAACTTTACTTGATGCCGATAAAT
GGGCA------------------------------------------------------------------
>Richard_AZWH_UGT_26-5-23
ATGAAAAAACTCTTAAAATCGGCGTTTTTATCCGCCGCATTTTTTGCTGGTGACGCCTCCTTACACGCTTTGCCTGTAGG
GAACCCAGCAGAGCCAAGTTTATTAATTGATGGGACGATATGGGAAGGTATGTCAGGAGATCCATGTGATCCTTGCGCTA
CTTGGTGCGACGCGATTAGCTTACGCGTAGGATTTTACGGAGATTATGTTTTCGACAGAGTCCTCAAGACAGATGTGCCA
CAGAAGTTTTCAATGGGTCAAGCACCTTCAACT------AA---TAGTCCTGCGGATTCAGTTTCATTACAAGAAAGAGA
GAACCCAGCATATGGTAAGCATATGCACGATGCGGAGTGGTTCACAAATGCAGGCTACATTGCATTAAATATTTGGGATC
GCTTTGATGTTTTTTGCACTTTAGGAGCCACTAGCGGGTATTTTAAAGGAAATTCTTCATCTTTCAACCTTATTGGTTTA
ATTGGGATCTCTGGAAGCGACCTTAAT---AGTAAAGTTCCAAATGCAAGTATTTCTAACGGTGTAGTAGAGCTATATAC
AGATACAACCTTCTCTTGGAGTGTTGGAGCTCGGGGAGCACTATGGGAGTGTGGTTGCGCTACTTTGGGAGCAGAATTCC
AATACGCACAATCGAAACCTCGCGTTCAAGAATTGAATGTCTTGTCTAACGTAGCACAGTTCACTGTACATAGGCCTAAA
GGGTATGTAAATCAAACATTACCTCTTCCAATCACTGCAGGAACAGCAACTGATTCTAATGAAAAATTGAAAAATGCCAC
GATCAACTACCACGAGTGGCAAGTTGGTGCAGCGTTGTCTTACAGGCTCAACATGCTCATCCCTTATATTGGAGTGCAGT
GGTCGAGAGCTTCCTTTGATGCGGATACTATCCAAATTGCACAACCAAAATTGGCCTCGCCTGTTCTCAATATGACTACA
TGGAACCCTACATTATTGGGAGAAGCAATTTCAG------TAAATGCAGAGAACAAATATGCTGATGTACTACAAATTGT
TTCTCTTCAAATTAACAAATTGAAGTCCAGAAAAGCTTGTGGTGTTTCCATGGGAGCAACTTTACTTGATGCCGATAAAT
GGGCA------------------------------------------------------------------
>Annie_AZWH_UGT_24-4-23
ATGAAAAAACTCTTAAAATCGGCGTTTTTATCCGCCGCATTTTTTGCTGGTGACGCCTCCTTACACGCTTTGCCTGTAGG
GAACCCAGCAGAGCCAAGTTTATTAATTGATGGGACGATATGGGAAGGTATGTCAGGAGATCCATGTGATCCTTGCGCTA
CTTGGTGCGACGCGATTAGCTTACGCGTAGGATTTTACGGAGATTATGTTTTCGACAGAGTCCTCAAGACAGATGTGCCA
CAGAAGTTTTCAATGGGTCAAGCACCTTCAACT------AA---TAGTCCTGCGGATTCAGTTTCATTACAAGAAAGAGA
GAACCCAGCATATGGTAAGCATATGCACGATGCGGAGTGGTTCACAAATGCAGGCTACATTGCATTAAATATTTGGGATC
GCTTTGATGTTTTTTGCACTTTAGGAGCCACTAGCGGGTATTTTAAAGGAAATTCTTCATCTTTCAACCTTATTGGTTTA
ATTGGGATCTCTGGAAGCGACCTTAAT---AGTAAAGTTCCAAATGCAAGTATTTCTAACGGTGTAGTAGAGCTATATAC
AGATACAACCTTCTCTTGGAGTGTTGGAGCTCGGGGAGCACTATGGGAGTGTGGTTGCGCTACTTTGGGAGCAGAATTCC
AATACGCACAATCGAAACCTCGCGTTCAAGAATTGAATGTCTTGTCTAACGTAGCACAGTTCACTGTACATAGGCCTAAA
GGGTATGTAAATCAAACATTACCTCTTCCAATCACTGCAGGAACAGCAACTGATTCTAATGAAAAATTGAAAAATGCCAC
GATCAACTACCACGAGTGGCAAGTTGGTGCAGCGTTGTCTTACAGGCTCAACATGCTCATCCCTTATATTGGAGTGCAGT
GGTCGAGAGCTTCCTTTGATGCGGATACTATCCAAATTGCACAACCAAAATTGGCCTCGCCTGTTCTCAATATGACTACA
TGGAACCCTACATTATTGGGAGAAGCAATTTCAG------TAAATGCAGAGAACAAATATGCTGATGTACTACAAATTGT
TTCTCTTCAAATTAACAAATTGAAGTCCAGAAAAGCTTGTGGTGTTTCCATGGGAGCAACTTTACTTGATGCCGATAAAT
GGGCA------------------------------------------------------------------
>Richard_AZWH_UGT_26-4-23
ATGAAAAAACTCTTAAAATCGGCGTTTTTATCCGCCGCATTTTTTGCTGGTGACGCCTCCTTACACGCTTTGCCTGTAGG
GAACCCAGCAGAGCCAAGTTTATTAATTGATGGGACGATATGGGAAGGTATGTCAGGAGATCCATGTGATCCTTGCGCTA
CTTGGTGCGACGCGATTAGCTTACGCGTAGGATTTTACGGAGATTATGTTTTCGACAGAGTCCTCAAGACAGATGTGCCA
CAGAAGTTTTCAATGGGTCAAGCACCTTCAACT------AA---TAGTCCTGCGGATTCAGTTTCATTACAAGAAAGAGA
GAACCCAGCATATGGTAAGCATATGCACGATGCGGAGTGGTTCACAAATGCAGGCTACATTGCATTAAATATTTGGGATC
GCTTTGATGTTTTTTGCACTTTAGGAGCCACTAGCGGGTATTTTAAAGGAAATTCTTCATCTTTCAACCTTATTGGTTTA
ATTGGGATCTCTGGAAGCGACCTTAAT---AGTAAAGTTCCAAATGCAAGTATTTCTAACGGTGTAGTAGAGCTATATAC
AGATACAACCTTCTCTTGGAGTGTTGGAGCTCGGGGAGCACTATGGGAGTGTGGTTGCGCTACTTTGGGAGCAGAATTCC
AATACGCACAATCGAAACCTCGCGTTCAAGAATTGAATGTCTTGTCTAACGTAGCACAGTTCACTGTACATAGGCCTAAA
GGGTATGTAAATCAAACATTACCTCTTCCAATCACTGCAGGAACAGCAACTGATTCTAATGAAAAATTGAAAAATGCCAC
GATCAACTACCACGAGTGGCAAGTTGGTGCAGCGTTGTCTTACAGGCTCAACATGCTCATCCCTTATATTGGAGTGCAGT
GGTCGAGAGCTTCCTTTGATGCGGATACTATCCAAATTGCACAACCAAAATTGGCCTCGCCTGTTCTCAATATGACTACA
TGGAACCCTACATTATTGGGAGAAGCAATTTCAG------TAAATGCAGAGAACAAATATGCTGATGTACTACAAATTGT
TTCTCTTCAAATTAACAAATTGAAGTCCAGAAAAGCTTGTGGTGTTTCCATGGGAGCAACTTTACTTGATGCCGATAAAT
GGGCA------------------------------------------------------------------
>Opal_FoK_UGT_4-10-22
ATGAAAAAACTCTTAAAATCGGCGTTTTTATCCGCCGCATTTTTTGCTGGTGACGCCTCCTTACACGCTTTGCCTGTAGG
GAACCCAGCAGAGCCAAGTTTATTAATTGATGGGACGATATGGGAAGGTATGTCAGGAGATCCATGTGATCCTTGCGCTA
CTTGGTGCGACGCGATTAGCTTACGCGTAGGATTTTACGGAGATTATGTTTTCGACAGAGTCCTCAAGACAGATGTGCCA
CAGAAGTTTTCAATGGGTCAAGCACCTTCAACT------AA---TAGTCCTGCGGATTCAGTTTCATTACAAGAAAGAGA
GAACCCAGCATATGGTAAGCATATGCACGATGCGGAGTGGTTCACAAATGCAGGCTACATTGCATTAAATATTTGGGATC
GCTTTGATGTTTTTTGCACTTTAGGAGCCACTAGCGGGTATTTTAAAGGAAATTCTTCATCTTTCAACCTTATTGGTTTA
ATTGGGATCTCTGGAAGCGACCTTAAT---AGTAAAGTTCCAAATGCAAGTATTTCTAACGGTGTAGTAGAGCTATATAC
AGATACAACCTTCTCTTGGAGTGTTGGAGCTCGGGGAGCACTATGGGAGTGTGGTTGCGCTACTTTGGGAGCAGAATTCC
AATACGCACAATCGAAACCTCGCGTTCAAGAATTGAATGTCTTGTCTAACGTAGCACAGTTCACTGTACATAGGCCTAAA
GGGTATGTAAATCAAACATTACCTCTTCCAATCACTGCAGGAACAGCAACTGATTCTAATGAAAAATTGAAAAATGCCAC
GATCAACTACCACGAGTGGCAAGTTGGTGCAGCGTTGTCTTACAGGCTCAACATGCTCATCCCTTATATTGGAGTGCAGT
GGTCGAGAGCTTCCTTTGATGCGGATACTATCCAAATTGCACAACCAAAATTGGCCTCGCCTGTTCTCAATATGACTACA
TGGAACCCTACATTATTGGGAGAAGCAACTTCAG------TAAATGCAGAGAACAAATATGCTGATGTACTACAAATTGT
TTCTCTTCAAATTAACAAATTGAAGTCCAGAAAAGCTTGTGGTGTTTCCATGGGAGCAACTTTACTTGATGCCGATAAAT
GGGCA------------------------------------------------------------------
>Mr_Knightley_FoK_oc_23-11-22
ATGAAAAAACTCTTAAAATCGGCGTTTTTATCCGCCGCATTTTTTGCTGGTGACGCCTCCTTACACGCTTTGCCTGTAGG
GAACCCAGCAGAGCCAAGTTTATTAATTGATGGGACGATATGGGAAGGTATGTCAGGAGATCCATGTGATCCTTGCGCTA
CTTGGTGCGACGCGATTAGCTTACGCGTAGGATTTTACGGAGATTATGTTTTCGACAGAGTCCTCAAGACAGATGTGCCA
CAGAAGTTTTCAATGGGTCAAGCACCTTCAACT------AA---TAGTCCTGCGGATTCAGTTTCATTACAAGAAAGAGA
GAACCCAGCATATGGTAAGCATATGCACGATGCGGAGTGGTTCACAAATGCAGGCTACATTGCATTAAATATTTGGGATC
GCTTTGATGTTTTTTGCACTTTAGGAGCCACTAGCGGGTATTTTAAAGGAAATTCTTCATCTTTCAACCTTATTGGTTTA
ATTGGGATCTCTGGAAGCGACCTTAAT---AGTAAAGTTCCAAATGCAAGTATTTCTAACGGTGTAGTAGAGCTATATAC
AGATACAACCTTCTCTTGGAGTGTTGGAGCTCGGGGAGCACTATGGGAGTGTGGTTGCGCTACTTTGGGAGCAGAATTCC
AATACGCACAATCGAAACCTCGCGTTCAAGAATTGAATGTCTTGTCTAACGTAGCACAGTTCACTGTACATAGGCCTAAA
GGGTATGTAAATCAAACATTACCTCTTCCAATCACTGCAGGAACAGCAACTGATTCTAATGAAAAATTGAAAAATGCCAC
GATCAACTACCACGAGTGGCAAGTTGGTGCAGCGTTGTCTTACAGGCTCAACATGCTCATCCCTTATATTGGAGTGCAGT
GGTCGAGAGCTTCCTTTGATGCGGATACTATCCAAATTGCACAACCAAAATTGGCCTCGCCTGTTCTCAATATGACTACA
TGGAACCCTACATTATTGGGAGAAGCAACTTCAG------TAAATGCAGAGAACAAATATGCTGATGTACTACAAATTGT
TTCTCTTCAAATTAACAAATTGAAGTCCAGAAAAGCTTGTGGTGTTTCCATGGGAGCAACTTTACTTGATGCCGATAAAT
GGGCA------------------------------------------------------------------
>Oakley_AZWH_UGT_29-7-21
ATGAAAAAACTCTTAAAATCGGCGTTTTTATCCGCCGCATTTTTTGCTGGTGACGCCTCCTTACACGCTTTGCCTGTAGG
GAACCCAGCAGAGCCAAGTTTATTAATTGATGGGACGATATGGGAAGGTATGTCAGGAGATCCATGTGATCCTTGCGCTA
CTTGGTGCGACGCGATTAGCTTACGCGTAGGATTTTACGGAGATTATGTTTTCGACAGAGTCCTCAAGACAGATGTGCCA
CAGAAGTTTTCAATGGGTCAAGCACCTTCAACT------AA---TAGTCCTGCGGATTCAGTTTCATTACAAGAAAGAGA
GAACCCAGCATATGGTAAGCATATGCACGATGCGGAGTGGTTCACAAATGCAGGCTACATTGCATTAAATATTTGGGATC
GCTTTGATGTTTTTTGCACTTTAGGAGCCACTAGCGGGTATTTTAAAGGAAATTCTTCATCTTTCAACCTTATTGGTTTA
ATTGGGATCTCTGGAAGCGACCTTAAT---AGTAAAGTTCCAAATGCAAGTATTTCTAACGGTGTAGTAGAGCTATATAC
AGATACAACCTTCTCTTGGAGTGTTGGAGCTCGGGGAGCACTATGGGAGTGTGGTTGCGCTACTTTGGGAGCAGAATTCC
AATACGCACAATCGAAACCTCGCGTTCAAGAATTGAATGTCTTGTCTAACGTAGCACAGTTCACTGTACATAGGCCTAAA
GGGTATGTAAATCAAACATTACCTCTTCCAATCACTGCAGGAACAGCAACTGATTCTAATGAAAAATTGAAAAATGCCAC
GATCAACTACCACGAGTGGCAAGTTGGTGCAGCGTTGTCTTACAGGCTCAACATGCTCATCCCTTATATTGGAGTGCAGT
GGTCGAGAGCTTCCTTTGATGCGGATACTATCCAAATTGCACAACCAAAATTGGCCTCGCCTGTTCTCAATATGACTACA
TGGAACCCTACATTATTGGGAGAAGCAACTTCAG------TAAATGCAGAGAACAAATATGCTGATGTACTACAAATTGT
TTCTCTTCAAATTAACAAATTGAAGTCCAGAAAAGCTTGTGGTGTTTCCATGGGAGCAACTTTACTTGATGCCGATAAAT
GGGCA------------------------------------------------------------------
>Clementine-A_AZWH_UGT_7-1-22
ATGAAAAAACTCTTAAAATCGGCGTTTTTATCCGCCGCATTTTTTGCTGGTGACGCCTCCTTACACGCTTTGCCTGTAGG
GAACCCAGCAGAGCCAAGTTTATTAATTGATGGGACGATATGGGAAGGTATGTCAGGAGATCCATGTGATCCTTGCGCTA
CTTGGTGCGACGCGATTAGCTTACGCGTAGGATTTTACGGAGATTATGTTTTCGACAGAGTCCTCAAGACAGATGTGCCA
CAGAAGTTTTCAATGGGTCAAGCACCTTCAACT------AA---TAGTCCTGCGGATTCAGTTTCATTACAAGAAAGAGA
GAACCCAGCATATGGTAAGCATATGCACGATGCGGAGTGGTTCACAAATGCAGGCTACATTGCATTAAATATTTGGGATC
GCTTTGATGTTTTTTGCACTTTAGGAGCCACTAGCGGGTATTTTAAAGGAAATTCTTCATCTTTCAACCTTATTGGTTTA
ATTGGGATCTCTGGAAGCGACCTTAAT---AGTAAAGTTCCAAATGCAAGTATTTCTAACGGTGTAGTAGAGCTATATAC
AGATACAACCTTCTCTTGGAGTGTTGGAGCTCGGGGAGCACTATGGGAGTGTGGTTGCGCTACTTTGGGAGCAGAATTCC
AATACGCACAATCGAAACCTCGCGTTCAAGAATTGAATGTCTTGTCTAACGTAGCACAGTTCACTGTACATAGGCCTAAA
GGGTATGTAAATCAAACATTACCTCTTCCAATCACTGCAGGAACAGCAACTGATTCTAATGAAAAATTGAAAAATGCCAC
GATCAACTACCACGAGTGGCAAGTTGGTGCAGCGTTGTCTTACAGGCTCAACATGCTCATCCCTTATATTGGAGTGCAGT
GGTCGAGAGCTTCCTTTGATGCGGATACTATCCAAATTGCACAACCAAAATTGGCCTCGCCTGTTCTCAATATGACTACA
TGGAACCCTACATTATTGGGAGAAGCAACTTCAG------TAAATGCAGAGAACAAATATGCTGATGTACTACAAATTGT
TTCTCTTCAAATTAACAAATTGAAGTCCAGAAAAGCTTGTGGTGTTTCCATGGGAGCAACTTTACTTGATGCCGATAAAT
GGGCA------------------------------------------------------------------
>Gippsland_EW723_UGT_koala
ATGAAAAAACTCTTAAAATCGGCGTTTTTATCCGCCGCATTTTTTGCTGGTGACGCCTCCTTACACGCTTTGCCTGTAGG
GAACCCAGCAGAGCCAAGTTTATTAATTGATGGGACGATATGGGAAGGTATGTCAGGAGATCCATGTGATCCTTGCGCTA
CTTGGTGCGACGCGATTAGCTTACGCGTAGGATTTTACGGAGATTATGTTTTCGACAGAGTCCTCAAGACAGATGTGCCA
CAGAAGTTTTCAATGGGTCAAGCACCTTCAACT------AA---TAGTCCTGCGGATTCAGTTTCATTACAAGAAAGAGA
GAACCCAGCATATGGTAAGCATATGCACGATGCGGAGTGGTTCACAAATGCAGGCTACATTGCATTAAATATTTGGGATC
GCTTTGATGTTTTTTGCACTTTAGGAGCCACTAGCGGGTATTTTAAAGGAAATTCTTCATCTTTCAACCTTATTGGTTTA
ATTGGGATCTCTGGAAGCGACCTTAAT---AGTAAAGTTCCAAATGCAAGTATTTCTAACGGTGTAGTAGAGCTATATAC
AGATACAACCTTCTCTTGGAGTGTTGGAGCTCGGGGAGCACTATGGGAGTGTGGTTGCGCTACTTTGGGAGCAGAATTCC
AATACGCACAATCGAAACCTCGCGTTCAAGAATTGAATGTCTTGTCTAACGTAGCACAGTTCACTGTACATAGGCCTAAA
GGGTATGTAAATCAAACATTACCTCTTCCAATCACTGCAGGAACAGCAACTGATTCTAATGAAAAATTGAAAAATGCCAC
GATCAACTACCACGAGTGGCAAGTTGGTGCAGCGTTGTCTTACAGGCTCAACATGCTCATCCCTTATATTGGAGTGCAGT
GGTCGAGAGCTTCCTTTGATGCGGATACTATCCAAATTGCACAACCAAAATTGGCCTCGCCTGTTCTCAATATGACTACA
TGGAACCCTACATTATTGGGAGAAGCAACTTCAG------TAGATGCAGGGAACAAATATGCTGATGTACTACAAATTGT
TTCTCTTCAAATTAACAAATTGAAGTCCAGAAAAGCTTGTGGTGTTTCCATGGGAGCAACTTTACTTGATGCCGATAAAT
GGGCA------------------------------------------------------------------
>Wattle_FoK_UGT_24-11-22
ATGAAAAAACTCTTAAAATCGGCGTTTTTATCCGCCGCATTTTTTGCTGGTGACGCCTCCTTACACGCTTTGCCTGTAGG
GAACCCAGCAGAGCCAAGTTTATTAATTGATGGGACGATATGGGAAGGTATGTCAGGAGATCCATGTGATCCTTGCGCTA
CTTGGTGCGACGCGATTAGCTTACGCGTAGGATTTTACGGAGATTATGTTTTCGACAGAGTCCTCAAGACAGATGTGCCA
CAGAAGTTTTCAATGGGTCAAGCACCTTCAACT------AA---TAGTCCTGCGGATTCAGTTTCATTACAAGAAAGAGA
GAACCCAGCATATGGTAAGCATATGCACGATGCGGAGTGGTTCACAAATGCAGGCTACATTGCATTAAATATTTGGGATC
GCTTTGATGTTTTTTGCACTTTAGGAGCCACTAGCGGGTATTTTAAAGGAAATTCTTCATCTTTCAACCTTATTGGTTTA
ATTGGGATCTCTGGAAGCGACCTTAAT---AGTAAAGTTCCAAATGCAAGTATTTCTAACGGTGTAGTAGAGCTATATAC
AGATACAACCTTCTCTTGGAGTGTTGGAGCTCGGGGAGCACTATGGGAGTGTGGTTGCGCTACTTTGGGAGCAGAATTCC
AATACGCACAATCGAAACCTCGCGTTCAAGAATTGAATGTCTTGTCTAACGTAGCACAGTTCACTGTACATAGGCCTAAA
GGGTATGTAAATCAAACATTACCTCTTCCAATCACTGCAGGAACAGCAACTGATTCTAATGAAAAATTGAAAAATGCCAC
GATCAACTACCACGAGTGGCAAGTTGGTGCAGCGTTGTCTTACAGGCTCAACATGCTCATCCCTTATATTGGAGTGCAGT
GGTCGAGAGCTTCCTTTGATGCGGATACTATCCAAATTGCACAACCAAAATTGGCCTCGCCTGTTCTCAATATGACTACA
TGGAACCCTACATTATTGGGAGAAGCAACTTCAG------TAGATGCAGGGAACAAATATGCTGATGTACTACAAATTGT
TTCTCTTCAAATTAACAAATTGAAGTCCAGAAAAGCTTGTGGTGTTTCCATGGGAGCAACTTTACTTGATGCCGATAAAT
GGGCA------------------------------------------------------------------
>Rancis_Fluggerbutter_Coomera_UGT_27-2-23
ATGAAAAAACTCTTAAAATCGGCGTTTTTATCCGCCGCATTTTTTGCTGGTGACGCCTCCTTACACGCTTTGCCTGTAGG
GAACCCAGCAGAGCCAAGTTTATTAATTGATGGGACGATATGGGAAGGTATGTCAGGAGATCCATGTGATCCTTGCGCTA
CTTGGTGCGACGCGATTAGCTTACGCGTAGGATTTTACGGAGATTATGTTTTCGACAGAGTCCTCAAGACAGATGTGCCA
CAGAAGTTTTCAATGGGTCAAGCACCTTCAACT------AA---TAGTCCTGCGGATTCAGTTTCATTACAAGAAAGAGA
GAACCCAGCATATGGTAAGCATATGCACGATGCGGAGTGGTTCACAAATGCAGGCTACATTGCATTAAATATTTGGGATC
GCTTTGATGTTTTTTGCACTTTAGGAGCCACTAGCGGGTATTTTAAAGGAAATTCTTCATCTTTCAACCTTATTGGTTTA
ATTGGGATCTCTGGAAGCGACCTTAAT---AGTAAAGTTCCAAATGCAAGTATTTCTAACGGTGTAGTAGAGCTATATAC
AGATACAACCTTCTCTTGGAGTGTTGGAGCTCGGGGAGCACTATGGGAGTGTGGTTGCGCTACTTTGGGAGCAGAATTCC
AATACGCACAATCGAAACCTCGCGTTCAAGAATTGAATGTCTTGTCTAACGTAGCACAGTTCACTGTACATAGGCCTAAA
GGGTATGTAAATCAAACATTACCTCTTCCAATCACTGCAGGAACAGCAACTGATTCTAATGAAAAATTGAAAAATGCCAC
GATCAACTACCACGAGTGGCAAGTTGGTGCAGCGTTGTCTTACAGGCTCAACATGCTCATCCCTTATATTGGAGTGCAGT
GGTCGAGAGCTTCCTTTGATGCGGATACTATCCAAATTGCACAACCAAAATTGGCCTCGCCTGTTCTCAATATGACTACA
TGGAACCCTACATTATTGGGAGAAGCAACTTCAG------TAGATGCAGGGAACAAATATGCTGATGTACTACAAATTGT
TTCTCTTCAAATTAACAAATTGAAGTCCAGAAAAGCTTGTGGTGTTTCCATGGGAGCAACTTTACTTGATGCCGATAAAT
GGGCA------------------------------------------------------------------
>Diggins_AZWH_UGT_9-3-23
ATGAAAAAACTCTTAAAATCGGCGTTTTTATCCGCCGCATTTTTTGCTGGTGACGCCTCCTTACACGCTTTGCCTGTAGG
GAACCCAGCAGAGCCAAGTTTATTAATTGATGGGACGATATGGGAAGGTATGTCAGGAGATCCATGTGATCCTTGCGCTA
CTTGGTGCGACGCGATTAGCTTACGCGTAGGATTTTACGGAGATTATGTTTTCGACAGAGTCCTCAAGACAGATGTGCCA
CAGAAGTTTTCAATGGGTCAAGCACCTTCAACT------AA---TAGTCCTGCGGATTCAGTTTCATTACAAGAAAGAGA
GAACCCAGCATATGGTAAGCATATGCACGATGCGGAGTGGTTCACAAATGCAGGCTACATTGCATTAAATATTTGGGATC
GCTTTGATGTTTTTTGCACTTTAGGAGCCACTAGCGGGTATTTTAAAGGAAATTCTTCATCTTTCAACCTTATTGGTTTA
ATTGGGATCTCTGGAAGCGACCTTAAT---AGTAAAGTTCCAAATGCAAGTATTTCTAACGGTGTAGTAGAGCTATATAC
AGATACAACCTTCTCTTGGAGTGTTGGAGCTCGGGGAGCACTATGGGAGTGTGGTTGCGCTACTTTGGGAGCAGAATTCC
AATACGCACAATCGAAACCTCGCGTTCAAGAATTGAATGTCTTGTCTAACGTAGCACAGTTCACTGTACATAGGCCTAAA
GGGTATGTAAATCAAACATTACCTCTTCCAATCACTGCAGGAACAGCAACTGATTCTAATGAAAAATTGAAAAATGCCAC
GATCAACTACCACGAGTGGCAAGTTGGTGCAGCGTTGTCTTACAGGCTCAACATGCTCATCCCTTATATTGGAGTGCAGT
GGTCGAGAGCTTCCTTTGATGCGGATACTATCCAAATTGCACAACCAAAATTGGCCTCGCCTGTTCTCAATATGACTACA
TGGAACCCTACATTATTGGGAGAAGCAACTTCAG------TAGATGCAGGGAACAAATATGCTGATGTACTACAAATTGT
TTCTCTTCAAATTAACAAATTGAAGTCCAGAAAAGCTTGTGGTGTTTCCATGGGAGCAACTTTACTTGATGCCGATAAAT
GGGCA------------------------------------------------------------------
>KU214246_Chlamydia_pecorum_genotype_F
ATGAAAAAACTCTTAAAATCGGCGTTTTTATCCGCCGCATTTTTTGCTGGTGACGCCTCCTTACACGCTTTGCCTGTAGG
GAACCCAGCAGAGCCAAGTTTATTAATTGATGGGACGATATGGGAAGGTATGTCAGGAGATCCATGTGATCCTTGCGCTA
CTTGGTGCGACGCGATTAGCTTACGCGTAGGATTTTACGGAGATTATGTTTTCGACAGAGTCCTCAAGACAGATGTGCCA
CAGAAGTTTTCAATGGGTCAAGCACCTTCAACT------AA---TAGTCCTGCGGATTCAGTTTCATTACAAGAAAGAGA
GAACCCAGCATATGGTAAGCATATGCACGATGCGGAGTGGTTCACAAATGCAGGCTACATTGCATTAAATATTTGGGATC
GCTTTGATGTTTTTTGCACTTTAGGAGCCACTAGCGGGTATTTTAAAGGAAATTCTTCATCTTTCAACCTTATTGGTTTA
ATTGGGATCTCTGGAAGCGACCTTAAT---AGTAAAGTTCCAAATGCAAGTATTTCTAACGGTGTAGTAGAGCTATATAC
AGATACAACCTTCTCTTGGAGTGTTGGAGCTCGGGGAGCACTATGGGAGTGTGGTTGCGCTACTTTGGGAGCAGAATTCC
AATACGCACAATCGAAACCTCGCGTTCAAGAATTGAATGTCTTGTCTAACGTAGCACAGTTCACTGTACATAGGCCTAAA
GGGTATGTAAATCAAACATTACCTCTTCCAATCACTGCAGGAACAGCAACTGATTCTAATGAAAAATTGAAAAATGCCAC
GATCAACTACCACGAGTGGCAAGTTGGTGCAGCGTTGTCTTACAGGCTCAACATGCTCATCCCTTATATTGGAGTGCAGT
GGTCGAGAGCTTCCTTTGATGCGGATACTATCCAAATTGCACAACCAAAATTGGCCTCGCCTGTTCTCAATATGACTACA
TGGAACCCTACATTATTGGGAGAAGCAACTTCAG------TAGATGCAGGGAACAAATATGCTGATGTACTACAAATTGT
TTCTCTTCAAATTAACAAATTGAAGTCCAGAAAAGCTTGTGGTGTTTCCATGGGAGCAACTTTACTTGATGCCGATAAAT
GGGCA------------------------------------------------------------------
>Chuckles_AZWH_UGT_29-12-21
ATGAAAAAACTCTTAAAATCGGCGTTTTTATCCGCCGCATTTTTTGCTGGTGACGCCTCCTTACACGCTTTGCCTGTAGG
GAACCCAGCAGAGCCAAGTTTATTAATTGATGGGACGATATGGGAAGGTATGTCAGGAGATCCATGTGATCCTTGCGCTA
CTTGGTGCGACGCGATTAGCTTACGCGTAGGATTTTACGGAGATTATGTTTTCGACAGAGTCCTCAAGACAGATGTGCCA
CAGAAGTTTTCAATGGGTCAAGCACCTTCAACT------AA---TAGTCCTGCGGATTCAGTTTCATTACAAGAAAGAGA
GAACCCAGCATATGGTAAGCATATGCACGATGCGGAGTGGTTCACAAATGCAGGCTACATTGCATTAAATATTTGGGATC
GCTTTGATGTTTTTTGCACTTTAGGAGCCACTAGCGGGTATTTTAAAGGAAATTCTTCATCTTTCAACCTTATTGGTTTA
ATTGGGATCTCTGGAAGCGACCTTAAT---AGTAAAGTTCCAAATGCAAGTATTTCTAACGGTGTAGTAGAGCTATATAC
AGATACAACCTTCTCTTGGAGTGTTGGAGCTCGGGGAGCACTATGGGAGTGTGGTTGCGCTACTTTGGGAGCAGAATTCC
AATACGCACAATCGAAACCTCGCGTTCAAGAATTGAATGTCTTGTCTAACGTAGCACAGTTCACTGTACATAGGCCTAAA
GGGTATGTAAATCAAACATTACCTCTTCCAATCACTGCAGGAACAGCAACTGATTCTAATGAAAAATTGAAAAATGCCAC
GATCAACTACCACGAGTGGCAAGTTGGTGCAGCGTTGTCTTACAGGCTCAACATGCTCATCCCTTATATTGGAGTGCAGT
GGTCGAGAGCTTCCTTTGATGCGGATACTATCCAAATTGCACAACCAAAATTGGCCTCGCCTGTTCTCAATATGACTACA
TGGAACCCTACATTATTGGGAGAAGCAACTTCAG------TAGATGCAGGGAACAAATATGCTGATGTACTACAAATTGT
TTCTCTTCAAATTAACAAATTGAAGTCCAGAAAAGCTTGTGGTGTTTCCATGGGAGCAACTTTACTTGATGCCGATAAAT
GGGCA------------------------------------------------------------------
>Hazel_AZWH_UGT_11-10-22
ATGAAAAAACTCTTAAAATCGGCGTTTTTATCCGCCGCATTTTTTGCTGGTGACGCCTCCTTACACGCTTTGCCTGTAGG
GAACCCAGCAGAGCCAAGTTTATTAATTGATGGGACGATATGGGAAGGTATGTCAGGAGATCCATGTGATCCTTGCGCTA
CTTGGTGCGACGCGATTAGCTTACGCGTAGGATTTTACGGAGATTATGTTTTCGACAGAGTCCTCAAGACAGATGTGCCA
CAGAAGTTTTCAATGGGTCAAGCACCTTCAACT------AA---TAGTCCTGCGGATTCAGTTTCATTACAAGAAAGAGA
GAACCCAGCATATGGTAAGCATATGCACGATGCGGAGTGGTTCACAAATGCAGGCTACATTGCATTAAATATTTGGGATC
GCTTTGATGTTTTTTGCACTTTAGGAGCCACTAGCGGGTATTTTAAAGGAAATTCTTCATCTTTCAACCTTATTGGTTTA
ATTGGGATCTCTGGAAGCGACCTTAAT---AGTAAAGTTCCAAATGCAAGTATTTCTAACGGTGTAGTAGAGCTATATAC
AGATACAACCTTCTCTTGGAGTGTTGGAGCTCGGGGAGCACTATGGGAGTGTGGTTGCGCTACTTTGGGAGCAGAATTCC
AATACGCACAATCGAAACCTCGCGTTCAAGAATTGAATGTCTTGTCTAACGTAGCACAGTTCACTGTACATAGGCCTAAA
GGGTATGTAAATCAAACATTACCTCTTCCAATCACTGCAGGAACAGCAACTGATTCTAATGAAAAATTGAAAAATGCCAC
GATCAACTACCACGAGTGGCAAGTTGGTGCAGCGTTGTCTTACAGGCTCAACATGCTCATCCCTTATATTGGAGTGCAGT
GGTCGAGAGCTTCCTTTGATGCGGATACTATCCAAATTGCACAACCAAAATTGGCCTCGCCTGTTCTCAATATGACTACA
TGGAACCCTACATTATTGGGAGAAGCAACTTCAG------TAAATGCAGGGAACAAATATGCTGATGTACTACAAATTGT
TTCTCTTCAAATTAACAAATTGAAGTCCAGAAAAGCTTGTGGTGTTTCCATGGGAGCAACTTTACTTGATGCCGATAAAT
GGGCA------------------------------------------------------------------
>Chrissie_RSPCA_oc_2-1-22
ATGAAAAAACTCTTAAAATCGGCGTTTTTATCCGCCGCATTTTTTGCTGGTGACGCCTCCTTACACGCTTTGCCTGTAGG
GAACCCAGCAGAGCCAAGTTTATTAATTGATGGGACGATATGGGAAGGTATGTCAGGAGATCCATGTGATCCTTGCGCTA
CTTGGTGCGACGCGATTAGCTTACGCGTAGGATTTTACGGAGATTATGTTTTCGACAGAGTCCTCAAGACAGATGTGCCA
CAGAAGTTTTCAATGGGTCAAGCACCTTCAACT------AA---TAGTCCTGCGGATTCAGTTTCATTACAAGAAAGAGA
GAACCCAGCATATGGTAAGCATATGCACGATGCGGAGTGGTTCACAAATGCAGGCTACATTGCATTAAATATTTGGGATC
GCTTTGATGTTTTTTGCACTTTAGGAGCCACTAGCGGGTATTTTAAAGGAAATTCTTCATCTTTCAACCTTATTGGTTTA
ATTGGGATCTCTGGAAGCGACCTTAAT---AGTAAAGTTCCAAATGCAAGTATTTCTAACGGTGTAGTAGAGCTATATAC
AGATACAACCTTCTCTTGGAGTGTTGGAGCTCGGGGAGCACTATGGGAGTGTGGTTGCGCTACTTTGGGAGCAGAATTCC
AATACGCACAATCGAAACCTCGCGTTCAAGAATTGAATGTCTTGTCTAACGTAGCACAGTTCACTGTACATAGGCCTAAA
GGGTATGTAAATCAAACATTACCTCTTCCAATCACTGCAGGAACAGCAACTGATTCTAATGAAAAATTGAAAAATGCCAC
GATCAACTACCACGAGTGGCAAGTTGGTGCAGCGTTGTCTTACAGGCTCAACATGCTCATCCCTTATATTGGAGTGCAGT
GGTCGAGAGCTTCCTTTGATGCGGATACTATCCAAATTGCACAACCAAAATTGGCCTCGCCTGTTCTCAATATGACTACA
TGGAACCCTACATTATTGGGAGAAGCAACTTCAG------TAAATGCAGGGAACAAATATGCTGATGTACTACAAATTGT
TTCTCTTCAAATTAACAAATTGAAGTCCAGAAAAGCTTGTGGTGTTTCCATGGGAGCAACTTTACTTGATGCCGATAAAT
GGGCA------------------------------------------------------------------
>Elliot_AZWH_penile_19-4-22
ATGAAAAAACTCTTAAAATCGGCGTTTTTATCCGCCGCATTTTTTGCTGGTGACGCCTCCTTACACGCTTTGCCTGTAGG
GAACCCAGCAGAGCCAAGTTTATTAATTGATGGGACGATATGGGAAGGTATGTCAGGAGATCCATGTGATCCTTGCGCTA
CTTGGTGCGACGCGATTAGCTTACGCGTAGGATTTTACGGAGATTATGTTTTCGACAGAGTCCTCAAGACAGATGTGCCA
CAGAAGTTTTCAATGGGTCAAGCACCTTCAACT------AA---TAGTCCTGCGGATTCAGTTTCATTACAAGAAAGAGA
GAACCCAGCATATGGTAAGCATATGCACGATGCGGAGTGGTTCACAAATGCAGGCTACATTGCATTAAATATTTGGGATC
GCTTTGATGTTTTTTGCACTTTAGGAGCCACTAGCGGGTATTTTAAAGGAAATTCTTCATCTTTCAACCTTATTGGTTTA
ATTGGGATCTCTGGAAGCGACCTTAAT---AGTAAAGTTCCAAATGCAAGTATTTCTAACGGTGTAGTAGAGCTATATAC
AGATACAACCTTCTCTTGGAGTGTTGGAGCTCGGGGAGCACTATGGGAGTGTGGTTGCGCTACTTTGGGAGCAGAATTCC
AATACGCACAATCGAAACCTCGCGTTCAAGAATTGAATGTCTTGTCTAACGTAGCACAGTTCACTGTACATAGGCCTAAA
GGGTATGTAAATCAAACATTACCTCTTCCAATCACTGCAGGAACAGCAACTGATTCTAATGAAAAATTGAAAAATGCCAC
GATCAACTACCACGAGTGGCAAGTTGGTGCAGCGTTGTCTTACAGGCTCAACATGCTCATCCCTTATATTGGAGTGCAGT
GGTCGAGAGCTTCCTTTGATGCGGATACTATCCAAATTGCACAACCAAAATTGGCCTCGCCTGTTCTCAATATGACTACA
TGGAACCCTACATTATTGGGAGAAGCAACTTCAG------TAAATGCAGGGAACAAATATGCTGATGTACTACAAATTGT
TTCTCTTCAAATTAACAAATTGAAGTCCAGAAAAGCTTGTGGTGTTTCCATGGGAGCAACTTTACTTGATGCCGATAAAT
GGGCA------------------------------------------------------------------
>Gilbert-B_AZWH_UGT_11-4-22
ATGAAAAAACTCTTAAAATCGGCGTTTTTATCCGCCGCATTTTTTGCTGGTGACGCCTCCTTACACGCTTTGCCTGTAGG
GAACCCAGCAGAGCCAAGTTTATTAATTGATGGGACGATATGGGAAGGTATGTCAGGAGATCCATGTGATCCTTGCGCTA
CTTGGTGCGACGCGATTAGCTTACGCGTAGGATTTTACGGAGATTATGTTTTCGACAGAGTCCTCAAGACAGATGTGCCA
CAGAAGTTTTCAATGGGTCAAGCACCTTCAACT------AA---TAGTCCTGCGGATTCAGTTTCATTACAAGAAAGAGA
GAACCCAGCATATGGTAAGCATATGCACGATGCGGAGTGGTTCACAAATGCAGGCTACATTGCATTAAATATTTGGGATC
GCTTTGATGTTTTTTGCACTTTAGGAGCCACTAGCGGGTATTTTAAAGGAAATTCTTCATCTTTCAACCTTATTGGTTTA
ATTGGGATCTCTGGAAGCGACCTTAAT---AGTAAAGTTCCAAATGCAAGTATTTCTAACGGTGTAGTAGAGCTATATAC
AGATACAACCTTCTCTTGGAGTGTTGGAGCTCGGGGAGCACTATGGGAGTGTGGTTGCGCTACTTTGGGAGCAGAATTCC
AATACGCACAATCGAAACCTCGCGTTCAAGAATTGAATGTCTTGTCTAACGTAGCACAGTTCACTGTACATAGGCCTAAA
GGGTATGTAAATCAAACATTACCTCTTCCAATCACTGCAGGAACAGCAACTGATTCTAATGAAAAATTGAAAAATGCCAC
GATCAACTACCACGAGTGGCAAGTTGGTGCAGCGTTGTCTTACAGGCTCAACATGCTCATCCCTTATATTGGAGTGCAGT
GGTCGAGAGCTTCCTTTGATGCGGATACTATCCAAATTGCACAACCAAAATTGGCCTCGCCTGTTCTCAATATGACTACA
TGGAACCCTACATTATTGGGAGAAGCAACTTCAG------TAAATGCAGGGAACAAATATGCTGATGTACTACAAATTGT
TTCTCTTCAAATTAACAAATTGAAGTCCAGAAAAGCTTGTGGTGTTTCCATGGGAGCAACTTTACTTGATGCCGATAAAT
GGGCA------------------------------------------------------------------
>Dimples_FoK_UGT_5-12-22
ATGAAAAAACTCTTAAAATCGGCGTTTTTATCCGCCGCATTTTTTGCTGGTGACGCCTCCTTACACGCTTTGCCTGTAGG
GAACCCAGCAGAGCCAAGTTTATTAATTGATGGGACGATATGGGAAGGTATGTCAGGAGATCCATGTGATCCTTGCGCTA
CTTGGTGCGACGCGATTAGCTTACGCGTAGGATTTTACGGAGATTATGTTTTCGACAGAGTCCTCAAGACAGATGTGCCA
CAGAAGTTTTCAATGGGTCAAGCACCTTCAACT------AA---TAGTCCTGCGGATTCAGTTTCATTACAAGAAAGAGA
GAACCCAGCATATGGTAAGCATATGCACGATGCGGAGTGGTTCACAAATGCAGGCTACATTGCATTAAATATTTGGGATC
GCTTTGATGTTTTTTGCACTTTAGGAGCCACTAGCGGGTATTTTAAAGGAAATTCTTCATCTTTCAACCTTATTGGTTTA
ATTGGGATCTCTGGAAGCGACCTTAAT---AGTAAAGTTCCAAATGCAAGTATTTCTAACGGTGTAGTAGAGCTATATAC
AGATACAACCTTCTCTTGGAGTGTTGGAGCTCGGGGAGCACTATGGGAGTGTGGTTGCGCTACTTTGGGAGCAGAATTCC
AATACGCACAATCGAAACCTCGCGTTCAAGAATTGAATGTCTTGTCTAACGTAGCACAGTTCACTGTACATAGGCCTAAA
GGGTATGTAAATCAAACATTACCTCTTCCAATCACTGCAGGAACAGCAACTGATTCTAATGAAAAATTGAAAAATGCCAC
GATCAACTACCACGAGTGGCAAGTTGGTGCAGCGTTGTCTTACAGGCTCAACATGCTCATCCCTTATATTGGAGTGCAGT
GGTCGAGAGCTTCCTTTGATGCGGATACTATCCAAATTGCACAACCAAAATTGGCCTCGCCTGTTCTCAATATGACTACA
TGGAACCCTACATTATTGGGAGAAGCAACTTCAG------TAAATGCAGGGAACAAATATGCTGATGTACTACAAATTGT
TTCTCTTCAAATTAACAAATTGAAGTCCAGAAAAGCTTGTGGTGTTTCCATGGGAGCAACTTTACTTGATGCCGATAAAT
GGGCA------------------------------------------------------------------
>Ammi_AZWH_UGT_18-12-21
ATGAAAAAACTCTTAAAATCGGCGTTTTTATCCGCCGCATTTTTTGCTGGTGACGCCTCCTTACACGCTTTGCCTGTAGG
GAACCCAGCAGAGCCAAGTTTATTAATTGATGGGACGATATGGGAAGGTATGTCAGGAGATCCATGTGATCCTTGCGCTA
CTTGGTGCGACGCGATTAGCTTACGCGTAGGATTTTACGGAGATTATGTTTTCGACAGAGTCCTCAAGACAGATGTGCCA
CAGAAGTTTTCAATGGGTCAAGCACCTTCAACT------AA---TAGTCCTGCGGATTCAGTTTCATTACAAGAAAGAGA
GAACCCAGCATATGGTAAGCATATGCACGATGCGGAGTGGTTCACAAATGCAGGCTACATTGCATTAAATATTTGGGATC
GCTTTGATGTTTTTTGCACTTTAGGAGCCACTAGCGGGTATTTTAAAGGAAATTCTTCATCTTTCAACCTTATTGGTTTA
ATTGGGATCTCTGGAAGCGACCTTAAT---AGTAAAGTTCCAAATGCAAGTATTTCTAACGGTGTAGTAGAGCTATATAC
AGATACAACCTTCTCTTGGAGTGTTGGAGCTCGGGGAGCACTATGGGAGTGTGGTTGCGCTACTTTGGGAGCAGAATTCC
AATACGCACAATCGAAACCTCGCGTTCAAGAATTGAATGTCTTGTCTAACGTAGCACAGTTCACTGTACATAGGCCTAAA
GGGTATGTAAATCAAACATTACCTCTTCCAATCACTGCAGGAACAGCAACTGATTCTAATGAAAAATTGAAAAATGCCAC
GATCAACTACCACGAGTGGCAAGTTGGTGCAGCGTTGTCTTACAGGCTCAACATGCTCATCCCTTATATTGGAGTGCAGT
GGTCGAGAGCTTCCTTTGATGCGGATACTATCCAAATTGCACAACCAAAATTGGCCTCGCCTGTTCTCAATATGACTACA
TGGAACCCTACATTATTGGGAGAAGCAACTTCAG------TAAATGCAGGGAACAAATATGCTGATGTACTACAAATTGT
TTCTCTTCAAATTAACAAATTGAAGTCCAGAAAAGCTTGTGGTGTTTCCATGGGAGCAACTTTACTTGATGCCGATAAAT
GGGCA------------------------------------------------------------------
>Billy-Bunting_AZWH_oc_17-12-21
ATGAAAAAACTCTTAAAATCGGCGTTTTTATCCGCCGCATTTTTTGCTGGTGACGCCTCCTTACACGCTTTGCCTGTAGG
GAACCCAGCAGAGCCAAGTTTATTAATTGATGGGACGATATGGGAAGGTATGTCAGGAGATCCATGTGATCCTTGCGCTA
CTTGGTGCGACGCGATTAGCTTACGCGTAGGATTTTACGGAGATTATGTTTTCGACAGAGTCCTCAAGACAGATGTGCCA
CAGAAGTTTTCAATGGGTCAAGCACCTTCAACT------AA---TAGTCCTGCGGATTCAGTTTCATTACAAGAAAGAGA
GAACCCAGCATATGGTAAGCATATGCACGATGCGGAGTGGTTCACAAATGCAGGCTACATTGCATTAAATATTTGGGATC
GCTTTGATGTTTTTTGCACTTTAGGAGCCACTAGCGGGTATTTTAAAGGAAATTCTTCATCTTTCAACCTTATTGGTTTA
ATTGGGATCTCTGGAAGCGACCTTAAT---AGTAAAGTTCCAAATGCAAGTATTTCTAACGGTGTAGTAGAGCTATATAC
AGATACAACCTTCTCTTGGAGTGTTGGAGCTCGGGGAGCACTATGGGAGTGTGGTTGCGCTACTTTGGGAGCAGAATTCC
AATACGCACAATCGAAACCTCGCGTTCAAGAATTGAATGTCTTGTCTAACGTAGCACAGTTCACTGTACATAGGCCTAAA
GGGTATGTAAATCAAACATTACCTCTTCCAATCACTGCAGGAACAGCAACTGATTCTAATGAAAAATTGAAAAATGCCAC
GATCAACTACCACGAGTGGCAAGTTGGTGCAGCGTTGTCTTACAGGCTCAACATGCTCATCCCTTATATTGGAGTGCAGT
GGTCGAGAGCTTCCTTTGATGCGGATACTATCCAAATTGCACAACCAAAATTGGCCTCGCCTGTTCTCAATATGACTACA
TGGAACCCTACATTATTGGGAGAAGCAACTTCAG------TAAATGCAGGGAACAAATATGCTGATGTACTACAAATTGT
TTCTCTTCAAATTAACAAATTGAAGTCCAGAAAAGCTTGTGGTGTTTCCATGGGAGCAACTTTACTTGATGCCGATAAAT
GGGCA------------------------------------------------------------------
>Blackfriars_Coomera_UGT_23-5-23
ATGAAAAAACTCTTAAAATCGGCGTTTTTATCCGCCGCATTTTTTGCTGGTGACGCCTCCTTACACGCTTTGCCTGTAGG
GAACCCAGCAGAGCCAAGTTTATTAATTGATGGGACGATATGGGAAGGTATGTCAGGAGATCCATGTGATCCTTGCGCTA
CTTGGTGCGACGCGATTAGCTTACGCGTAGGATTTTACGGAGATTATGTTTTCGACAGAGTCCTCAAGACAGATGTGCCA
CAGAAGTTTTCAATGGGTCAAGCACCTTCAACT------AA---TAGTCCTGCGGATTCAGTTTCATTACAAGAAAGAGA
GAACCCAGCATATGGTAAGCATATGCACGATGCGGAGTGGTTCACAAATGCAGGCTACATTGCATTAAATATTTGGGATC
GCTTTGATGTTTTTTGCACTTTAGGAGCCACTAGCGGGTATTTTAAAGGAAATTCTTCATCTTTCAACCTTATTGGTTTA
ATTGGGATCTCTGGAAGCGACCTTAAT---AGTAAAGTTCCAAATGCAAGTATTTCTAACGGTGTAGTAGAGCTATATAC
AGATACAACCTTCTCTTGGAGTGTTGGAGCTCGGGGAGCACTATGGGAGTGTGGTTGCGCTACTTTGGGAGCAGAATTCC
AATACGCACAATCGAAACCTCGCGTTCAAGAATTGAATGTCTTGTCTAACGTAGCACAGTTCACTGTACATAGGCCTAAA
GGGTATGTAAATCAAACATTACCTCTTCCAATCACTGCAGGAACAGCAACTGATTCTAATGAAAAATTGAAAAATGCCAC
GATCAACTACCACGAGTGGCAAGTTGGTGCAGCGTTGTCTTACAGGCTCAACATGCTCATCCCTTATATTGGAGTGCAGT
GGTCGAGAGCTTCCTTTGATGCGGATACTATCCAAATTGCACAACCAAAATTGGCCTCGCCTGTTCTCAATATGACTACA
TGGAACCCTACATTATTGGGAGAAGCAACTTCAG------TAAATGCAGGGAACAAATATGCTGATGTACTACAAATTGT
TTCTCTTCAAATTAACAAATTGAAGTCCAGAAAAGCTTGTGGTGTTTCCATGGGAGCAACTTTACTTGATGCCGATAAAT
GGGCA------------------------------------------------------------------
>Blackfriars_Coomera_UGT_30-08-22
ATGAAAAAACTCTTAAAATCGGCGTTTTTATCCGCCGCATTTTTTGCTGGTGACGCCTCCTTACACGCTTTGCCTGTAGG
GAACCCAGCAGAGCCAAGTTTATTAATTGATGGGACGATATGGGAAGGTATGTCAGGAGATCCATGTGATCCTTGCGCTA
CTTGGTGCGACGCGATTAGCTTACGCGTAGGATTTTACGGAGATTATGTTTTCGACAGAGTCCTCAAGACAGATGTGCCA
CAGAAGTTTTCAATGGGTCAAGCACCTTCAACT------AA---TAGTCCTGCGGATTCAGTTTCATTACAAGAAAGAGA
GAACCCAGCATATGGTAAGCATATGCACGATGCGGAGTGGTTCACAAATGCAGGCTACATTGCATTAAATATTTGGGATC
GCTTTGATGTTTTTTGCACTTTAGGAGCCACTAGCGGGTATTTTAAAGGAAATTCTTCATCTTTCAACCTTATTGGTTTA
ATTGGGATCTCTGGAAGCGACCTTAAT---AGTAAAGTTCCAAATGCAAGTATTTCTAACGGTGTAGTAGAGCTATATAC
AGATACAACCTTCTCTTGGAGTGTTGGAGCTCGGGGAGCACTATGGGAGTGTGGTTGCGCTACTTTGGGAGCAGAATTCC
AATACGCACAATCGAAACCTCGCGTTCAAGAATTGAATGTCTTGTCTAACGTAGCACAGTTCACTGTACATAGGCCTAAA
GGGTATGTAAATCAAACATTACCTCTTCCAATCACTGCAGGAACAGCAACTGATTCTAATGAAAAATTGAAAAATGCCAC
GATCAACTACCACGAGTGGCAAGTTGGTGCAGCGTTGTCTTACAGGCTCAACATGCTCATCCCTTATATTGGAGTGCAGT
GGTCGAGAGCTTCCTTTGATGCGGATACTATCCAAATTGCACAACCAAAATTGGCCTCGCCTGTTCTCAATATGACTACA
TGGAACCCTACATTATTGGGAGAAGCAACTTCAG------TAAATGCAGGGAACAAATATGCTGATGTACTACAAATTGT
TTCTCTTCAAATTAACAAATTGAAGTCCAGAAAAGCTTGTGGTGTTTCCATGGGAGCAACTTTACTTGATGCCGATAAAT
GGGCA------------------------------------------------------------------
>Blackfriars_Coomera_oc_14-2-23
ATGAAAAAACTCTTAAAATCGGCGTTTTTATCCGCCGCATTTTTTGCTGGTGACGCCTCCTTACACGCTTTGCCTGTAGG
GAACCCAGCAGAGCCAAGTTTATTAATTGATGGGACGATATGGGAAGGTATGTCAGGAGATCCATGTGATCCTTGCGCTA
CTTGGTGCGACGCGATTAGCTTACGCGTAGGATTTTACGGAGATTATGTTTTCGACAGAGTCCTCAAGACAGATGTGCCA
CAGAAGTTTTCAATGGGTCAAGCACCTTCAACT------AA---TAGTCCTGCGGATTCAGTTTCATTACAAGAAAGAGA
GAACCCAGCATATGGTAAGCATATGCACGATGCGGAGTGGTTCACAAATGCAGGCTACATTGCATTAAATATTTGGGATC
GCTTTGATGTTTTTTGCACTTTAGGAGCCACTAGCGGGTATTTTAAAGGAAATTCTTCATCTTTCAACCTTATTGGTTTA
ATTGGGATCTCTGGAAGCGACCTTAAT---AGTAAAGTTCCAAATGCAAGTATTTCTAACGGTGTAGTAGAGCTATATAC
AGATACAACCTTCTCTTGGAGTGTTGGAGCTCGGGGAGCACTATGGGAGTGTGGTTGCGCTACTTTGGGAGCAGAATTCC
AATACGCACAATCGAAACCTCGCGTTCAAGAATTGAATGTCTTGTCTAACGTAGCACAGTTCACTGTACATAGGCCTAAA
GGGTATGTAAATCAAACATTACCTCTTCCAATCACTGCAGGAACAGCAACTGATTCTAATGAAAAATTGAAAAATGCCAC
GATCAACTACCACGAGTGGCAAGTTGGTGCAGCGTTGTCTTACAGGCTCAACATGCTCATCCCTTATATTGGAGTGCAGT
GGTCGAGAGCTTCCTTTGATGCGGATACTATCCAAATTGCACAACCAAAATTGGCCTCGCCTGTTCTCAATATGACTACA
TGGAACCCTACATTATTGGGAGAAGCAACTTCAG------TAAATGCAGGGAACAAATATGCTGATGTACTACAAATTGT
TTCTCTTCAAATTAACAAATTGAAGTCCAGAAAAGCTTGTGGTGTTTCCATGGGAGCAACTTTACTTGATGCCGATAAAT
GGGCA------------------------------------------------------------------
>Sommer_RSPCA_oc_28-3-22
ATGAAAAAACTCTTAAAATCGGCGTTTTTATCCGCCGCATTTTTTGCTGGTGACGCCTCCTTACACGCTTTGCCTGTAGG
GAACCCAGCAGAGCCAAGTTTATTAATTGATGGGACGATATGGGAAGGTATGTCAGGAGATCCATGTGATCCTTGCGCTA
CTTGGTGCGACGCGATTAGCTTACGCGTAGGATTTTACGGAGATTATGTTTTCGACAGAGTCCTCAAGACAGATGTGCCA
CAGAAGTTTTCAATGGGTCAAGCACCTTCAACT------AA---TAGTCCTGCGGATTCAGTTTCATTACAAGAAAGAGA
GAACCCAGCATATGGTAAGCATATGCACGATGCGGAGTGGTTCACAAATGCAGGCTACATTGCATTAAATATTTGGGATC
GCTTTGATGTTTTTTGCACTTTAGGAGCCACTAGCGGGTATTTTAAAGGAAATTCTTCATCTTTCAACCTTATTGGTTTA
ATTGGGATCTCTGGAAGCGACCTTAAT---AGTAAAGTTCCAAATGCAAGTATTTCTAACGGTGTAGTAGAGCTATATAC
AGATACAACCTTCTCTTGGAGTGTTGGAGCTCGGGGAGCACTATGGGAGTGTGGTTGCGCTACTTTGGGAGCAGAATTCC
AATACGCACAATCGAAACCTCGCGTTCAAGAATTGAATGTCTTGTCTAACGTAGCACAGTTCACTGTACATAGGCCTAAA
GGGTATGTAAATCAAACATTACCTCTTCCAATCACTGCAGGAACAGCAACTGATTCTAATGAAAAATTGAAAAATGCCAC
GATCAACTACCACGAGTGGCAAGTTGGTGCAGCGTTGTCTTACAGGCTCAACATGCTCATCCCTTATATTGGAGTGCAGT
GGTCGAGAGCTTCCTTTGATGCGGATACTATCCAAATTGCACAACCAAAATTGGCCTCGCCTGTTCTCAATATGACTACA
TGGAACCCTACATTATTGGGAGAAGCAACTTCAG------TAAATGCAGGGAACAAATATGCTGATGTACTACAAATTGT
TTCTCTTCAAATTAACAAATTGAAGTCCAGAAAAGCTTGTGGTGTTTCCATGGGAGCAACTTTACTTGATGCCGATAAAT
GGGCA------------------------------------------------------------------
>Blackfriars_Coomera_UGT_14-2-23
ATGAAAAAACTCTTAAAATCGGCGTTTTTATCCGCCGCATTTTTTGCTGGTGACGCCTCCTTACACGCTTTGCCTGTAGG
GAACCCAGCAGAGCCAAGTTTATTAATTGATGGGACGATATGGGAAGGTATGTCAGGAGATCCATGTGATCCTTGCGCTA
CTTGGTGCGACGCGATTAGCTTACGCGTAGGATTTTACGGAGATTATGTTTTCGACAGAGTCCTCAAGACAGATGTGCCA
CAGAAGTTTTCAATGGGTCAAGCACCTTCAACT------AA---TAGTCCTGCGGATTCAGTTTCATTACAAGAAAGAGA
GAACCCAGCATATGGTAAGCATATGCACGATGCGGAGTGGTTCACAAATGCAGGCTACATTGCATTAAATATTTGGGATC
GCTTTGATGTTTTTTGCACTTTAGGAGCCACTAGCGGGTATTTTAAAGGAAATTCTTCATCTTTCAACCTTATTGGTTTA
ATTGGGATCTCTGGAAGCGACCTTAAT---AGTAAAGTTCCAAATGCAAGTATTTCTAACGGTGTAGTAGAGCTATATAC
AGATACAACCTTCTCTTGGAGTGTTGGAGCTCGGGGAGCACTATGGGAGTGTGGTTGCGCTACTTTGGGAGCAGAATTCC
AATACGCACAATCGAAACCTCGCGTTCAAGAATTGAATGTCTTGTCTAACGTAGCACAGTTCACTGTACATAGGCCTAAA
GGGTATGTAAATCAAACATTACCTCTTCCAATCACTGCAGGAACAGCAACTGATTCTAATGAAAAATTGAAAAATGCCAC
GATCAACTACCACGAGTGGCAAGTTGGTGCAGCGTTGTCTTACAGGCTCAACATGCTCATCCCTTATATTGGAGTGCAGT
GGTCGAGAGCTTCCTTTGATGCGGATACTATCCAAATTGCACAACCAAAATTGGCCTCGCCTGTTCTCAATATGACTACA
TGGAACCCTACATTATTGGGAGAAGCAACTTCAG------TAAATGCAGGGAACAAATATGCTGATGTACTACAAATTGT
TTCTCTTCAAATTAACAAATTGAAGTCCAGAAAAGCTTGTGGTGTTTCCATGGGAGCAACTTTACTTGATGCCGATAAAT
GGGCA------------------------------------------------------------------
>Liam_AZWH_oc_23-10-21
ATGAAAAAACTCTTAAAATCGGCGTTTTTATCCGCCGCATTTTTTGCTGGTGACGCCTCCTTACACGCTTTGCCTGTAGG
GAACCCAGCAGAGCCAAGTTTATTAATTGATGGGACGATATGGGAAGGTATGTCAGGAGATCCATGTGATCCTTGCGCTA
CTTGGTGCGACGCGATTAGCTTACGCGTAGGATTTTACGGAGATTATGTTTTCGACAGAGTCCTCAAGACAGATGTGCCA
CAGAAGTTTTCAATGGGTCAAGCACCTTCAACT------AA---TAGTCCTGCGGATTCAGTTTCATTACAAGAAAGAGA
GAACCCAGCATATGGTAAGCATATGCACGATGCGGAGTGGTTCACAAATGCAGGCTACATTGCATTAAATATTTGGGATC
GCTTTGATGTTTTTTGCACTTTAGGAGCCACTAGCGGGTATTTTAAAGGAAATTCTTCATCTTTCAACCTTATTGGTTTA
ATTGGGATCTCTGGAAGCGACCTTAAT---AGTAAAGTTCCAAATGCAAGTATTTCTAACGGTGTAGTAGAGCTATATAC
AGATACAACCTTCTCTTGGAGTGTTGGAGCTCGGGGAGCACTATGGGAGTGTGGTTGCGCTACTTTGGGAGCAGAATTCC
AATACGCACAATCGAAACCTCGCGTTCAAGAATTGAATGTCTTGTCTAACGTAGCACAGTTCACTGTACATAGGCCTAAA
GGGTATGTAAATCAAACATTACCTCTTCCAATCACTGCAGGAACAGCAACTGATTCTAATGAAAAATTGAAAAATGCCAC
GATCAACTACCACGAGTGGCAAGTTGGTGCAGCGTTGTCTTACAGGCTCAACATGCTCATCCCTTATATTGGAGTGCAGT
GGTCGAGAGCTTCCTTTGATGCGGATACTATCCAAATTGCACAACCAAAATTGGCCTCGCCTGTTCTCAATATGACTACA
TGGAACCCTACATTATTGGGAGAAGCAACTTCAG------TAAATGCAGGGAACAAATATGCTGATGTACTACAAATTGT
TTCTCTTCAAATTAACAAATTGAAGTCCAGAAAAGCTTGTGGTGTTTCCATGGGAGCAACTTTACTTGATGCCGATAAAT
GGGCA------------------------------------------------------------------
>Liam_AZWH_nasal_23-10-21
ATGAAAAAACTCTTAAAATCGGCGTTTTTATCCGCCGCATTTTTTGCTGGTGACGCCTCCTTACACGCTTTGCCTGTAGG
GAACCCAGCAGAGCCAAGTTTATTAATTGATGGGACGATATGGGAAGGTATGTCAGGAGATCCATGTGATCCTTGCGCTA
CTTGGTGCGACGCGATTAGCTTACGCGTAGGATTTTACGGAGATTATGTTTTCGACAGAGTCCTCAAGACAGATGTGCCA
CAGAAGTTTTCAATGGGTCAAGCACCTTCAACT------AA---TAGTCCTGCGGATTCAGTTTCATTACAAGAAAGAGA
GAACCCAGCATATGGTAAGCATATGCACGATGCGGAGTGGTTCACAAATGCAGGCTACATTGCATTAAATATTTGGGATC
GCTTTGATGTTTTTTGCACTTTAGGAGCCACTAGCGGGTATTTTAAAGGAAATTCTTCATCTTTCAACCTTATTGGTTTA
ATTGGGATCTCTGGAAGCGACCTTAAT---AGTAAAGTTCCAAATGCAAGTATTTCTAACGGTGTAGTAGAGCTATATAC
AGATACAACCTTCTCTTGGAGTGTTGGAGCTCGGGGAGCACTATGGGAGTGTGGTTGCGCTACTTTGGGAGCAGAATTCC
AATACGCACAATCGAAACCTCGCGTTCAAGAATTGAATGTCTTGTCTAACGTAGCACAGTTCACTGTACATAGGCCTAAA
GGGTATGTAAATCAAACATTACCTCTTCCAATCACTGCAGGAACAGCAACTGATTCTAATGAAAAATTGAAAAATGCCAC
GATCAACTACCACGAGTGGCAAGTTGGTGCAGCGTTGTCTTACAGGCTCAACATGCTCATCCCTTATATTGGAGTGCAGT
GGTCGAGAGCTTCCTTTGATGCGGATACTATCCAAATTGCACAACCAAAATTGGCCTCGCCTGTTCTCAATATGACTACA
TGGAACCCTACATTATTGGGAGAAGCAACTTCAG------TAAATGCAGGGAACAAATATGCTGATGTACTACAAATTGT
TTCTCTTCAAATTAACAAATTGAAGTCCAGAAAAGCTTGTGGTGTTTCCATGGGAGCAACTTTACTTGATGCCGATAAAT
GGGCA------------------------------------------------------------------
>Meridian_Coomera_UGT_27-3-23
ATGAAAAAACTCTTAAAATCGGCGTTTTTATCCGCCGCATTTTTTGCTGGTGACGCCTCCTTACACGCTTTGCCTGTAGG
GAACCCAGCAGAGCCAAGTTTATTAATTGATGGGACGATATGGGAAGGTATGTCAGGAGATCCATGTGATCCTTGCGCTA
CTTGGTGCGACGCGATTAGCTTACGCGTAGGATTTTACGGAGATTATGTTTTCGACAGAGTCCTCAAGACAGATGTGCCA
CAGAAGTTTTCAATGGGTCAAGCACCTTCAACT------AA---TAGTCCTGCGGATTCAGTTTCATTACAAGAAAGAGA
GAACCCAGCATATGGTAAGCATATGCACGATGCGGAGTGGTTCACAAATGCAGGCTACATTGCATTAAATATTTGGGATC
GCTTTGATGTTTTTTGCACTTTAGGAGCCACTAGCGGGTATTTTAAAGGAAATTCTTCATCTTTCAACCTTATTGGTTTA
ATTGGGATCTCTGGAAGCGACCTTAAT---AGTAAAGTTCCAAATGCAAGTATTTCTAACGGTGTAGTAGAGCTATATAC
AGATACAACCTTCTCTTGGAGTGTTGGAGCTCGGGGAGCACTATGGGAGTGTGGTTGCGCTACTTTGGGAGCAGAATTCC
AATACGCACAATCGAAACCTCGCGTTCAAGAATTGAATGTCTTGTCTAACGTAGCACAGTTCACTGTACATAGGCCTAAA
GGGTATGTAAATCAAACATTACCTCTTCCAATCACTGCAGGAACAGCAACTGATTCTAATGAAAAATTGAAAAATGCCAC
GATCAACTACCACGAGTGGCAAGTTGGTGCAGCGTTGTCTTACAGGCTCAACATGCTCATCCCTTATATTGGAGTGCAGT
GGTCGAGAGCTTCCTTTGATGCGGATACTATCCAAATTGCACAACCAAAATTGGCCTCGCCTGTTCTCAATATGACTACA
TGGAACCCTACATTATTGGGAGAAGCAACTTCAG------TAAATGCAGGGAACAAATATGCTGATGTACTACAAATTGT
TTCTCTTCAAATTAACAAATTGAAGTCCAGAAAAGCTTGTGGTGTTTCCATGGGAGCAACTTTACTTGATGCCGATAAAT
GGGCA------------------------------------------------------------------
>Alexandra_Coomera_UGT_28-11-22
ATGAAAAAACTCTTAAAATCGGCGTTTTTATCCGCCGCATTTTTTGCTGGTGACGCCTCCTTACACGCTTTGCCTGTAGG
GAACCCAGCAGAGCCAAGTTTATTAATTGATGGGACGATATGGGAAGGTATGTCAGGAGATCCATGTGATCCTTGCGCTA
CTTGGTGCGACGCGATTAGCTTACGCGTAGGATTTTACGGAGATTATGTTTTCGACAGAGTCCTCAAGACAGATGTGCCA
CAGAAGTTTTCAATGGGTCAAGCACCTTCAACT------AA---TAGTCCTGCGGATTCAGTTTCATTACAAGAAAGAGA
GAACCCAGCATATGGTAAGCATATGCACGATGCGGAGTGGTTCACAAATGCAGGCTACATTGCATTAAATATTTGGGATC
GCTTTGATGTTTTTTGCACTTTAGGAGCCACTAGCGGGTATTTTAAAGGAAATTCTTCATCTTTCAACCTTATTGGTTTA
ATTGGGATCTCTGGAAGCGACCTTAAT---AGTAAAGTTCCAAATGCAAGTATTTCTAACGGTGTAGTAGAGCTATATAC
AGATACAACCTTCTCTTGGAGTGTTGGAGCTCGGGGAGCACTATGGGAGTGTGGTTGCGCTACTTTGGGAGCAGAATTCC
AATACGCACAATCGAAACCTCGCGTTCAAGAATTGAATGTCTTGTCTAACGTAGCACAGTTCACTGTACATAGGCCTAAA
GGGTATGTAAATCAAACATTACCTCTTCCAATCACTGCAGGAACAGCAACTGATTCTAATGAAAAATTGAAAAATGCCAC
GATCAACTACCACGAGTGGCAAGTTGGTGCAGCGTTGTCTTACAGGCTCAACATGCTCATCCCTTATATTGGAGTGCAGT
GGTCGAGAGCTTCCTTTGATGCGGATACTATCCAAATTGCACAACCAAAATTGGCCTCGCCTGTTCTCAATATGACTACA
TGGAACCCTACATTATTGGGAGAAGCAACTTCAG------TAAATGCAGGGAACAAATATGCTGATGTACTACAAATTGT
TTCTCTTCAAATTAACAAATTGAAGTCCAGAAAAGCTTGTGGTGTTTCCATGGGAGCAACTTTACTTGATGCCGATAAAT
GGGCA------------------------------------------------------------------
>Sarabi_Coomera_UGT_28-3-23
ATGAAAAAACTCTTAAAATCGGCGTTTTTATCCGCCGCATTTTTTGCTGGTGACGCCTCCTTACACGCTTTGCCTGTAGG
GAACCCAGCAGAGCCAAGTTTATTAATTGATGGGACGATATGGGAAGGTATGTCAGGAGATCCATGTGATCCTTGCGCTA
CTTGGTGCGACGCGATTAGCTTACGCGTAGGATTTTACGGAGATTATGTTTTCGACAGAGTCCTCAAGACAGATGTGCCA
CAGAAGTTTTCAATGGGTCAAGCACCTTCAACT------AA---TAGTCCTGCGGATTCAGTTTCATTACAAGAAAGAGA
GAACCCAGCATATGGTAAGCATATGCACGATGCGGAGTGGTTCACAAATGCAGGCTACATTGCATTAAATATTTGGGATC
GCTTTGATGTTTTTTGCACTTTAGGAGCCACTAGCGGGTATTTTAAAGGAAATTCTTCATCTTTCAACCTTATTGGTTTA
ATTGGGATCTCTGGAAGCGACCTTAAT---AGTAAAGTTCCAAATGCAAGTATTTCTAACGGTGTAGTAGAGCTATATAC
AGATACAACCTTCTCTTGGAGTGTTGGAGCTCGGGGAGCACTATGGGAGTGTGGTTGCGCTACTTTGGGAGCAGAATTCC
AATACGCACAATCGAAACCTCGCGTTCAAGAATTGAATGTCTTGTCTAACGTAGCACAGTTCACTGTACATAGGCCTAAA
GGGTATGTAAATCAAACATTACCTCTTCCAATCACTGCAGGAACAGCAACTGATTCTAATGAAAAATTGAAAAATGCCAC
GATCAACTACCACGAGTGGCAAGTTGGTGCAGCGTTGTCTTACAGGCTCAACATGCTCATCCCTTATATTGGAGTGCAGT
GGTCGAGAGCTTCCTTTGATGCGGATACTATCCAAATTGCACAACCAAAATTGGCCTCGCCTGTTCTCAATATGACTACA
TGGAACCCTACATTATTGGGAGAAGCAACTTCAG------TAAATGCAGGGAACAAATATGCTGATGTACTACAAATTGT
TTCTCTTCAAATTAACAAATTGAAGTCCAGAAAAGCTTGTGGTGTTTCCATGGGAGCAACTTTACTTGATGCCGATAAAT
GGGCA------------------------------------------------------------------
>Aua_AZWH_oc_19-11-23
ATGAAAAAACTCTTAAAATCGGCGTTTTTATCCGCCGCATTTTTTGCTGGTGACGCCTCCTTACACGCTTTGCCTGTAGG
GAACCCAGCAGAGCCAAGTTTATTAATTGATGGGACGATATGGGAAGGTATGTCAGGAGATCCATGTGATCCTTGCGCTA
CTTGGTGCGACGCGATTAGCTTACGCGTAGGATTTTACGGAGATTATGTTTTCGACAGAGTCCTCAAGACAGATGTGCCA
CAGAAGTTTTCAATGGGTCAAGCACCTTCAACT------AA---TAGTCCTGCGGATTCAGTTTCATTACAAGAAAGAGA
GAACCCAGCATATGGTAAGCATATGCACGATGCGGAGTGGTTCACAAATGCAGGCTACATTGCATTAAATATTTGGGATC
GCTTTGATGTTTTTTGCACTTTAGGAGCCACTAGCGGGTATTTTAAAGGAAATTCTTCATCTTTCAACCTTATTGGTTTA
ATTGGGATCTCTGGAAGCGACCTTAAT---AGTAAAGTTCCAAATGCAAGTATTTCTAACGGTGTAGTAGAGCTATATAC
AGATACAACCTTCTCTTGGAGTGTTGGAGCTCGGGGAGCACTATGGGAGTGTGGTTGCGCTACTTTGGGAGCAGAATTCC
AATACGCACAATCGAAACCTCGCGTTCAAGAATTGAATGTCTTGTCTAACGTAGCACAGTTCACTGTACATAGGCCTAAA
GGGTATGTAAATCAAACATTACCTCTTCCAATCACTGCAGGAACAGCAACTGATTCTAATGAAAAATTGAAAAATGCCAC
GATCAACTACCACGAGTGGCAAGTTGGTGCAGCGTTGTCTTACAGGCTCAACATGCTCATCCCTTATATTGGAGTGCAGT
GGTCGAGAGCTTCCTTTGATGCGGATACTATCCAAATTGCACAACCAAAATTGGCCTCGCCTGTTCTCAATATGACTACA
TGGAACCCTACATTATTGGGAGAAGCAACTTCAG------TAAATGCAGGGAACAAATATGCTGATGTACTACAAATTGT
TTCTCTTCAAATTAACAAATTGAAGTCCAGAAAAGCTTGTGGTGTTTCCATGGGAGCAACTTTACTTGATGCCGATAAAT
GGGCA------------------------------------------------------------------
>Atticus_FoK_oc_17-10-22
ATGAAAAAACTCTTAAAATCGGCGTTTTTATCCGCCGCATTTTTTGCTGGTGACGCCTCCTTACACGCTTTGCCTGTAGG
GAACCCAGCAGAGCCAAGTTTATTAATTGATGGGACGATATGGGAAGGTATGTCAGGAGATCCATGTGATCCTTGCGCTA
CTTGGTGCGACGCGATTAGCTTACGCGTAGGATTTTACGGAGATTATGTTTTCGACAGAGTCCTCAAGACAGATGTGCCA
CAGAAGTTTTCAATGGGTCAAGCACCTTCAACT------AA---TAGTCCTGCGGATTCAGTTTCATTACAAGAAAGAGA
GAACCCAGCATATGGTAAGCATATGCACGATGCGGAGTGGTTCACAAATGCAGGCTACATTGCATTAAATATTTGGGATC
GCTTTGATGTTTTTTGCACTTTAGGAGCCACTAGCGGGTATTTTAAAGGAAATTCTTCATCTTTCAACCTTATTGGTTTA
ATTGGGATCTCTGGAAGCGACCTTAAT---AGTAAAGTTCCAAATGCAAGTATTTCTAACGGTGTAGTAGAGCTATATAC
AGATACAACCTTCTCTTGGAGTGTTGGAGCTCGGGGAGCACTATGGGAGTGTGGTTGCGCTACTTTGGGAGCAGAATTCC
AATACGCACAATCGAAACCTCGCGTTCAAGAATTGAATGTCTTGTCTAACGTAGCACAGTTCACTGTACATAGGCCTAAA
GGGTATGTAAATCAAACATTACCTCTTCCAATCACTGCAGGAACAGCAACTGATTCTAATGAAAAATTGAAAAATGCCAC
GATCAACTACCACGAGTGGCAAGTTGGTGCAGCGTTGTCTTACAGGCTCAACATGCTCATCCCTTATATTGGAGTGCAGT
GGTCGAGAGCTTCCTTTGATGCGGATACTATCCAAATTGCACAACCAAAATTGGCCTCGCCTGTTCTCAATATGACTACA
TGGAACCCTACATTATTGGGAGAAGCAACTTCAG------TAAATGCAGGGAACAAATATGCTGATGTACTACAAATTGT
TTCTCTTCAAATTAACAAATTGAAGTCCAGAAAAGCTTGTGGTGTTTCCATGGGAGCAACTTTACTTGATGCCGATAAAT
GGGCA------------------------------------------------------------------
>Rainieri_AZWH_UGT_10-11-23
ATGAAAAAACTCTTAAAATCGGCGTTTTTATCCGCCGCATTTTTTGCTGGTGACGCCTCCTTACACGCTTTGCCTGTAGG
GAACCCAGCAGAGCCAAGTTTATTAATTGATGGGACGATATGGGAAGGTATGTCAGGAGATCCATGTGATCCTTGCGCTA
CTTGGTGCGACGCGATTAGCTTACGCGTAGGATTTTACGGAGATTATGTTTTCGACAGAGTCCTCAAGACAGATGTGCCA
CAGAAGTTTTCAATGGGTCAAGCACCTTCAACT------AA---TAGTCCTGCGGATTCAGTTTCATTACAAGAAAGAGA
GAACCCAGCATATGGTAAGCATATGCACGATGCGGAGTGGTTCACAAATGCAGGCTACATTGCATTAAATATTTGGGATC
GCTTTGATGTTTTTTGCACTTTAGGAGCCACTAGCGGGTATTTTAAAGGAAATTCTTCATCTTTCAACCTTATTGGTTTA
ATTGGGATCTCTGGAAGCGACCTTAAT---AGTAAAGTTCCAAATGCAAGTATTTCTAACGGTGTAGTAGAGCTATATAC
AGATACAACCTTCTCTTGGAGTGTTGGAGCTCGGGGAGCACTATGGGAGTGTGGTTGCGCTACTTTGGGAGCAGAATTCC
AATACGCACAATCGAAACCTCGCGTTCAAGAATTGAATGTCTTGTCTAACGTAGCACAGTTCACTGTACATAGGCCTAAA
GGGTATGTAAATCAAACATTACCTCTTCCAATCACTGCAGGAACAGCAACTGATTCTAATGAAAAATTGAAAAATGCCAC
GATCAACTACCACGAGTGGCAAGTTGGTGCAGCGTTGTCTTACAGGCTCAACATGCTCATCCCTTATATTGGAGTGCAGT
GGTCGAGAGCTTCCTTTGATGCGGATACTATCCAAATTGCACAACCAAAATTGGCCTCGCCTGTTCTCAATATGACTACA
TGGAACCCTACATTATTGGGAGAAGCAACTTCAG------TAAATGCAGGGAACAAATATGCTGATGTACTACAAATTGT
TTCTCTTCAAATTAACAAATTGAAGTCCAGAAAAGCTTGTGGTGTTTCCATGGGAGCAACTTTACTTGATGCCGATAAAT
GGGCA------------------------------------------------------------------
>Battersea_Coomera_UGT_24-2-24
ATGAAAAAACTCTTAAAATCGGCGTTTTTATCCGCCGCATTTTTTGCTGGTGACGCCTCCTTACACGCTTTGCCTGTAGG
GAACCCAGCAGAGCCAAGTTTATTAATTGATGGGACGATATGGGAAGGTATGTCAGGAGATCCATGTGATCCTTGCGCTA
CTTGGTGCGACGCGATTAGCTTACGCGTAGGATTTTACGGAGATTATGTTTTCGACAGAGTCCTCAAGACAGATGTGCCA
CAGAAGTTTTCAATGGGTCAAGCACCTTCAACT------AA---TAGTCCTGCGGATTCAGTTTCATTACAAGAAAGAGA
GAACCCAGCATATGGTAAGCATATGCACGATGCGGAGTGGTTCACAAATGCAGGCTACATTGCATTAAATATTTGGGATC
GCTTTGATGTTTTTTGCACTTTAGGAGCCACTAGCGGGTATTTTAAAGGAAATTCTTCATCTTTCAACCTTATTGGTTTA
ATTGGGATCTCTGGAAGCGACCTTAAT---AGTAAAGTTCCAAATGCAAGTATTTCTAACGGTGTAGTAGAGCTATATAC
AGATACAACCTTCTCTTGGAGTGTTGGAGCTCGGGGAGCACTATGGGAGTGTGGTTGCGCTACTTTGGGAGCAGAATTCC
AATACGCACAATCGAAACCTCGCGTTCAAGAATTGAATGTCTTGTCTAACGTAGCACAGTTCACTGTACATAGGCCTAAA
GGGTATGTAAATCAAACATTACCTCTTCCAATCACTGCAGGAACAGCAACTGATTCTAATGAAAAATTGAAAAATGCCAC
GATCAACTACCACGAGTGGCAAGTTGGTGCAGCGTTGTCTTACAGGCTCAACATGCTCATCCCTTATATTGGAGTGCAGT
GGTCGAGAGCTTCCTTTGATGCGGATACTATCCAAATTGCACAACCAAAATTGGCCTCGCCTGTTCTCAATATGACTACA
TGGAACCCTACATTATTGGGAGAAGCAACTTCAG------TAAATGCAGGGAACAAATATGCTGATGTACTACAAATTGT
TTCTCTTCAAATTAACAAATTGAAGTCCAGAAAAGCTTGTGGTGTTTCCATGGGAGCAACTTTACTTGATGCCGATAAAT
GGGCA------------------------------------------------------------------
>Bumpkin_AZWH_UGT_14-11-23
ATGAAAAAACTCTTAAAATCGGCGTTTTTATCCGCCGCATTTTTTGCTGGTGACGCCTCCTTACACGCTTTGCCTGTAGG
GAACCCAGCAGAGCCAAGTTTATTAATTGATGGGACGATATGGGAAGGTATGTCAGGAGATCCATGTGATCCTTGCGCTA
CTTGGTGCGACGCGATTAGCTTACGCGTAGGATTTTACGGAGATTATGTTTTCGACAGAGTCCTCAAGACAGATGTGCCA
CAGAAGTTTTCAATGGGTCAAGCACCTTCAACT------AA---TAGTCCTGCGGATTCAGTTTCATTACAAGAAAGAGA
GAACCCAGCATATGGTAAGCATATGCACGATGCGGAGTGGTTCACAAATGCAGGCTACATTGCATTAAATATTTGGGATC
GCTTTGATGTTTTTTGCACTTTAGGAGCCACTAGCGGGTATTTTAAAGGAAATTCTTCATCTTTCAACCTTATTGGTTTA
ATTGGGATCTCTGGAAGCGACCTTAAT---AGTAAAGTTCCAAATGCAAGTATTTCTAACGGTGTAGTAGAGCTATATAC
AGATACAACCTTCTCTTGGAGTGTTGGAGCTCGGGGAGCACTATGGGAGTGTGGTTGCGCTACTTTGGGAGCAGAATTCC
AATACGCACAATCGAAACCTCGCGTTCAAGAATTGAATGTCTTGTCTAACGTAGCACAGTTCACTGTACATAGGCCTAAA
GGGTATGTAAATCAAACATTACCTCTTCCAATCACTGCAGGAACAGCAACTGATTCTAATGAAAAATTGAAAAATGCCAC
GATCAACTACCACGAGTGGCAAGTTGGTGCAGCGTTGTCTTACAGGCTCAACATGCTCATCCCTTATATTGGAGTGCAGT
GGTCGAGAGCTTCCTTTGATGCGGATACTATCCAAATTGCACAACCAAAATTGGCCTCGCCTGTTCTCAATATGACTACA
TGGAACCCTACATTATTGGGAGAAGCAACTTCAG------TAAATGCAGGGAACAAATATGCTGATGTACTACAAATTGT
TTCTCTTCAAATTAACAAATTGAAGTCCAGAAAAGCTTGTGGTGTTTCCATGGGAGCAACTTTACTTGATGCCGATAAAT
GGGCA------------------------------------------------------------------
>Sarabi_Coomera_UGT_18-12-23
ATGAAAAAACTCTTAAAATCGGCGTTTTTATCCGCCGCATTTTTTGCTGGTGACGCCTCCTTACACGCTTTGCCTGTAGG
GAACCCAGCAGAGCCAAGTTTATTAATTGATGGGACGATATGGGAAGGTATGTCAGGAGATCCATGTGATCCTTGCGCTA
CTTGGTGCGACGCGATTAGCTTACGCGTAGGATTTTACGGAGATTATGTTTTCGACAGAGTCCTCAAGACAGATGTGCCA
CAGAAGTTTTCAATGGGTCAAGCACCTTCAACT------AA---TAGTCCTGCGGATTCAGTTTCATTACAAGAAAGAGA
GAACCCAGCATATGGTAAGCATATGCACGATGCGGAGTGGTTCACAAATGCAGGCTACATTGCATTAAATATTTGGGATC
GCTTTGATGTTTTTTGCACTTTAGGAGCCACTAGCGGGTATTTTAAAGGAAATTCTTCATCTTTCAACCTTATTGGTTTA
ATTGGGATCTCTGGAAGCGACCTTAAT---AGTAAAGTTCCAAATGCAAGTATTTCTAACGGTGTAGTAGAGCTATATAC
AGATACAACCTTCTCTTGGAGTGTTGGAGCTCGGGGAGCACTATGGGAGTGTGGTTGCGCTACTTTGGGAGCAGAATTCC
AATACGCACAATCGAAACCTCGCGTTCAAGAATTGAATGTCTTGTCTAACGTAGCACAGTTCACTGTACATAGGCCTAAA
GGGTATGTAAATCAAACATTACCTCTTCCAATCACTGCAGGAACAGCAACTGATTCTAATGAAAAATTGAAAAATGCCAC
GATCAACTACCACGAGTGGCAAGTTGGTGCAGCGTTGTCTTACAGGCTCAACATGCTCATCCCTTATATTGGAGTGCAGT
GGTCGAGAGCTTCCTTTGATGCGGATACTATCCAAATTGCACAACCAAAATTGGCCTCGCCTGTTCTCAATATGACTACA
TGGAACCCTACATTATTGGGAGAAGCAACTTCAG------TAAATGCAGGGAACAAATATGCTGATGTACTACAAATTGT
TTCTCTTCAAATTAACAAATTGAAGTCCAGAAAAGCTTGTGGTGTTTCCATGGGAGCAACTTTACTTGATGCCGATAAAT
GGGCA------------------------------------------------------------------
>Kalani_FoK_oc_9-11-22
ATGAAAAAACTCTTAAAATCGGCGTTTTTATCCGCCGCATTTTTTGCTGGTGACGCCTCCTTACACGCTTTGCCTGTAGG
GAACCCAGCAGAGCCAAGTTTATTAATTGATGGGACGATATGGGAAGGTATGTCAGGAGATCCATGTGATCCTTGCGCTA
CTTGGTGCGACGCGATTAGCTTACGCGTAGGATTTTACGGAGATTATGTTTTCGACAGAGTCCTCAAGACAGATGTGCCA
CAGAAGTTTTCAATGGGTCAAGCACCTTCAACT------AA---TAGTCCTGCGGATTCAGTTTCATTACAAGAAAGAGA
GAACCCAGCATATGGTAAGCATATGCACGATGCGGAGTGGTTCACAAATGCAGGCTACATTGCATTAAATATTTGGGATC
GCTTTGATGTTTTTTGCACTTTAGGAGCCACTAGCGGGTATTTTAAAGGAAATTCTTCATCTTTCAACCTTATTGGTTTA
ATTGGGATCTCTGGAAGCGACCTTAAT---AGTAAAGTTCCAAATGCAAGTATTTCTAACGGTGTAGTAGAGCTATATAC
AGATACAACCTTCTCTTGGAGTGTTGGAGCTCGGGGAGCACTATGGGAGTGTGGTTGCGCTACTTTGGGAGCAGAATTCC
AATACGCACAATCGAAACCTCGCGTTCAAGAATTGAATGTCTTGTCTAACGTAGCACAGTTCACTGTACATAGGCCTAAA
GGGTATGTAAATCAAACATTACCTCTTCCAATCACTGCAGGAACAGCAACTGATTCTAATGAAAAATTGAAAAATGCCAC
GATCAACTACCACGAGTGGCAAGTTGGTGCAGCGTTGTCTTACAGGCTCAACATGCTCATCCCTTATATTGGAGTGCAGT
GGTCGAGAGCTTCCTTTGATGCGGATACTATCCAAATTGCACAACCAAAATTGGCCTCGCCTGTTCTCAATATGACTACA
TGGAACCCTACATTATTGGGAGAAGCAACTTCAG------TAAATGCAGGGAACAAATATGCTGATGTACTACAAATTGT
TTCTCTTCAAATTAACAAATTGAAGTCCAGAAAAGCTTGTGGTGTTTCCATGGGAGCAACTTTACTTGATGCCGATAAAT
GGGCA------------------------------------------------------------------
>Marli_AZWH_UGT_13-6-23
ATGAAAAAACTCTTAAAATCGGCGTTTTTATCCGCCGCATTTTTTGCTGGTGACGCCTCCTTACACGCTTTGCCTGTAGG
GAACCCAGCAGAGCCAAGTTTATTAATTGATGGGACGATATGGGAAGGTATGTCAGGAGATCCATGTGATCCTTGCGCTA
CTTGGTGCGACGCGATTAGCTTACGCGTAGGATTTTACGGAGATTATGTTTTCGACAGAGTCCTCAAGACAGATGTGCCA
CAGAAGTTTTCAATGGGTCAAGCACCTTCAACT------AA---TAGTCCTGCGGATTCAGTTTCATTACAAGAAAGAGA
GAACCCAGCATATGGTAAGCATATGCACGATGCGGAGTGGTTCACAAATGCAGGCTACATTGCATTAAATATTTGGGATC
GCTTTGATGTTTTTTGCACTTTAGGAGCCACTAGCGGGTATTTTAAAGGAAATTCTTCATCTTTCAACCTTATTGGTTTA
ATTGGGATCTCTGGAAGCGACCTTAAT---AGTAAAGTTCCAAATGCAAGTATTTCTAACGGTGTAGTAGAGCTATATAC
AGATACAACCTTCTCTTGGAGTGTTGGAGCTCGGGGAGCACTATGGGAGTGTGGTTGCGCTACTTTGGGAGCAGAATTCC
AATACGCACAATCGAAACCTCGCGTTCAAGAATTGAATGTCTTGTCTAACGTAGCACAGTTCACTGTACATAGGCCTAAA
GGGTATGTAAATCAAACATTACCTCTTCCAATCACTGCAGGAACAGCAACTGATTCTAATGAAAAATTGAAAAATGCCAC
GATCAACTACCACGAGTGGCAAGTTGGTGCAGCGTTGTCTTACAGGCTCAACATGCTCATCCCTTATATTGGAGTGCAGT
GGTCGAGAGCTTCCTTTGATGCGGATACTATCCAAATTGCACAACCAAAATTGGCCTCGCCTGTTCTCAATATGACTACA
TGGAACCCTACATTATTGGGAGAAGCAACTTCAG------TAAATGCAGGGAACAAATATGCTGATGTACTACAAATTGT
TTCTCTTCAAATTAACAAATTGAAGTCCAGAAAAGCTTGTGGTGTTTCCATGGGAGCAACTTTACTTGATGCCGATAAAT
GGGCA------------------------------------------------------------------
>Linda_AZWH_UGT_17-8-23
ATGAAAAAACTCTTAAAATCGGCGTTTTTATCCGCCGCATTTTTTGCTGGTGACGCCTCCTTACACGCTTTGCCTGTAGG
GAACCCAGCAGAGCCAAGTTTATTAATTGATGGGACGATATGGGAAGGTATGTCAGGAGATCCATGTGATCCTTGCGCTA
CTTGGTGCGACGCGATTAGCTTACGCGTAGGATTTTACGGAGATTATGTTTTCGACAGAGTCCTCAAGACAGATGTGCCA
CAGAAGTTTTCAATGGGTCAAGCACCTTCAACT------AA---TAGTCCTGCGGATTCAGTTTCATTACAAGAAAGAGA
GAACCCAGCATATGGTAAGCATATGCACGATGCGGAGTGGTTCACAAATGCAGGCTACATTGCATTAAATATTTGGGATC
GCTTTGATGTTTTTTGCACTTTAGGAGCCACTAGCGGGTATTTTAAAGGAAATTCTTCATCTTTCAACCTTATTGGTTTA
ATTGGGATCTCTGGAAGCGACCTTAAT---AGTAAAGTTCCAAATGCAAGTATTTCTAACGGTGTAGTAGAGCTATATAC
AGATACAACCTTCTCTTGGAGTGTTGGAGCTCGGGGAGCACTATGGGAGTGTGGTTGCGCTACTTTGGGAGCAGAATTCC
AATACGCACAATCGAAACCTCGCGTTCAAGAATTGAATGTCTTGTCTAACGTAGCACAGTTCACTGTACATAGGCCTAAA
GGGTATGTAAATCAAACATTACCTCTTCCAATCACTGCAGGAACAGCAACTGATTCTAATGAAAAATTGAAAAATGCCAC
GATCAACTACCACGAGTGGCAAGTTGGTGCAGCGTTGTCTTACAGGCTCAACATGCTCATCCCTTATATTGGAGTGCAGT
GGTCGAGAGCTTCCTTTGATGCGGATACTATCCAAATTGCACAACCAAAATTGGCCTCGCCTGTTCTCAATATGACTACA
TGGAACCCTACATTATTGGGAGAAGCAACTTCAG------TAAATGCAGGGAACAAATATGCTGATGTACTACAAATTGT
TTCTCTTCAAATTAACAAATTGAAGTCCAGAAAAGCTTGTGGTGTTTCCATGGGAGCAACTTTACTTGATGCCGATAAAT
GGGCA------------------------------------------------------------------
>River_AZWH_UGT_13-1-23
ATGAAAAAACTCTTAAAATCGGCGTTTTTATCCGCCGCATTTTTTGCTGGTGACGCCTCCTTACACGCTTTGCCTGTAGG
GAACCCAGCAGAGCCAAGTTTATTAATTGATGGGACGATATGGGAAGGTATGTCAGGAGATCCATGTGATCCTTGCGCTA
CTTGGTGCGACGCGATTAGCTTACGCGTAGGATTTTACGGAGATTATGTTTTCGACAGAGTCCTCAAGACAGATGTGCCA
CAGAAGTTTTCAATGGGTCAAGCACCTTCAACT------AA---TAGTCCTGCGGATTCAGTTTCATTACAAGAAAGAGA
GAACCCAGCATATGGTAAGCATATGCACGATGCGGAGTGGTTCACAAATGCAGGCTACATTGCATTAAATATTTGGGATC
GCTTTGATGTTTTTTGCACTTTAGGAGCCACTAGCGGGTATTTTAAAGGAAATTCTTCATCTTTCAACCTTATTGGTTTA
ATTGGGATCTCTGGAAGCGACCTTAAT---AGTAAAGTTCCAAATGCAAGTATTTCTAACGGTGTAGTAGAGCTATATAC
AGATACAACCTTCTCTTGGAGTGTTGGAGCTCGGGGAGCACTATGGGAGTGTGGTTGCGCTACTTTGGGAGCAGAATTCC
AATACGCACAATCGAAACCTCGCGTTCAAGAATTGAATGTCTTGTCTAACGTAGCACAGTTCACTGTACATAGGCCTAAA
GGGTATGTAAATCAAACATTACCTCTTCCAATCACTGCAGGAACAGCAACTGATTCTAATGAAAAATTGAAAAATGCCAC
GATCAACTACCACGAGTGGCAAGTTGGTGCAGCGTTGTCTTACAGGCTCAACATGCTCATCCCTTATATTGGAGTGCAGT
GGTCGAGAGCTTCCTTTGATGCGGATACTATCCAAATTGCACAACCAAAATTGGCCTCGCCTGTTCTCAATATGACTACA
TGGAACCCTACATTATTGGGAGAAGCAACTTCAG------TAAATGCAGGGAACAAATATGCTGATGTACTACAAATTGT
TTCTCTTCAAATTAACAAATTGAAGTCCAGAAAAGCTTGTGGTGTTTCCATGGGAGCAACTTTACTTGATGCCGATAAAT
GGGCA------------------------------------------------------------------
>Robin_FoK_oc_31-10-22
ATGAAAAAACTCTTAAAATCGGCGTTTTTATCCGCCGCATTTTTTGCTGGTGACGCCTCCTTACACGCTTTGCCTGTAGG
GAACCCAGCAGAGCCAAGTTTATTAATTGATGGGACGATATGGGAAGGTATGTCAGGAGATCCATGTGATCCTTGCGCTA
CTTGGTGCGACGCGATTAGCTTACGCGTAGGATTTTACGGAGATTATGTTTTCGACAGAGTCCTCAAGACAGATGTGCCA
CAGAAGTTTTCAATGGGTCAAGCACCTTCAACT------AA---TAGTCCTGCGGATTCAGTTTCATTACAAGAAAGAGA
GAACCCAGCATATGGTAAGCATATGCACGATGCGGAGTGGTTCACAAATGCAGGCTACATTGCATTAAATATTTGGGATC
GCTTTGATGTTTTTTGCACTTTAGGAGCCACTAGCGGGTATTTTAAAGGAAATTCTTCATCTTTCAACCTTATTGGTTTA
ATTGGGATCTCTGGAAGCGACCTTAAT---AGTAAAGTTCCAAATGCAAGTATTTCTAACGGTGTAGTAGAGCTATATAC
AGATACAACCTTCTCTTGGAGTGTTGGAGCTCGGGGAGCACTATGGGAGTGTGGTTGCGCTACTTTGGGAGCAGAATTCC
AATACGCACAATCGAAACCTCGCGTTCAAGAATTGAATGTCTTGTCTAACGTAGCACAGTTCACTGTACATAGGCCTAAA
GGGTATGTAAATCAAACATTACCTCTTCCAATCACTGCAGGAACAGCAACTGATTCTAATGAAAAATTGAAAAATGCCAC
GATCAACTACCACGAGTGGCAAGTTGGTGCAGCGTTGTCTTACAGGCTCAACATGCTCATCCCTTATATTGGAGTGCAGT
GGTCGAGAGCTTCCTTTGATGCGGATACTATCCAAATTGCACAACCAAAATTGGCCTCGCCTGTTCTCAATATGACTACA
TGGAACCCTACATTATTGGGAGAAGCAACTTCAG------TAAATGCAGGGAACAAATATGCTGATGTACTACAAATTGT
TTCTCTTCAAATTAACAAATTGAAGTCCAGAAAAGCTTGTGGTGTTTCCATGGGAGCAACTTTACTTGATGCCGATAAAT
GGGCA------------------------------------------------------------------
>Koala_DBDeUG_ompA
ATGAAAAAACTCTTAAAATCGGCGTTTTTATCCGCCGCATTTTTTGCTGGTGACGCCTCCTTACACGCTTTGCCTGTAGG
GAACCCAGCAGAGCCAAGTTTATTAATTGATGGGACGATATGGGAAGGTATGTCAGGAGATCCATGTGATCCTTGCGCTA
CTTGGTGCGACGCGATTAGCTTACGCGTAGGATTTTACGGAGATTATGTTTTCGACAGAGTCCTCAAGACAGATGTGCCA
CAGAAGTTTTCAATGGGTCAAGCACCTTCAACT------AA---TAGTCCTGCGGATTCAGTTTCATTACAAGAAAGAGA
GAACCCAGCATATGGTAAGCATATGCACGATGCGGAGTGGTTCACAAATGCAGGCTACATTGCATTAAATATTTGGGATC
GCTTTGATGTTTTTTGCACTTTAGGAGCCACTAGCGGGTATTTTAAAGGAAATTCTTCATCTTTCAACCTTATTGGTTTA
ATTGGGATCTCTGGAAGCGACCTTAAT---AGTAAAGTTCCAAATGCAAGTATTTCTAACGGTGTAGTAGAGCTATATAC
AGATACAACCTTCTCTTGGAGTGTTGGAGCTCGGGGAGCACTATGGGAGTGTGGTTGCGCTACTTTGGGAGCAGAATTCC
AATACGCACAATCGAAACCTCGCGTTCAAGAATTGAATGTCTTGTCTAACGTAGCACAGTTCACTGTACATAGGCCTAAA
GGGTATGTAAATCAAACATTACCTCTTCCAATCACTGCAGGAACAGCAACTGATTCTAATGAAAAATTGAAAAATGCCAC
GATCAACTACCACGAGTGGCAAGTTGGTGCAGCGTTGTCTTACAGGCTCAACATGCTCATCCCTTATATTGGAGTGCAGT
GGTCGAGAGCTTCCTTTGATGCGGATACTATCCAAATTGCACAACCAAAATTGGCCTCGCCTGTTCTCAATATGACTACA
TGGAACCCTACATTATTGGGAGAAGCAACTTCAG------TAAATGCAGGGAACAAATATGCTGATGTACTACAAATTGT
TTCTCTTCAAATTAACAAATTGAAGTCCAGAAAAGCTTGTGGTGTTTCCATGGGAGCAACTTTACTTGATGCCGATAAAT
GGGCA------------------------------------------------------------------
>Tritan_FoK_UGT_15-11-22
ATGAAAAAACTCTTAAAATCGGCGTTTTTATCCGCCGCATTTTTTGCTGGTGACGCCTCCTTACACGCTTTGCCTGTAGG
GAACCCAGCAGAGCCAAGTTTATTAATTGATGGGACGATATGGGAAGGTATGTCAGGAGATCCATGTGATCCTTGCGCTA
CTTGGTGCGACGCGATTAGCTTACGCGTAGGATTTTACGGAGATTATGTTTTCGACAGAGTCCTCAAGACAGATGTGCCA
CAGAAGTTTTCAATGGGTCAAGCACCTTCAACT------AA---TAGTCCTGCGGATTCAGTTTCATTACAAGAAAGAGA
GAACCCAGCATATGGTAAGCATATGCACGATGCGGAGTGGTTCACAAATGCAGGCTACATTGCATTAAATATTTGGGATC
GCTTTGATGTTTTTTGCACTTTAGGAGCCACTAGCGGGTATTTTAAAGGAAATTCTTCATCTTTCAACCTTATTGGTTTA
ATTGGGATCTCTGGAAGCGACCTTAAT---AGTAAAGTTCCAAATGCAAGTATTTCTAACGGTGTAGTAGAGCTATATAC
AGATACAACCTTCTCTTGGAGTGTTGGAGCTCGGGGAGCACTATGGGAGTGTGGTTGCGCTACTTTGGGAGCAGAATTCC
AATACGCACAATCGAAACCTCGCGTTCAAGAATTGAATGTCTTGTCTAACGTAGCACAGTTCACTGTACATAGGCCTAAA
GGGTATGTAAATCAAACATTACCTCTTCCAATCACTGCAGGAACAGCAACTGATTCTAATGAAAAATTGAAAAATGCCAC
GATCAACTACCACGAGTGGCAAGTTGGTGCAGCGTTGTCTTACAGGCTCAACATGCTCATCCCTTATATTGGAGTGCAGT
GGTCGAGAGCTTCCTTTGATGCGGATACTATCCAAATTGCACAACCAAAATTGGCCTCGCCTGTTCTCAATATGACTACA
TGGAACCCTACATTATTGGGAGAAGCAACTTCAG------TAAATGCAGGGAACAAATATGCTGATGTACTACAAATTGT
TTCTCTTCAAATTAACAAATTGAAGTCCAGAAAAGCTTGTGGTGTTTCCATGGGAGCAACTTTACTTGATGCCGATAAAT
GGGCA------------------------------------------------------------------
>Jarrah_A_AZWH_UGT_30-9-21
ATGAAAAAACTCTTAAAATCGGCGTTTTTATCCGCCGCATTTTTTGCTGGTGACGCCTCCTTACACGCTTTGCCTGTAGG
GAACCCAGCAGAGCCAAGTTTATTAATTGATGGGACGATATGGGAAGGTATGTCAGGAGATCCATGTGATCCTTGCGCTA
CTTGGTGCGACGCGATTAGCTTACGCGTAGGATTTTACGGAGATTATGTTTTCGACAGAGTCCTCAAGACAGATGTGCCA
CAGAAGTTTTCAATGGGTCAAGCACCTTCAACT------AA---TAGTCCTGCGGATTCAGTTTCATTACAAGAAAGAGA
GAACCCAGCATATGGTAAGCATATGCACGATGCGGAGTGGTTCACAAATGCAGGCTACATTGCATTAAATATTTGGGATC
GCTTTGATGTTTTTTGCACTTTAGGAGCCACTAGCGGGTATTTTAAAGGAAATTCTTCATCTTTCAACCTTATTGGTTTA
ATTGGGATCTCTGGAAGCGACCTTAAT---AGTAAAGTTCCAAATGCAAGTATTTCTAACGGTGTAGTAGAGCTATATAC
AGATACAACCTTCTCTTGGAGTGTTGGAGCTCGGGGAGCACTATGGGAGTGTGGTTGCGCTACTTTGGGAGCAGAATTCC
AATACGCACAATCGAAACCTCGCGTTCAAGAATTGAATGTCTTGTCTAACGTAGCACAGTTCACTGTACATAGGCCTAAA
GGGTATGTAAATCAAACATTACCTCTTCCAATCACTGCAGGAACAGCAACTGATTCTAATGAAAAATTGAAAAATGCCAC
GATCAACTACCACGAGTGGCAAGTTGGTGCAGCGTTGTCTTACAGGCTCAACATGCTCATCCCTTATATTGGAGTGCAGT
GGTCGAGAGCTTCCTTTGATGCGGATACTATCCAAATTGCACAACCAAAATTGGCCTCGCCTGTTCTCAATATGACTACA
TGGAACCCTACATTATTGGGAGAAGCAACTTCAG------TAAATGCAGGGAACAAATATGCTGATGTACTACAAATTGT
TTCTCTTCAAATTAACAAATTGAAGTCCAGAAAAGCTTGTGGTGTTTCCATGGGAGCAACTTTACTTGATGCCGATAAAT
GGGCA------------------------------------------------------------------
>Jaxon_AZWH_UGT_13-6-22
ATGAAAAAACTCTTAAAATCGGCGTTTTTATCCGCCGCATTTTTTGCTGGTGACGCCTCCTTACACGCTTTGCCTGTAGG
GAACCCAGCAGAGCCAAGTTTATTAATTGATGGGACGATATGGGAAGGTATGTCAGGAGATCCATGTGATCCTTGCGCTA
CTTGGTGCGACGCGATTAGCTTACGCGTAGGATTTTACGGAGATTATGTTTTCGACAGAGTCCTCAAGACAGATGTGCCA
CAGAAGTTTTCAATGGGTCAAGCACCTTCAACT------AA---TAGTCCTGCGGATTCAGTTTCATTACAAGAAAGAGA
GAACCCAGCATATGGTAAGCATATGCACGATGCGGAGTGGTTCACAAATGCAGGCTACATTGCATTAAATATTTGGGATC
GCTTTGATGTTTTTTGCACTTTAGGAGCCACTAGCGGGTATTTTAAAGGAAATTCTTCATCTTTCAACCTTATTGGTTTA
ATTGGGATCTCTGGAAGCGACCTTAAT---AGTAAAGTTCCAAATGCAAGTATTTCTAACGGTGTAGTAGAGCTATATAC
AGATACAACCTTCTCTTGGAGTGTTGGAGCTCGGGGAGCACTATGGGAGTGTGGTTGCGCTACTTTGGGAGCAGAATTCC
AATACGCACAATCGAAACCTCGCGTTCAAGAATTGAATGTCTTGTCTAACGTAGCACAGTTCACTGTACATAGGCCTAAA
GGGTATGTAAATCAAACATTACCTCTTCCAATCACTGCAGGAACAGCAACTGATTCTAATGAAAAATTGAAAAATGCCAC
GATCAACTACCACGAGTGGCAAGTTGGTGCAGCGTTGTCTTACAGGCTCAACATGCTCATCCCTTATATTGGAGTGCAGT
GGTCGAGAGCTTCCTTTGATGCGGATACTATCCAAATTGCACAACCAAAATTGGCCTCGCCTGTTCTCAATATGACTACA
TGGAACCCTACATTATTGGGAGAAGCAACTTCAG------TAAATGCAGGGAACAAATATGCTGATGTACTACAAATTGT
TTCTCTTCAAATTAACAAATTGAAGTCCAGAAAAGCTTGTGGTGTTTCCATGGGAGCAACTTTACTTGATGCCGATAAAT
GGGCA------------------------------------------------------------------
>Scar_Coomera_oc_15-3-2023
ATGAAAAAACTCTTAAAATCGGCGTTTTTATCCGCCGCATTTTTTGCTGGTGACGCCTCCTTACACGCTTTGCCTGTAGG
GAACCCAGCAGAGCCAAGTTTATTAATTGATGGGACGATATGGGAAGGTATGTCAGGAGATCCATGTGATCCTTGCGCTA
CTTGGTGCGACGCGATTAGCTTACGCGTAGGATTTTACGGAGATTATGTTTTCGACAGAGTCCTCAAGACAGATGTGCCA
CAGAAGTTTTCAATGGGTCAAGCACCTTCAACT------AA---TAGTCCTGCGGATTCAGTTTCATTACAAGAAAGAGA
GAACCCAGCATATGGTAAGCATATGCACGATGCGGAGTGGTTCACAAATGCAGGCTACATTGCATTAAATATTTGGGATC
GCTTTGATGTTTTTTGCACTTTAGGAGCCACTAGCGGGTATTTTAAAGGAAATTCTTCATCTTTCAACCTTATTGGTTTA
ATTGGGATCTCTGGAAGCGACCTTAAT---AGTAAAGTTCCAAATGCAAGTATTTCTAACGGTGTAGTAGAGCTATATAC
AGATACAACCTTCTCTTGGAGTGTTGGAGCTCGGGGAGCACTATGGGAGTGTGGTTGCGCTACTTTGGGAGCAGAATTCC
AATACGCACAATCGAAACCTCGCGTTCAAGAATTGAATGTCTTGTCTAACGTAGCACAGTTCACTGTACATAGGCCTAAA
GGGTATGTAAATCAAACATTACCTCTTCCAATCACTGCAGGAACAGCAACTGATTCTAATGAAAAATTGAAAAATGCCAC
GATCAACTACCACGAGTGGCAAGTTGGTGCAGCGTTGTCTTACAGGCTCAACATGCTCATCCCTTATATTGGAGTGCAGT
GGTCGAGAGCTTCCTTTGATGCGGATACTATCCAAATTGCACAACCAAAATTGGCCTCGCCTGTTCTCAATATGACTACA
TGGAACCCTACATTATTGGGAGAAGCAACTTCAG------TAAATGCAGGGAACAAATATGCTGATGTACTACAAATTGT
TTCTCTTCAAATTAACAAATTGAAGTCCAGAAAAGCTTGTGGTGTTTCCATGGGAGCAACTTTACTTGATGCCGATAAAT
GGGCA------------------------------------------------------------------
>Kelly_AZWH_UGT_20-5-21
ATGAAAAAACTCTTAAAATCGGCGTTTTTATCCGCCGCATTTTTTGCTGGTGACGCCTCCTTACACGCTTTGCCTGTAGG
GAACCCAGCAGAGCCAAGTTTATTAATTGATGGGACGATATGGGAAGGTATGTCAGGAGATCCATGTGATCCTTGCGCTA
CTTGGTGCGACGCGATTAGCTTACGCGTAGGATTTTACGGAGATTATGTTTTCGACAGAGTCCTCAAGACAGATGTGCCA
CAGAAGTTTTCAATGGGTCAAGCACCTTCAACT------AA---TAGTCCTGCGGATTCAGTTTCATTACAAGAAAGAGA
GAACCCAGCATATGGTAAGCATATGCACGATGCGGAGTGGTTCACAAATGCAGGCTACATTGCATTAAATATTTGGGATC
GCTTTGATGTTTTTTGCACTTTAGGAGCCACTAGCGGGTATTTTAAAGGAAATTCTTCATCTTTCAACCTTATTGGTTTA
ATTGGGATCTCTGGAAGCGACCTTAAT---AGTAAAGTTCCAAATGCAAGTATTTCTAACGGTGTAGTAGAGCTATATAC
AGATACAACCTTCTCTTGGAGTGTTGGAGCTCGGGGAGCACTATGGGAGTGTGGTTGCGCTACTTTGGGAGCAGAATTCC
AATACGCACAATCGAAACCTCGCGTTCAAGAATTGAATGTCTTGTCTAACGTAGCACAGTTCACTGTACATAGGCCTAAA
GGGTATGTAAATCAAACATTACCTCTTCCAATCACTGCAGGAACAGCAACTGATTCTAATGAAAAATTGAAAAATGCCAC
GATCAACTACCACGAGTGGCAAGTTGGTGCAGCGTTGTCTTACAGGCTCAACATGCTCATCCCTTATATTGGAGTGCAGT
GGTCGAGAGCTTCCTTTGATGCGGATACTATCCAAATTGCACAACCAAAATTGGCCTCGCCTGTTCTCAATATGACTACA
TGGAACCCTACATTATTGGGAGAAGCAACTTCAG------TAAATGCAGGGAACAAATATGCTGATGTACTACAAATTGT
TTCTCTTCAAATTAACAAATTGAAGTCCAGAAAAGCTTGTGGTGTTTCCATGGGAGCAACTTTACTTGATGCCGATAAAT
GGGCA------------------------------------------------------------------
>Scar_Coomera_UGT_15-3-2023
ATGAAAAAACTCTTAAAATCGGCGTTTTTATCCGCCGCATTTTTTGCTGGTGACGCCTCCTTACACGCTTTGCCTGTAGG
GAACCCAGCAGAGCCAAGTTTATTAATTGATGGGACGATATGGGAAGGTATGTCAGGAGATCCATGTGATCCTTGCGCTA
CTTGGTGCGACGCGATTAGCTTACGCGTAGGATTTTACGGAGATTATGTTTTCGACAGAGTCCTCAAGACAGATGTGCCA
CAGAAGTTTTCAATGGGTCAAGCACCTTCAACT------AA---TAGTCCTGCGGATTCAGTTTCATTACAAGAAAGAGA
GAACCCAGCATATGGTAAGCATATGCACGATGCGGAGTGGTTCACAAATGCAGGCTACATTGCATTAAATATTTGGGATC
GCTTTGATGTTTTTTGCACTTTAGGAGCCACTAGCGGGTATTTTAAAGGAAATTCTTCATCTTTCAACCTTATTGGTTTA
ATTGGGATCTCTGGAAGCGACCTTAAT---AGTAAAGTTCCAAATGCAAGTATTTCTAACGGTGTAGTAGAGCTATATAC
AGATACAACCTTCTCTTGGAGTGTTGGAGCTCGGGGAGCACTATGGGAGTGTGGTTGCGCTACTTTGGGAGCAGAATTCC
AATACGCACAATCGAAACCTCGCGTTCAAGAATTGAATGTCTTGTCTAACGTAGCACAGTTCACTGTACATAGGCCTAAA
GGGTATGTAAATCAAACATTACCTCTTCCAATCACTGCAGGAACAGCAACTGATTCTAATGAAAAATTGAAAAATGCCAC
GATCAACTACCACGAGTGGCAAGTTGGTGCAGCGTTGTCTTACAGGCTCAACATGCTCATCCCTTATATTGGAGTGCAGT
GGTCGAGAGCTTCCTTTGATGCGGATACTATCCAAATTGCACAACCAAAATTGGCCTCGCCTGTTCTCAATATGACTACA
TGGAACCCTACATTATTGGGAGAAGCAACTTCAG------TAAATGCAGGGAACAAATATGCTGATGTACTACAAATTGT
TTCTCTTCAAATTAACAAATTGAAGTCCAGAAAAGCTTGTGGTGTTTCCATGGGAGCAACTTTACTTGATGCCGATAAAT
GGGCA------------------------------------------------------------------
>Eli_AZWH_oc_23-10-22
ATGAAAAAACTCTTAAAATCGGCGTTTTTATCCGCCGCATTTTTTGCTGGTGACGCCTCCTTACACGCTTTGCCTGTAGG
GAACCCAGCAGAGCCAAGTTTATTAATTGATGGGACGATATGGGAAGGTATGTCAGGAGATCCATGTGATCCTTGCGCTA
CTTGGTGCGACGCGATTAGCTTACGCGTAGGATTTTACGGAGATTATGTTTTCGACAGAGTCCTCAAGACAGATGTGCCA
CAGAAGTTTTCAATGGGTCAAGCACCTTCAACT------AA---TAGTCCTGCGGATTCAGTTTCATTACAAGAAAGAGA
GAACCCAGCATATGGTAAGCATATGCACGATGCGGAGTGGTTCACAAATGCAGGCTACATTGCATTAAATATTTGGGATC
GCTTTGATGTTTTTTGCACTTTAGGAGCCACTAGCGGGTATTTTAAAGGAAATTCTTCATCTTTCAACCTTATTGGTTTA
ATTGGGATCTCTGGAAGCGACCTTAAT---AGTAAAGTTCCAAATGCAAGTATTTCTAACGGTGTAGTAGAGCTATATAC
AGATACAACCTTCTCTTGGAGTGTTGGAGCTCGGGGAGCACTATGGGAGTGTGGTTGCGCTACTTTGGGAGCAGAATTCC
AATACGCACAATCGAAACCTCGCGTTCAAGAATTGAATGTCTTGTCTAACGTAGCACAGTTCACTGTACATAGGCCTAAA
GGGTATGTAAATCAAACATTACCTCTTCCAATCACTGCAGGAACAGCAACTGATTCTAATGAAAAATTGAAAAATGCCAC
GATCAACTACCACGAGTGGCAAGTTGGTGCAGCGTTGTCTTACAGGCTCAACATGCTCATCCCTTATATTGGAGTGCAGT
GGTCGAGAGCTTCCTTTGATGCGGATACTATCCAAATTGCACAACCAAAATTGGCCTCGCCTGTTCTCAATATGACTACA
TGGAACCCTACATTATTGGGAGAAGCAACTTCAG------TAAATGCAGGGAACAAATATGCTGATGTACTACAAATTGT
TTCTCTTCAAATTAACAAATTGAAGTCCAGAAAAGCTTGTGGTGTTTCCATGGGAGCAACTTTACTTGATGCCGATAAAT
GGGCA------------------------------------------------------------------
>Blue-A_AZWH_oc_9-9-21
ATGAAAAAACTCTTAAAATCGGCGTTTTTATCCGCCGCATTTTTTGCTGGTGACGCCTCCTTACACGCTTTGCCTGTAGG
GAACCCAGCAGAGCCAAGTTTATTAATTGATGGGACGATATGGGAAGGTATGTCAGGAGATCCATGTGATCCTTGCGCTA
CTTGGTGCGACGCGATTAGCTTACGCGTAGGATTTTACGGAGATTATGTTTTCGACAGAGTCCTCAAGACAGATGTGCCA
CAGAAGTTTTCAATGGGTCAAGCACCTTCAACT------AA---TAGTCCTGCGGATTCAGTTTCATTACAAGAAAGAGA
GAACCCAGCATATGGTAAGCATATGCACGATGCGGAGTGGTTCACAAATGCAGGCTACATTGCATTAAATATTTGGGATC
GCTTTGATGTTTTTTGCACTTTAGGAGCCACTAGCGGGTATTTTAAAGGAAATTCTTCATCTTTCAACCTTATTGGTTTA
ATTGGGATCTCTGGAAGCGACCTTAAT---AGTAAAGTTCCAAATGCAAGTATTTCTAACGGTGTAGTAGAGCTATATAC
AGATACAACCTTCTCTTGGAGTGTTGGAGCTCGGGGAGCACTATGGGAGTGTGGTTGCGCTACTTTGGGAGCAGAATTCC
AATACGCACAATCGAAACCTCGCGTTCAAGAATTGAATGTCTTGTCTAACGTAGCACAGTTCACTGTACATAGGCCTAAA
GGGTATGTAAATCAAACATTACCTCTTCCAATCACTGCAGGAACAGCAACTGATTCTAATGAAAAATTGAAAAATGCCAC
GATCAACTACCACGAGTGGCAAGTTGGTGCAGCGTTGTCTTACAGGCTCAACATGCTCATCCCTTATATTGGAGTGCAGT
GGTCGAGAGCTTCCTTTGATGCGGATACTATCCAAATTGCACAACCAAAATTGGCCTCGCCTGTTCTCAATATGACTACA
TGGAACCCTACATTATTGGGAGAAGCAACTTCAG------TAAATGCAGGGAACAAATATGCTGATGTACTACAAATTGT
TTCTCTTCAAATTAACAAATTGAAGTCCAGAAAAGCTTGTGGTGTTTCCATGGGAGCAACTTTACTTGATGCCGATAAAT
GGGCA------------------------------------------------------------------
>Malden_Coomera_UGT_3-8-22
ATGAAAAAACTCTTAAAATCGGCGTTTTTATCCGCCGCATTTTTTGCTGGTGACGCCTCCTTACACGCTTTGCCTGTAGG
GAACCCAGCAGAGCCAAGTTTATTAATTGATGGGACGATATGGGAAGGTATGTCAGGAGATCCATGTGATCCTTGCGCTA
CTTGGTGCGACGCGATTAGCTTACGCGTAGGATTTTACGGAGATTATGTTTTCGACAGAGTCCTCAAGACAGATGTGCCA
CAGAAGTTTTCAATGGGTCAAGCACCTTCAACT------AA---TAGTCCTGCGGATTCAGTTTCATTACAAGAAAGAGA
GAACCCAGCATATGGTAAGCATATGCACGATGCGGAGTGGTTCACAAATGCAGGCTACATTGCATTAAATATTTGGGATC
GCTTTGATGTTTTTTGCACTTTAGGAGCCACTAGCGGGTATTTTAAAGGAAATTCTTCATCTTTCAACCTTATTGGTTTA
ATTGGGATCTCTGGAAGCGACCTTAAT---AGTAAAGTTCCAAATGCAAGTATTTCTAACGGTGTAGTAGAGCTATATAC
AGATACAACCTTCTCTTGGAGTGTTGGAGCTCGGGGAGCACTATGGGAGTGTGGTTGCGCTACTTTGGGAGCAGAATTCC
AATACGCACAATCGAAACCTCGCGTTCAAGAATTGAATGTCTTGTCTAACGTAGCACAGTTCACTGTACATAGGCCTAAA
GGGTATGTAAATCAAACATTACCTCTTCCAATCACTGCAGGAACAGCAACTGATTCTAATGAAAAATTGAAAAATGCCAC
GATCAACTACCACGAGTGGCAAGTTGGTGCAGCGTTGTCTTACAGGCTCAACATGCTCATCCCTTATATTGGAGTGCAGT
GGTCGAGAGCTTCCTTTGATGCGGATACTATCCAAATTGCACAACCAAAATTGGCCTCGCCTGTTCTCAATATGACTACA
TGGAACCCTACATTATTGGGAGAAGCAACTTCAG------TAAATGCAGGGAACAAATATGCTGATGTACTACAAATTGT
TTCTCTTCAAATTAACAAATTGAAGTCCAGAAAAGCTTGTGGTGTTTCCATGGGAGCAACTTTACTTGATGCCGATAAAT
GGGCA------------------------------------------------------------------
>Liam_AZWH_UGT_23-10-21
ATGAAAAAACTCTTAAAATCGGCGTTTTTATCCGCCGCATTTTTTGCTGGTGACGCCTCCTTACACGCTTTGCCTGTAGG
GAACCCAGCAGAGCCAAGTTTATTAATTGATGGGACGATATGGGAAGGTATGTCAGGAGATCCATGTGATCCTTGCGCTA
CTTGGTGCGACGCGATTAGCTTACGCGTAGGATTTTACGGAGATTATGTTTTCGACAGAGTCCTCAAGACAGATGTGCCA
CAGAAGTTTTCAATGGGTCAAGCACCTTCAACT------AA---TAGTCCTGCGGATTCAGTTTCATTACAAGAAAGAGA
GAACCCAGCATATGGTAAGCATATGCACGATGCGGAGTGGTTCACAAATGCAGGCTACATTGCATTAAATATTTGGGATC
GCTTTGATGTTTTTTGCACTTTAGGAGCCACTAGCGGGTATTTTAAAGGAAATTCTTCATCTTTCAACCTTATTGGTTTA
ATTGGGATCTCTGGAAGCGACCTTAAT---AGTAAAGTTCCAAATGCAAGTATTTCTAACGGTGTAGTAGAGCTATATAC
AGATACAACCTTCTCTTGGAGTGTTGGAGCTCGGGGAGCACTATGGGAGTGTGGTTGCGCTACTTTGGGAGCAGAATTCC
AATACGCACAATCGAAACCTCGCGTTCAAGAATTGAATGTCTTGTCTAACGTAGCACAGTTCACTGTACATAGGCCTAAA
GGGTATGTAAATCAAACATTACCTCTTCCAATCACTGCAGGAACAGCAACTGATTCTAATGAAAAATTGAAAAATGCCAC
GATCAACTACCACGAGTGGCAAGTTGGTGCAGCGTTGTCTTACAGGCTCAACATGCTCATCCCTTATATTGGAGTGCAGT
GGTCGAGAGCTTCCTTTGATGCGGATACTATCCAAATTGCACAACCAAAATTGGCCTCGCCTGTTCTCAATATGACTACA
TGGAACCCTACATTATTGGGAGAAGCAACTTCAG------TAAATGCAGGGAACAAATATGCTGATGTACTACAAATTGT
TTCTCTTCAAATTAACAAATTGAAGTCCAGAAAAGCTTGTGGTGTTTCCATGGGAGCAACTTTACTTGATGCCGATAAAT
GGGCA------------------------------------------------------------------
>Geraldine_AZWH_oc_7-2-22
ATGAAAAAACTCTTAAAATCGGCGTTTTTATCCGCCGCATTTTTTGCTGGTGACGCCTCCTTACACGCTTTGCCTGTAGG
GAACCCAGCAGAGCCAAGTTTATTAATTGATGGGACGATATGGGAAGGTATGTCAGGAGATCCATGTGATCCTTGCGCTA
CTTGGTGCGACGCGATTAGCTTACGCGTAGGATTTTACGGAGATTATGTTTTCGACAGAGTCCTCAAGACAGATGTGCCA
CAGAAGTTTTCAATGGGTCAAGCACCTTCAACT------AA---TAGTCCTGCGGATTCAGTTTCATTACAAGAAAGAGA
GAACCCAGCATATGGTAAGCATATGCACGATGCGGAGTGGTTCACAAATGCAGGCTACATTGCATTAAATATTTGGGATC
GCTTTGATGTTTTTTGCACTTTAGGAGCCACTAGCGGGTATTTTAAAGGAAATTCTTCATCTTTCAACCTTATTGGTTTA
ATTGGGATCTCTGGAAGCGACCTTAAT---AGTAAAGTTCCAAATGCAAGTATTTCTAACGGTGTAGTAGAGCTATATAC
AGATACAACCTTCTCTTGGAGTGTTGGAGCTCGGGGAGCACTATGGGAGTGTGGTTGCGCTACTTTGGGAGCAGAATTCC
AATACGCACAATCGAAACCTCGCGTTCAAGAATTGAATGTCTTGTCTAACGTAGCACAGTTCACTGTACATAGGCCTAAA
GGGTATGTAAATCAAACATTACCTCTTCCAATCACTGCAGGAACAGCAACTGATTCTAATGAAAAATTGAAAAATGCCAC
GATCAACTACCACGAGTGGCAAGTTGGTGCAGCGTTGTCTTACAGGCTCAACATGCTCATCCCTTATATTGGAGTGCAGT
GGTCGAGAGCTTCCTTTGATGCGGATACTATCCAAATTGCACAACCAAAATTGGCCTCGCCTGTTCTCAATATGACTACA
TGGAACCCTACATTATTGGGAGAAGCAACTTCAG------TAAATGCAGGGAACAAATATGCTGATGTACTACAAATTGT
TTCTCTTCAAATTAACAAATTGAAGTCCAGAAAAGCTTGTGGTGTTTCCATGGGAGCAACTTTACTTGATGCCGATAAAT
GGGCA------------------------------------------------------------------
>Linda_AZWH_UGT_8-10-21
ATGAAAAAACTCTTAAAATCGGCGTTTTTATCCGCCGCATTTTTTGCTGGTGACGCCTCCTTACACGCTTTGCCTGTAGG
GAACCCAGCAGAGCCAAGTTTATTAATTGATGGGACGATATGGGAAGGTATGTCAGGAGATCCATGTGATCCTTGCGCTA
CTTGGTGCGACGCGATTAGCTTACGCGTAGGATTTTACGGAGATTATGTTTTCGACAGAGTCCTCAAGACAGATGTGCCA
CAGAAGTTTTCAATGGGTCAAGCACCTTCAACT------AA---TAGTCCTGCGGATTCAGTTTCATTACAAGAAAGAGA
GAACCCAGCATATGGTAAGCATATGCACGATGCGGAGTGGTTCACAAATGCAGGCTACATTGCATTAAATATTTGGGATC
GCTTTGATGTTTTTTGCACTTTAGGAGCCACTAGCGGGTATTTTAAAGGAAATTCTTCATCTTTCAACCTTATTGGTTTA
ATTGGGATCTCTGGAAGCGACCTTAAT---AGTAAAGTTCCAAATGCAAGTATTTCTAACGGTGTAGTAGAGCTATATAC
AGATACAACCTTCTCTTGGAGTGTTGGAGCTCGGGGAGCACTATGGGAGTGTGGTTGCGCTACTTTGGGAGCAGAATTCC
AATACGCACAATCGAAACCTCGCGTTCAAGAATTGAATGTCTTGTCTAACGTAGCACAGTTCACTGTACATAGGCCTAAA
GGGTATGTAAATCAAACATTACCTCTTCCAATCACTGCAGGAACAGCAACTGATTCTAATGAAAAATTGAAAAATGCCAC
GATCAACTACCACGAGTGGCAAGTTGGTGCAGCGTTGTCTTACAGGCTCAACATGCTCATCCCTTATATTGGAGTGCAGT
GGTCGAGAGCTTCCTTTGATGCGGATACTATCCAAATTGCACAACCAAAATTGGCCTCGCCTGTTCTCAATATGACTACA
TGGAACCCTACATTATTGGGAGAAGCAACTTCAG------TAAATGCAGGGAACAAATATGCTGATGTACTACAAATTGT
TTCTCTTCAAATTAACAAATTGAAGTCCAGAAAAGCTTGTGGTGTTTCCATGGGAGCAACTTTACTTGATGCCGATAAAT
GGGCA------------------------------------------------------------------
>Blue-A_AZWH_UGT_9-9-21
ATGAAAAAACTCTTAAAATCGGCGTTTTTATCCGCCGCATTTTTTGCTGGTGACGCCTCCTTACACGCTTTGCCTGTAGG
GAACCCAGCAGAGCCAAGTTTATTAATTGATGGGACGATATGGGAAGGTATGTCAGGAGATCCATGTGATCCTTGCGCTA
CTTGGTGCGACGCGATTAGCTTACGCGTAGGATTTTACGGAGATTATGTTTTCGACAGAGTCCTCAAGACAGATGTGCCA
CAGAAGTTTTCAATGGGTCAAGCACCTTCAACT------AA---TAGTCCTGCGGATTCAGTTTCATTACAAGAAAGAGA
GAACCCAGCATATGGTAAGCATATGCACGATGCGGAGTGGTTCACAAATGCAGGCTACATTGCATTAAATATTTGGGATC
GCTTTGATGTTTTTTGCACTTTAGGAGCCACTAGCGGGTATTTTAAAGGAAATTCTTCATCTTTCAACCTTATTGGTTTA
ATTGGGATCTCTGGAAGCGACCTTAAT---AGTAAAGTTCCAAATGCAAGTATTTCTAACGGTGTAGTAGAGCTATATAC
AGATACAACCTTCTCTTGGAGTGTTGGAGCTCGGGGAGCACTATGGGAGTGTGGTTGCGCTACTTTGGGAGCAGAATTCC
AATACGCACAATCGAAACCTCGCGTTCAAGAATTGAATGTCTTGTCTAACGTAGCACAGTTCACTGTACATAGGCCTAAA
GGGTATGTAAATCAAACATTACCTCTTCCAATCACTGCAGGAACAGCAACTGATTCTAATGAAAAATTGAAAAATGCCAC
GATCAACTACCACGAGTGGCAAGTTGGTGCAGCGTTGTCTTACAGGCTCAACATGCTCATCCCTTATATTGGAGTGCAGT
GGTCGAGAGCTTCCTTTGATGCGGATACTATCCAAATTGCACAACCAAAATTGGCCTCGCCTGTTCTCAATATGACTACA
TGGAACCCTACATTATTGGGAGAAGCAACTTCAG------TAAATGCAGGGAACAAATATGCTGATGTACTACAAATTGT
TTCTCTTCAAATTAACAAATTGAAGTCCAGAAAAGCTTGTGGTGTTTCCATGGGAGCAACTTTACTTGATGCCGATAAAT
GGGCA------------------------------------------------------------------
>Cash_AZWH_oc_7-5-21
ATGAAAAAACTCTTAAAATCGGCGTTTTTATCCGCCGCATTTTTTGCTGGTGACGCCTCCTTACACGCTTTGCCTGTAGG
GAACCCAGCAGAGCCAAGTTTATTAATTGATGGGACGATATGGGAAGGTATGTCAGGAGATCCATGTGATCCTTGCGCTA
CTTGGTGCGACGCGATTAGCTTACGCGTAGGATTTTACGGAGATTATGTTTTCGACAGAGTCCTCAAGACAGATGTGCCA
CAGAAGTTTTCAATGGGTCAAGCACCTTCAACT------AA---TAGTCCTGCGGATTCAGTTTCATTACAAGAAAGAGA
GAACCCAGCATATGGTAAGCATATGCACGATGCGGAGTGGTTCACAAATGCAGGCTACATTGCATTAAATATTTGGGATC
GCTTTGATGTTTTTTGCACTTTAGGAGCCACTAGCGGGTATTTTAAAGGAAATTCTTCATCTTTCAACCTTATTGGTTTA
ATTGGGATCTCTGGAAGCGACCTTAAT---AGTAAAGTTCCAAATGCAAGTATTTCTAACGGTGTAGTAGAGCTATATAC
AGATACAACCTTCTCTTGGAGTGTTGGAGCTCGGGGAGCACTATGGGAGTGTGGTTGCGCTACTTTGGGAGCAGAATTCC
AATACGCACAATCGAAACCTCGCGTTCAAGAATTGAATGTCTTGTCTAACGTAGCACAGTTCACTGTACATAGGCCTAAA
GGGTATGTAAATCAAACATTACCTCTTCCAATCACTGCAGGAACAGCAACTGATTCTAATGAAAAATTGAAAAATGCCAC
GATCAACTACCACGAGTGGCAAGTTGGTGCAGCGTTGTCTTACAGGCTCAACATGCTCATCCCTTATATTGGAGTGCAGT
GGTCGAGAGCTTCCTTTGATGCGGATACTATCCAAATTGCACAACCAAAATTGGCCTCGCCTGTTCTCAATATGACTACA
TGGAACCCTACATTATTGGGAGAAGCAACTTCAG------TAAATGCAGGGAACAAATATGCTGATGTACTACAAATTGT
TTCTCTTCAAATTAACAAATTGAAGTCCAGAAAAGCTTGTGGTGTTTCCATGGGAGCAACTTTACTTGATGCCGATAAAT
GGGCA------------------------------------------------------------------
>Nugget_AZWH_UGT_6-10-23
ATGAAAAAACTCTTAAAATCGGCGTTTTTATCCGCCGCATTTTTTGCTGGTGACGCCTCCTTACACGCTTTGCCTGTAGG
GAACCCAGCAGAGCCAAGTTTATTAATTGATGGGACGATATGGGAAGGTATGTCAGGAGATCCATGTGATCCTTGCGCTA
CTTGGTGCGACGCGATTAGCTTACGCGTAGGATTTTACGGAGATTATGTTTTCGACAGAGTCCTCAAGACAGATGTGCCA
CAGAAGTTTTCAATGGGTCAAGCACCTTCAACT------AA---TAGTCCTGCGGATTCAGTTTCATTACAAGAAAGAGA
GAACCCAGCATATGGTAAGCATATGCACGATGCGGAGTGGTTCACAAATGCAGGCTACATTGCATTAAATATTTGGGATC
GCTTTGATGTTTTTTGCACTTTAGGAGCCACTAGCGGGTATTTTAAAGGAAATTCTTCATCTTTCAACCTTATTGGTTTA
ATTGGGATCTCTGGAAGCGACCTTAAT---AGTAAAGTTCCAAATGCAAGTATTTCTAACGGTGTAGTAGAGCTATATAC
AGATACAACCTTCTCTTGGAGTGTTGGAGCTCGGGGAGCACTATGGGAGTGTGGTTGCGCTACTTTGGGAGCAGAATTCC
AATACGCACAATCGAAACCTCGCGTTCAAGAATTGAATGTCTTGTCTAACGTAGCACAGTTCACTGTACATAGGCCTAAA
GGGTATGTAAATCAAACATTACCTCTTCCAATCACTGCAGGAACAGCAACTGATTCTAATGAAAAATTGAAAAATGCCAC
GATCAACTACCACGAGTGGCAAGTTGGTGCAGCGTTGTCTTACAGGCTCAACATGCTCATCCCTTATATTGGAGTGCAGT
GGTCGAGAGCTTCCTTTGATGCGGATACTATCCAAATTGCACAACCAAAATTGGCCTCGCCTGTTCTCAATATGACTACA
TGGAACCCTACATTATTGGGAGAAGCAACTTCAG------TAAATGCAGGGAACAAATATGCTGATGTACTACAAATTGT
TTCTCTTCAAATTAACAAATTGAAGTCCAGAAAAGCTTGTGGTGTTTCCATGGGAGCAACTTTACTTGATGCCGATAAAT
GGGCA------------------------------------------------------------------
>Vincent_AZWH_UGT_24-7-21
ATGAAAAAACTCTTAAAATCGGCGTTTTTATCCGCCGCATTTTTTGCTGGTGACGCCTCCTTACACGCTTTGCCTGTAGG
GAACCCAGCAGAGCCAAGTTTATTAATTGATGGGACGATATGGGAAGGTATGTCAGGAGATCCATGTGATCCTTGCGCTA
CTTGGTGCGACGCGATTAGCTTACGCGTAGGATTTTACGGAGATTATGTTTTCGACAGAGTCCTCAAGACAGATGTGCCA
CAGAAGTTTTCAATGGGTCAAGCACCTTCAACT------AA---TAGTCCTGCGGATTCAGTTTCATTACAAGAAAGAGA
GAACCCAGCATATGGTAAGCATATGCACGATGCGGAGTGGTTCACAAATGCAGGCTACATTGCATTAAATATTTGGGATC
GCTTTGATGTTTTTTGCACTTTAGGAGCCACTAGCGGGTATTTTAAAGGAAATTCTTCATCTTTCAACCTTATTGGTTTA
ATTGGGATCTCTGGAAGCGACCTTAAT---AGTAAAGTTCCAAATGCAAGTATTTCTAACGGTGTAGTAGAGCTATATAC
AGATACAACCTTCTCTTGGAGTGTTGGAGCTCGGGGAGCACTATGGGAGTGTGGTTGCGCTACTTTGGGAGCAGAATTCC
AATACGCACAATCGAAACCTCGCGTTCAAGAATTGAATGTCTTGTCTAACGTAGCACAGTTCACTGTACATAGGCCTAAA
GGGTATGTAAATCAAACATTACCTCTTCCAATCACTGCAGGAACAGCAACTGATTCTAATGAAAAATTGAAAAATGCCAC
GATCAACTACCACGAGTGGCAAGTTGGTGCAGCGTTGTCTTACAGGCTCAACATGCTCATCCCTTATATTGGAGTGCAGT
GGTCGAGAGCTTCCTTTGATGCGGATACTATCCAAATTGCACAACCAAAATTGGCCTCGCCTGTTCTCAATATGACTACA
TGGAACCCTACATTATTGGGAGAAGCAACTTCAG------TAAATGCAGGGAACAAATATGCTGATGTACTACAAATTGT
TTCTCTTCAAATTAACAAATTGAAGTCCAGAAAAGCTTGTGGTGTTTCCATGGGAGCAACTTTACTTGATGCCGATAAAT
GGGCA------------------------------------------------------------------
>Cooper_AZWH_UGT_29-6-21
ATGAAAAAACTCTTAAAATCGGCGTTTTTATCCGCCGCATTTTTTGCTGGTGACGCCTCCTTACACGCTTTGCCTGTAGG
GAACCCAGCAGAGCCAAGTTTATTAATTGATGGGACGATATGGGAAGGTATGTCAGGAGATCCATGTGATCCTTGCGCTA
CTTGGTGCGACGCGATTAGCTTACGCGTAGGATTTTACGGAGATTATGTTTTCGACAGAGTCCTCAAGACAGATGTGCCA
CAGAAGTTTTCAATGGGTCAAGCACCTTCAACT------AA---TAGTCCTGCGGATTCAGTTTCATTACAAGAAAGAGA
GAACCCAGCATATGGTAAGCATATGCACGATGCGGAGTGGTTCACAAATGCAGGCTACATTGCATTAAATATTTGGGATC
GCTTTGATGTTTTTTGCACTTTAGGAGCCACTAGCGGGTATTTTAAAGGAAATTCTTCATCTTTCAACCTTATTGGTTTA
ATTGGGATCTCTGGAAGCGACCTTAAT---AGTAAAGTTCCAAATGCAAGTATTTCTAACGGTGTAGTAGAGCTATATAC
AGATACAACCTTCTCTTGGAGTGTTGGAGCTCGGGGAGCACTATGGGAGTGTGGTTGCGCTACTTTGGGAGCAGAATTCC
AATACGCACAATCGAAACCTCGCGTTCAAGAATTGAATGTCTTGTCTAACGTAGCACAGTTCACTGTACATAGGCCTAAA
GGGTATGTAAATCAAACATTACCTCTTCCAATCACTGCAGGAACAGCAACTGATTCTAATGAAAAATTGAAAAATGCCAC
GATCAACTACCACGAGTGGCAAGTTGGTGCAGCGTTGTCTTACAGGCTCAACATGCTCATCCCTTATATTGGAGTGCAGT
GGTCGAGAGCTTCCTTTGATGCGGATACTATCCAAATTGCACAACCAAAATTGGCCTCGCCTGTTCTCAATATGACTACA
TGGAACCCTACATTATTGGGAGAAGCAACTTCAG------TAAATGCAGGGAACAAATATGCTGATGTACTACAAATTGT
TTCTCTTCAAATTAACAAATTGAAGTCCAGAAAAGCTTGTGGTGTTTCCATGGGAGCAACTTTACTTGATGCCGATAAAT
GGGCA------------------------------------------------------------------
>Geraldine_AZWH_UGT_7-2-22
ATGAAAAAACTCTTAAAATCGGCGTTTTTATCCGCCGCATTTTTTGCTGGTGACGCCTCCTTACACGCTTTGCCTGTAGG
GAACCCAGCAGAGCCAAGTTTATTAATTGATGGGACGATATGGGAAGGTATGTCAGGAGATCCATGTGATCCTTGCGCTA
CTTGGTGCGACGCGATTAGCTTACGCGTAGGATTTTACGGAGATTATGTTTTCGACAGAGTCCTCAAGACAGATGTGCCA
CAGAAGTTTTCAATGGGTCAAGCACCTTCAACT------AA---TAGTCCTGCGGATTCAGTTTCATTACAAGAAAGAGA
GAACCCAGCATATGGTAAGCATATGCACGATGCGGAGTGGTTCACAAATGCAGGCTACATTGCATTAAATATTTGGGATC
GCTTTGATGTTTTTTGCACTTTAGGAGCCACTAGCGGGTATTTTAAAGGAAATTCTTCATCTTTCAACCTTATTGGTTTA
ATTGGGATCTCTGGAAGCGACCTTAAT---AGTAAAGTTCCAAATGCAAGTATTTCTAACGGTGTAGTAGAGCTATATAC
AGATACAACCTTCTCTTGGAGTGTTGGAGCTCGGGGAGCACTATGGGAGTGTGGTTGCGCTACTTTGGGAGCAGAATTCC
AATACGCACAATCGAAACCTCGCGTTCAAGAATTGAATGTCTTGTCTAACGTAGCACAGTTCACTGTACATAGGCCTAAA
GGGTATGTAAATCAAACATTACCTCTTCCAATCACTGCAGGAACAGCAACTGATTCTAATGAAAAATTGAAAAATGCCAC
GATCAACTACCACGAGTGGCAAGTTGGTGCAGCGTTGTCTTACAGGCTCAACATGCTCATCCCTTATATTGGAGTGCAGT
GGTCGAGAGCTTCCTTTGATGCGGATACTATCCAAATTGCACAACCAAAATTGGCCTCGCCTGTTCTCAATATGACTACA
TGGAACCCTACATTATTGGGAGAAGCAACTTCAG------TAAATGCAGGGAACAAATATGCTGATGTACTACAAATTGT
TTCTCTTCAAATTAACAAATTGAAGTCCAGAAAAGCTTGTGGTGTTTCCATGGGAGCAACTTTACTTGATGCCGATAAAT
GGGCA------------------------------------------------------------------
>Servanda_AZWH_UGT_14-5-21
ATGAAAAAACTCTTAAAATCGGCGTTTTTATCCGCCGCATTTTTTGCTGGTGACGCCTCCTTACACGCTTTGCCTGTAGG
GAACCCAGCAGAGCCAAGTTTATTAATTGATGGGACGATATGGGAAGGTATGTCAGGAGATCCATGTGATCCTTGCGCTA
CTTGGTGCGACGCGATTAGCTTACGCGTAGGATTTTACGGAGATTATGTTTTCGACAGAGTCCTCAAGACAGATGTGCCA
CAGAAGTTTTCAATGGGTCAAGCACCTTCAACT------AA---TAGTCCTGCGGATTCAGTTTCATTACAAGAAAGAGA
GAACCCAGCATATGGTAAGCATATGCACGATGCGGAGTGGTTCACAAATGCAGGCTACATTGCATTAAATATTTGGGATC
GCTTTGATGTTTTTTGCACTTTAGGAGCCACTAGCGGGTATTTTAAAGGAAATTCTTCATCTTTCAACCTTATTGGTTTA
ATTGGGATCTCTGGAAGCGACCTTAAT---AGTAAAGTTCCAAATGCAAGTATTTCTAACGGTGTAGTAGAGCTATATAC
AGATACAACCTTCTCTTGGAGTGTTGGAGCTCGGGGAGCACTATGGGAGTGTGGTTGCGCTACTTTGGGAGCAGAATTCC
AATACGCACAATCGAAACCTCGCGTTCAAGAATTGAATGTCTTGTCTAACGTAGCACAGTTCACTGTACATAGGCCTAAA
GGGTATGTAAATCAAACATTACCTCTTCCAATCACTGCAGGAACAGCAACTGATTCTAATGAAAAATTGAAAAATGCCAC
GATCAACTACCACGAGTGGCAAGTTGGTGCAGCGTTGTCTTACAGGCTCAACATGCTCATCCCTTATATTGGAGTGCAGT
GGTCGAGAGCTTCCTTTGATGCGGATACTATCCAAATTGCACAACCAAAATTGGCCTCGCCTGTTCTCAATATGACTACA
TGGAACCCTACATTATTGGGAGAAGCAACTTCAG------TAAATGCAGGGAACAAATATGCTGATGTACTACAAATTGT
TTCTCTTCAAATTAACAAATTGAAGTCCAGAAAAGCTTGTGGTGTTTCCATGGGAGCAACTTTACTTGATGCCGATAAAT
GGGCA------------------------------------------------------------------
>Dylan_AZWH_UGT_7-9-21
ATGAAAAAACTCTTAAAATCGGCGTTTTTATCCGCCGCATTTTTTGCTGGTGACGCCTCCTTACACGCTTTGCCTGTAGG
GAACCCAGCAGAGCCAAGTTTATTAATTGATGGGACGATATGGGAAGGTATGTCAGGAGATCCATGTGATCCTTGCGCTA
CTTGGTGCGACGCGATTAGCTTACGCGTAGGATTTTACGGAGATTATGTTTTCGACAGAGTCCTCAAGACAGATGTGCCA
CAGAAGTTTTCAATGGGTCAAGCACCTTCAACT------AA---TAGTCCTGCGGATTCAGTTTCATTACAAGAAAGAGA
GAACCCAGCATATGGTAAGCATATGCACGATGCGGAGTGGTTCACAAATGCAGGCTACATTGCATTAAATATTTGGGATC
GCTTTGATGTTTTTTGCACTTTAGGAGCCACTAGCGGGTATTTTAAAGGAAATTCTTCATCTTTCAACCTTATTGGTTTA
ATTGGGATCTCTGGAAGCGACCTTAAT---AGTAAAGTTCCAAATGCAAGTATTTCTAACGGTGTAGTAGAGCTATATAC
AGATACAACCTTCTCTTGGAGTGTTGGAGCTCGGGGAGCACTATGGGAGTGTGGTTGCGCTACTTTGGGAGCAGAATTCC
AATACGCACAATCGAAACCTCGCGTTCAAGAATTGAATGTCTTGTCTAACGTAGCACAGTTCACTGTACATAGGCCTAAA
GGGTATGTAAATCAAACATTACCTCTTCCAATCACTGCAGGAACAGCAACTGATTCTAATGAAAAATTGAAAAATGCCAC
GATCAACTACCACGAGTGGCAAGTTGGTGCAGCGTTGTCTTACAGGCTCAACATGCTCATCCCTTATATTGGAGTGCAGT
GGTCGAGAGCTTCCTTTGATGCGGATACTATCCAAATTGCACAACCAAAATTGGCCTCGCCTGTTCTCAATATGACTACA
TGGAACCCTACATTATTGGGAGAAGCAACTTCAG------TAAATGCAGGGAACAAATATGCTGATGTACTACAAATTGT
TTCTCTTCAAATTAACAAATTGAAGTCCAGAAAAGCTTGTGGTGTTTCCATGGGAGCAACTTTACTTGATGCCGATAAAT
GGGCA------------------------------------------------------------------
>Tuku_AZWH_UGT_18-4-22
ATGAAAAAACTCTTAAAATCGGCGTTTTTATCCGCCGCATTTTTTGCTGGTGACGCCTCCTTACACGCTTTGCCTGTAGG
GAACCCAGCAGAGCCAAGTTTATTAATTGATGGGACGATATGGGAAGGTATGTCAGGAGATCCATGTGATCCTTGCGCTA
CTTGGTGCGACGCGATTAGCTTACGCGTAGGATTTTACGGAGATTATGTTTTCGACAGAGTCCTCAAGACAGATGTGCCA
CAGAAGTTTTCAATGGGTCAAGCACCTTCAACT------AA---TAGTCCTGCGGATTCAGTTTCATTACAAGAAAGAGA
GAACCCAGCATATGGTAAGCATATGCACGATGCGGAGTGGTTCACAAATGCAGGCTACATTGCATTAAATATTTGGGATC
GCTTTGATGTTTTTTGCACTTTAGGAGCCACTAGCGGGTATTTTAAAGGAAATTCTTCATCTTTCAACCTTATTGGTTTA
ATTGGGATCTCTGGAAGCGACCTTAAT---AGTAAAGTTCCAAATGCAAGTATTTCTAACGGTGTAGTAGAGCTATATAC
AGATACAACCTTCTCTTGGAGTGTTGGAGCTCGGGGAGCACTATGGGAGTGTGGTTGCGCTACTTTGGGAGCAGAATTCC
AATACGCACAATCGAAACCTCGCGTTCAAGAATTGAATGTCTTGTCTAACGTAGCACAGTTCACTGTACATAGGCCTAAA
GGGTATGTAAATCAAACATTACCTCTTCCAATCACTGCAGGAACAGCAACTGATTCTAATGAAAAATTGAAAAATGCCAC
GATCAACTACCACGAGTGGCAAGTTGGTGCAGCGTTGTCTTACAGGCTCAACATGCTCATCCCTTATATTGGAGTGCAGT
GGTCGAGAGCTTCCTTTGATGCGGATACTATCCAAATTGCACAACCAAAATTGGCCTCGCCTGTTCTCAATATGACTACA
TGGAACCCTACATTATTGGGAGAAGCAACTTCAG------TAAATGCAGGGAACAAATATGCTGATGTACTACAAATTGT
TTCTCTTCAAATTAACAAATTGAAGTCCAGAAAAGCTTGTGGTGTTTCCATGGGAGCAACTTTACTTGATGCCGATAAAT
GGGCA------------------------------------------------------------------
>Thumper_AZWH_UGT_16-12-21
ATGAAAAAACTCTTAAAATCGGCGTTTTTATCCGCCGCATTTTTTGCTGGTGACGCCTCCTTACACGCTTTGCCTGTAGG
GAACCCAGCAGAGCCAAGTTTATTAATTGATGGGACGATATGGGAAGGTATGTCAGGAGATCCATGTGATCCTTGCGCTA
CTTGGTGCGACGCGATTAGCTTACGCGTAGGATTTTACGGAGATTATGTTTTCGACAGAGTCCTCAAGACAGATGTGCCA
CAGAAGTTTTCAATGGGTCAAGCACCTTCAACT------AA---TAGTCCTGCGGATTCAGTTTCATTACAAGAAAGAGA
GAACCCAGCATATGGTAAGCATATGCACGATGCGGAGTGGTTCACAAATGCAGGCTACATTGCATTAAATATTTGGGATC
GCTTTGATGTTTTTTGCACTTTAGGAGCCACTAGCGGGTATTTTAAAGGAAATTCTTCATCTTTCAACCTTATTGGTTTA
ATTGGGATCTCTGGAAGCGACCTTAAT---AGTAAAGTTCCAAATGCAAGTATTTCTAACGGTGTAGTAGAGCTATATAC
AGATACAACCTTCTCTTGGAGTGTTGGAGCTCGGGGAGCACTATGGGAGTGTGGTTGCGCTACTTTGGGAGCAGAATTCC
AATACGCACAATCGAAACCTCGCGTTCAAGAATTGAATGTCTTGTCTAACGTAGCACAGTTCACTGTACATAGGCCTAAA
GGGTATGTAAATCAAACATTACCTCTTCCAATCACTGCAGGAACAGCAACTGATTCTAATGAAAAATTGAAAAATGCCAC
GATCAACTACCACGAGTGGCAAGTTGGTGCAGCGTTGTCTTACAGGCTCAACATGCTCATCCCTTATATTGGAGTGCAGT
GGTCGAGAGCTTCCTTTGATGCGGATACTATCCAAATTGCACAACCAAAATTGGCCTCGCCTGTTCTCAATATGACTACA
TGGAACCCTACATTATTGGGAGAAGCAACTTCAG------TAAATGCAGGGAACAAATATGCTGATGTACTACAAATTGT
TTCTCTTCAAATTAACAAATTGAAGTCCAGAAAAGCTTGTGGTGTTTCCATGGGAGCAACTTTACTTGATGCCGATAAAT
GGGCA------------------------------------------------------------------
>Elena_FoK_UGT_26-9-22
ATGAAAAAACTCTTAAAATCGGCGTTTTTATCCGCCGCATTTTTTGCTGGTGACGCCTCCTTACACGCTTTGCCTGTAGG
GAACCCAGCAGAGCCAAGTTTATTAATTGATGGGACGATATGGGAAGGTATGTCAGGAGATCCATGTGATCCTTGCGCTA
CTTGGTGCGACGCGATTAGCTTACGCGTAGGATTTTACGGAGATTATGTTTTCGACAGAGTCCTCAAGACAGATGTGCCA
CAGAAGTTTTCAATGGGTCAAGCACCTTCAACT------AA---TAGTCCTGCGGATTCAGTTTCATTACAAGAAAGAGA
GAACCCAGCATATGGTAAGCATATGCACGATGCGGAGTGGTTCACAAATGCAGGCTACATTGCATTAAATATTTGGGATC
GCTTTGATGTTTTTTGCACTTTAGGAGCCACTAGCGGGTATTTTAAAGGAAATTCTTCATCTTTCAACCTTATTGGTTTA
ATTGGGATCTCTGGAAGCGACCTTAAT---AGTAAAGTTCCAAATGCAAGTATTTCTAACGGTGTAGTAGAGCTATATAC
AGATACAACCTTCTCTTGGAGTGTTGGAGCTCGGGGAGCACTATGGGAGTGTGGTTGCGCTACTTTGGGAGCAGAATTCC
AATACGCACAATCGAAACCTCGCGTTCAAGAATTGAATGTCTTGTCTAACGTAGCACAGTTCACTGTACATAGGCCTAAA
GGGTATGTAAATCAAACATTACCTCTTCCAATCACTGCAGGAACAGCAACTGATTCTAATGAAAAATTGAAAAATGCCAC
GATCAACTACCACGAGTGGCAAGTTGGTGCAGCGTTGTCTTACAGGCTCAACATGCTCATCCCTTATATTGGAGTGCAGT
GGTCGAGAGCTTCCTTTGATGCGGATACTATCCAAATTGCACAACCAAAATTGGCCTCGCCTGTTCTCAATATGACTACA
TGGAACCCTACATTATTGGGAGAAGCAACTTCAG------TAAATGCAGGGAACAAATATGCTGATGTACTACAAATTGT
TTCTCTTCAAATTAACAAATTGAAGTCCAGAAAAGCTTGTGGTGTTTCCATGGGAGCAACTTTACTTGATGCCGATAAAT
GGGCA------------------------------------------------------------------
>Golf_AZWH_UGT_20-12-21
ATGAAAAAACTCTTAAAATCGGCGTTTTTATCCGCCGCATTTTTTGCTGGTGACGCCTCCTTACACGCTTTGCCTGTAGG
GAACCCAGCAGAGCCAAGTTTATTAATTGATGGGACGATATGGGAAGGTATGTCAGGAGATCCATGTGATCCTTGCGCTA
CTTGGTGCGACGCGATTAGCTTACGCGTAGGATTTTACGGAGATTATGTTTTCGACAGAGTCCTCAAGACAGATGTGCCA
CAGAAGTTTTCAATGGGTCAAGCACCTTCAACT------AA---TAGTCCTGCGGATTCAGTTTCATTACAAGAAAGAGA
GAACCCAGCATATGGTAAGCATATGCACGATGCGGAGTGGTTCACAAATGCAGGCTACATTGCATTAAATATTTGGGATC
GCTTTGATGTTTTTTGCACTTTAGGAGCCACTAGCGGGTATTTTAAAGGAAATTCTTCATCTTTCAACCTTATTGGTTTA
ATTGGGATCTCTGGAAGCGACCTTAAT---AGTAAAGTTCCAAATGCAAGTATTTCTAACGGTGTAGTAGAGCTATATAC
AGATACAACCTTCTCTTGGAGTGTTGGAGCTCGGGGAGCACTATGGGAGTGTGGTTGCGCTACTTTGGGAGCAGAATTCC
AATACGCACAATCGAAACCTCGCGTTCAAGAATTGAATGTCTTGTCTAACGTAGCACAGTTCACTGTACATAGGCCTAAA
GGGTATGTAAATCAAACATTACCTCTTCCAATCACTGCAGGAACAGCAACTGATTCTAATGAAAAATTGAAAAATGCCAC
GATCAACTACCACGAGTGGCAAGTTGGTGCAGCGTTGTCTTACAGGCTCAACATGCTCATCCCTTATATTGGAGTGCAGT
GGTCGAGAGCTTCCTTTGATGCGGATACTATCCAAATTGCACAACCAAAATTGGCCTCGCCTGTTCTCAATATGACTACA
TGGAACCCTACATTATTGGGAGAAGCAACTTCAG------TAAATGCAGGGAACAAATATGCTGATGTACTACAAATTGT
TTCTCTTCAAATTAACAAATTGAAGTCCAGAAAAGCTTGTGGTGTTTCCATGGGAGCAACTTTACTTGATGCCGATAAAT
GGGCA------------------------------------------------------------------
>Ewe208_Vag_AUS_Sheep
ATGAAAAAACTCTTAAAATCGGCGTTTTTATCCGCCGCATTTTTTGCTGGTGACGCCTCCTTACACGCTTTGCCTGTAGG
GAACCCAGCAGAGCCAAGTTTATTAATTGATGGGACGATAAGGGAAGGTATGCCAGGAGATCCATGTGATCCTTGCGCTA
CTTGGTGCGACGCGATTAGCTTACGCGTAGGATTTTACGGAGATTATGTTTTCGACAGAGTCCTTAAGACAGATGTACCT
AAAATGTTTTCAATGGGAACTGCTCCTACTTCATCTAATAA---CGTTCCTACAACTTCAAATACAAAGTCAGACAGAGA
CAACCCAGCATATGGTAAGCATATGCACGATGCAGAATGGTTCACTAATGCGGGTTACATTGCATTAAATATTTGGGACC
GCTTCGATATCTTCTGTTCTTTAGGAGCTACTAGTGGGTATTTTAAAGGGAATTCTGCATCTTTCAACTTAATCGGATTG
ATTGGTATTTCAGGAACTCAGCTTCAGGAAACCATGTATCCAAATGCGAGCATTTCTAATGGCGTAGTAGAATTGTATAC
GGATACAACCTTTTCCTGGAGCATAGGAGCTCGTGGAGCTTTATGGGAGTGTGGTTGCGCTACTTTGGGAGCAGAATTCC
AATACGCGCAATCGAAACCTCGCGTTCAAGAATTGAATGTTTTGTCTAACGCAGCACAGTTCACTGTACATAGGCCTAAA
GGATACATAAATAAAGAATTACCGCTTCCATTGACTGCAGGGACAGATAATGC------TAGTGACGTGAAGAATGCCAC
GATCAACTACCATGAGTGGCAAGTTGGTGCAGCATTGTCTTACAGGCTCAATATGCTCATTCCTTATATTGGCGTGCAGT
GGTCGAGAGCTTCTTTTGACGCGGATACTATCCAAATTGCGCAACCAAAATTGGCCGCACCTATTTTTAATATGACTACA
TGGAACCCCACTCTATTAGGAGAAATTAGGTCAACAGATCTAGATACTGCTAACAAGTACGCTGACACCCTACAAATTGT
TTCTCTTCAAATTAACAAGTTGAAGTCCAGAAAAGCTTGTGGTGTTTCCATGGGAGCAACTTTAATTGATGCTGATAAAT
GGGCA------------------------------------------------------------------
>Ewe168_Rec_AUS_Sheep
ATGAAAAAACTCTTAAAATCGGCGTTTTTATCCGCCGCATTTTTTGCTGGTGACGCCTCCTTACACGCTTTGCCTGTAGG
GAACCCAGCAGAGCCAAGTTTATTAATTGATGGGACGATATGGGAAGGTATGCCAGGAGATCCATGTGATCCTTGCGCTA
CTTGGTGCGACGCGATTAGCTTACGCGTAGGATTTTACGGAGATTATGTTTTCGACAGAGTCCTTAAGACAGATGTACCT
AAAATGTTTTCAATGGGAACTGCTCCTACTTCATCTAATAA---CGTTCCTACAACTTCAAATACAAAGTCAGACAGAGA
CAACCCAGCATATGGGAAGCATATGCACGATGCAGAATGGTTCACTAATGCGGGTTACATTGCATTAAATATTTGGGACC
GCTTCGATATCTTCTGTTCTTTAGGAGCTACTAGTGGGTATTTTAAAGGGAATTCTGCATCTTTCAACTTAATCGGATTG
ATTGGTATTTCAGGAACTCAGCTTCAGGAAACCATGTATCCAAATGCGAGCATTTCTAATGGCGTAGTAGAATTGTATAC
GGATACAACCTTTTCCTGGAGCATAGGAGCTCGTGGAGCTTTATGGGAGTGTGGTTGCGCTACTTTGGGAGCAGAATTCC
AATACGCGCAATCGAAACCTCGCGTTCAAGAATTGAATGTTTTGTCTAACGCAGCACAGTTCACTGTACATAGGCCTAAA
GGATACATAAATAAAGAATTACCGCTTCCATTGACTGCAGGGACAGATAATGC------TAGTGACGTGAAGAATGCCAC
GATCAACTACCATGAGTGGCAAGTTGGTGCAGCATTGTCTTACAGGCTCAATATGCTCATTCCTTATATTGGCGTGCAGT
GGTCGAGAGCTTCTTTTGACGCGGATACTATCCAAATTGCGCAACCAAAATTGGCCGCACCTATTTTTAATATGACTACA
TGGAACCCCACTCTATTAGGAGAAATTAGGTCAACAGATCTAGATACTGCTAACAAGTACGCTGACACCCTACAAATTGT
TTCTCTTCAAATTAACAAGTTGAAGTCCAGAAAAGCTTGTGGTGTTTCCATGGGAGCAACTTTAATTGATGCTGATAAAT
GGGCA------------------------------------------------------------------
>iC2_France_Goat
ATGAAAAAACTCTTAAAATCGGCGTTTTTATCCGCCGCATTTTTTGCTGGTGACGCCTCCTTACACGCTTTGCCTGTAGG
GAACCCAGCAGAGCCAAGTTTATTAATTGATGGGACGATATGGGAAGGTATGCCAGGAGATCCATGTGATCCTTGCGCTA
CTTGGTGCGACGCGATTAGCTTACGCGTAGGATTTTACGGAGATTATGTTTTCGACAGAGTCCTTAAGACAGATGTACCT
AAAATGTTTTCAATGGGAACTGCTCCTACTTCAGCTAATAA---CGTTCCTACAACTTCAAATGCAAAGTCAGACAGAGA
CAACCCAGCATATGGTAAGCATATGCACGATGCAGAATGGTTCACTAATGCGGGTTACATTGCATTAAATATTTGGGACC
GCTTCGATATCTTCTGTTCTTTAGGAGCTACTAGTGGGTATTTTAAAGGGAATTCTGCATCTTTCAACTTAATCGGATTG
ATTGGTATTTCAGGAACTCAGCTTCAGGAAACCATGTATCCAAATGCGAGCATTTCTAATGGCGTAGTAGAATTGTATAC
GGATACAACCTTTTCTTGGAGCATAGGAGCTCGTGGAGCTTTATGGGAGTGTGGTTGCGCTACTTTGGGAGCAGAATTCC
AATACGCGCAATCGAAACCTCGCGTTCAAGAATTGAATGTTTTGTCTAACGCAGCACAGTTCACTGTACATAGGCCTAAA
GGATACATAAATAAAGAATTACCGCTTCCATTGACTGCAGGGACAGATAATGC------TAGTGACGTGAAGAATGCCAC
GATCAACTACCATGAGTGGCAAGTTGGTGCAGCATTGTCTTACAGGCTCAATATGCTCATTCCTTATATTGGCGTGCAGT
GGTCGAGAGCTTCTTTTGACGCGGATACTATCCAAATTGCGCAACCAAAATTGGCCGCACCTATTTTTAATATGACTACA
TGGAACCCCACTCTATTAGGAGAAATTAGGTCAACAGATCTAGATACTGCTAACAAGTACGCTGACACCCTACAAATTGT
TTCTCTTCAAATTAACAAGTTGAAGTCCAGAAAAGCTTGTGGTGTTTCCATGGGAGCAACTTTAATTGATGCTGATAAAT
GGGCA------------------------------------------------------------------
>KU214244_Chlamydia_pecorum_genotype_M
ATGAAAAAACTCTTAAAATCGGCGTTTTTATCCGCCGCATTTTTTGCTGGTGACGCCTCCTTACACGCTTTGCCTGTAGG
GAACCCAGCAGAGCCAAGTTTATTAATTGATGGGACGATATGGGAAGGTATGTCAGGAGATCCATGTGATCCTTGCGCTA
CTTGGTGCGACGCGATTAGCTTACGCGTAGGATTTTACGGAGATTATGTTTTCGACAGAGTCCTCAAGACAGATGTACCT
AAAATGTTTTCAATGGGAACTGCTCCTACTTCATCTAATAA---CGCTCCTACAACTTCAAATGCAAAGTCAGACAGAAA
CAACCCAGCATATGGTAAGCATATGCACGATGCAGAATGGTTCACTAATGCGGGTTACATTGCATTAAATATTTGGGACC
GCTTCGATATCTTCTGTTCTTTAGGAGCTACTAGTGGGTATTTTAAAGGGAATTCTGCATCTTTCAACTTAATCGGATTG
ATTGGTATTTCAGGAACTCAGCTTCAGGACACCATGTATCCAAATGCGAGCATTTCTAACGGCGTAGTGGAGTTATATAC
AGACACAACCTTCTCTTGGAGTGTTGGAGCTCGTGGAGCTTTGTGGGAATGTGGTTGCGCGACTTTAGGAGCAGAATTCC
AATACGCACAATCGAAACCTCGCGTTCAAGAATTGAATGTTTTGTCTAACGCAGCACAGTTCACTGTACATAGGCCTAAA
GGATACATAAATAAAGAATTACCGCTTCCATTGACTGCAGGGACAGATAATGC------TAGTGACGTGAAGAATGCCAC
GATCAACTACCATGAGTGGCAAGTTGGTGCAGCATTGTCTTACAGGCTCAATATGCTCATTCCTTATATTGGCGTGCAGT
GGTCGAGAGCTTCTTTTGACGCGGATACTATCCAAATTGCGCAACCAAAATTGGCCGCACCTATTTTTAATATGACTACA
TGGAACCCCACTCTATTAGGAGAAATTAGGTCAACAGATCTAGATACTGCTAACAAGTACGCTGACACCCTACAAATTGT
TTCTCTTCAAATTAACAAGTTGAAGTCCAGAAAAGCTTGTGGTGTTTCCATGGGAGCAACTTTAATTGATGCCGATAAAT
GGGCA------------------------------------------------------------------
>FrIs_EW1120_UGT_koala
ATGAAAAAACTCTTAAAATCGGCGTTTTTATCCGCCGCATTTTTTGCTGGTGACGCCTCCTTACACGCTTTGCCTGTAGG
GAACCCAGCAGAGCCAAGTTTATTAATTGATGGGACGATATGGGAAGGTATGTCAGGAGATCCATGTGATCCTTGCGCTA
CTTGGTGCGACGCGATTAGCTTACGCGTAGGATTTTACGGAGATTATGTTTTCGACAGAGTCCTCAAGACAGATGTACCT
AAAATGTTTTCAATGGGAACTGCTCCTACTTCATCTAATAA---CGCTCCTACAACTTCAAATGCAAAGTCAGACAGAAA
CAACCCAGCATATGGTAAGCATATGCACGATGCAGAATGGTTCACTAATGCGGGTTACATTGCATTAAATATTTGGGACC
GCTTCGATATCTTCTGTTCTTTAGGAGCTACTAGTGGGTATTTTAAAGGGAATTCTGCATCTTTCAACTTAATCGGATTG
ATTGGTATTTCAGGAACTCAGCTTCAGGACACCATGTATCCAAATGCGAGCATTTCTAACGGCGTAGTGGAGTTATATAC
AGACACAACCTTCTCTTGGAGTGTTGGAGCTCGTGGAGCTTTGTGGGAATGTGGTTGCGCGACTTTAGGAGCAGAATTCC
AATACGCACAATCGAAACCTCGCGTTCAAGAATTGAATGTTTTGTCTAACGCAGCACAGTTCACTGTACATAGGCCTAAA
GGATACATAAATAAAGAATTACCGCTTCCATTGACTGCAGGGACAGATAATGC------TAGTGACGTGAAGAATGCCAC
GATCAACTACCATGAGTGGCAAGTTGGTGCAGCATTGTCTTACAGGCTCAATATGCTCATTCCTTATATTGGCGTGCAGT
GGTCGAGAGCTTCTTTTGACGCGGATACTATCCAAATTGCGCAACCAAAATTGGCCGCACCTATTTTTAATATGACTACA
TGGAACCCCACTCTATTAGGAGAAATTAGGTCAACAGATCTAGATACTGCTAACAAGTACGCTGACACCCTACAAATTGT
TTCTCTTCAAATTAACAAGTTGAAGTCCAGAAAAGCTTGTGGTGTTTCCATGGGAGCAACTTTAATTGATGCCGATAAAT
GGGCA------------------------------------------------------------------
>F2145_China_Cattle
ATGAAAAAACTCTTAAAATCGGCGTTTTTATCCGCCGCATTTTTTGCTGGTGACGCCTCCTTACACGCTTTGCCTGTAGG
GAACCCAGCAGAGCCAAGTTTATTAATTGATGGGACGATATGGGAAGGTATGTCAGGAGATCCATGTGATCCTTGCGCTA
CTTGGTGCGACGCGATTAGCTTACGCGTAGGATTTTACGGAGATTATGTTTTCGACAGAGTCCTTAAGACAGACGTACCT
AAAATGTTTTCAATGGGAACTGCTCCTACTTCAGCTAATAA---CACTCCTACAACTTCAAATACAAAGTCAGACAGAAA
CAACCCAGCATATGGTAAGCATATGCACGATGCAGAATGGTTCACTAATGCGGGTTACATTGCATTAAATATTTGGGACC
GCTTCGATATCTTCTGTTCTTTAGGAGCTACTAGTGGGTATTTTAAAGGGAATTCTGCATCTTTCAACTTAATCGGATTG
ATTGGTATTTCAGGATCTCAGCTTCAGGAAACCATGTATCCAAATGCGAGCATTTCTAATGGCGTAGTAGAATTGTATAC
GGATACAACCTTTTCTTGGAGTGTTGGGGCTCGTGGAGCTTTGTGGGAATGTGGTTGCGCGACTTTAGGAGCAGAATTCC
AATACGCGCAATCGAAACCTCGCGTTCAAGAATTGAATGTTTTGTCTAACGCAGCACAGTTCACTGTACATAGGCCTAAA
GGATACATAAATAAAGATTTACCTCTTCCATTGACTGCAGGGACAGATAATGC------TAGTGACGTGAAGAATGCCAC
GATCAACTACCATGAGTGGCAAGTTGGTGCAGCATTGTCTTACAGGCTCAATATGCTCATTCCTTATATTGGCGTGCAGT
GGTCGAGAGCTTCTTTTGACGCGGATACTATCCAAATTGCGCAACCAAAATTGGCCGCACCTATTTTTAATATGACTACA
TGGAACCCCACTCTATTAGGAGAAATTAGGTCAACAGATCTAGATACTACTAACAAGTACGCTGACACCCTACAAATTGT
TTCTCTTCAAATTAACAAATTGAAGTCCAGAAAAGCTTGTGGTGTTTCCATGGGAGCAACTTTACTTGATGCCGATAAAT
GGGCA------------------------------------------------------------------
>748_4_Italy_Cattle
ATGAAAAAACTCTTAAAATCGGCGTTTTTATCCGCCGCATTTTTTGCTGGTGACGCCTCCTTACACGCTTTGCCTGTAGG
GAACCCAGCAGAGCCAAGTTTATTAATTGATGGGACGATATGGGAAGGTATGTCAGGAGATCCATGTGATCCTTGCGCTA
CTTGGTGCGACGCGATTAGCTTACGCGTAGGATTTTACGGAGATTATGTTTTCGACAGAGTCCTTAAAACAGATGTGCCA
AAACAGTTTTCAATGGGAGCAGCCCCTACCTCAGCTAATGCTAGCTCTCCCGCAGATTCAGCTACAAAAGCCGACAGAGC
CAACCCAGCATATGGTAAGCATATGCACGATGCAGAGTGGTTCACTAATGCGGGTTACATTGCGTTAAACATTTGGGACC
GCTTCGATATCTTCTGCTCTTTAGGAGCTACTAGTGGGTATTTTAAAGGGAACTCTTCATCTTTCAACTTAATCGGATTG
ATTGGTATTTCAGGGGGAGACCTTCAAAG---TAAGTACCCAAACGCTAGTATTTCTAATGGCGTAGTAGAGCTATACAC
AGATACGACGTTCTCTTGGAGTGTTGGAGCTCGTGGAGCTTTGTGGGAATGCGGGTGTGCAACTTTAGGGGCAGAATTCC
AATACGCACAATCGAAACCTCGCGTTCAAGAATTGAACGTATTATCTAACGTTGCTCAATTTACCGTACATAAACCTCGG
GGATATGTAGGCCAGCCTCTACCTCTTCCACTGACTGCAGGAACGGAAGGCGACCAAAATGATAAATTGAAAAATGCCAC
AATCAACTACCACGAGTGGCAAGTTGGCGCTGCGTTATCATACAGGCTCAACATGCTCATCCCTTATATTGGAGTGCAGT
GGTCGAGAGCTTCCTTTGATGCGGATACTATCCAAATTGCACAACCAAAATTGGCTTCGCCTATTTTCAATTTGACTACA
TGGAACCCTACATTATTGGGACAAGCAACAG------CAGTAGATTCTCATAATAAGTACGCTGACACCCTACAAATTGT
TTCTCTTCAAATTAACAAATTGAAGTCCAGAAAAGCTTGTGGCGTTTCCATGGGAGCAACTTTACTTGATGCCGATAAAT
GGGCA------------------------------------------------------------------
>Cow402_Vag_AUS_Cattle
ATGAAAAAACTCTTAAAATCGGCGTTTTTATCCGCCGCATTTTTTGCTGGTGACGCCTCCTTACACGCTTTGCCTGTAGG
GAACCCAGCAGAGCCAAGTTTATTAATTGATGGGACGATATGGGAAGGTATGTCAGGAGATCCATGTGATCCTTGCGCTA
CTTGGTGCGACGCGATTAGCTTACGCGTAGGATTTTACGGAGATTATGTTTTCGACAGAGTCCTTAAAACAGATGTGCCA
AAGATGTTTTCAATGGGAGCTGTACCTACTTCACCTAGTAGT------GCCGCAGATTCAAACACATCCGCGGAAAGAAA
TAACCCCGCGTATGGCAAGCACATGCACGATGCGGAGTGGTTCACAAATGCAGGTTACATTGCGCTAAATATTTGGGACC
GTTTCGACATCTTTTGTACCTTAGGAGCTACTAGTGGGTATTTTAAAGGGAATTCTTCATCTTTCAACTTGATCGGATTG
ATAGGTATTGCAGGAACAACCCTTCAAGCAAATATGCTCCCAAATGCCAATATTTCTAACGGTGTAGTGGAGCTCTATAC
AGATACGACATTCTCTTGGAGCATAGGAGCTCGCGGGGCTTTATGGGAGTGTGGTTGCGCTACTTTGGGAGCAGAATTCC
AATACGCACAATCGAAACCTCGCGTTCAAGAATTGAACGTATTATCTAACGTTGCTCAATTTACCGTACATAAACCTCGG
GGATATGTAGGCCAGCCTCTACCTCTTCCACTGACTGCAGGAACGGAAGGCGACCAAAATGATAAATTGAAAAATGCCAC
AATCAACTACCACGAGTGGCAAGTTGGCGCTGCGTTATCATACAGGCTCAACATGCTCATCCCTTATATTGGAGTGCAGT
GGTCGAGAGCTTCCTTTGATGCGGATACTATCCAAATTGCACAACCAAAATTGGCTTCGCCTATTTTCAATTTGACTACA
TGGAACCCCACTTTGCTAGGGCAAGCGATAC------AAGTAGATAACACAAACAAGTTTGCTGACTCCCTACAAATTGT
TTCTCTTCAAATTAACAAATTGAAGTCCAGAAAAGCTTGTGGTGTTTCTATGGGAGCAACTTTACTTGATGCCGATAAAT
GGGCA------------------------------------------------------------------
>iB3_France_Sheep
ATGAAAAAACTCTTAAAATCGGCGTTTTTATCCGCCGCATTTTTTGCTGGTCACGCCTCCTTACACGCTTTGCCTGTAGG
GAACCCAGCAGAGCCAAGTTTATTAATTGATGGGACGATATGGGAAGGTATGCCAGGAGATCCATGTGATCCTTGCGCTA
CTTGGTGCGACGCGATTAGCTTACGCGTAGGATTTTACGGAGATTATGTTTTCGACAGAGTCCTTAAGACAGATGTACCT
AAAATGTTTTCAATGGGAACCGCACCTACTTCTCCTGGAGCA------GCAGCAACGTCAAATACGAAAACAGATAGAGA
AAATCCAGCGTATGGTAAGCATATGCACGATGCGGAGTGGTTCACAAACGCAGGTTACATTGCGCTAAATATTTGGGACC
GTTTCGACATCTTTTGTACCTTAGGAGCTACTAGCGGGTACTTTAAAGGAAATTCTTCATCTTTCAATTTGATTGGCTTG
ATTGGTCTTTCAGGAACAACTCTCACTAA---CATGTATCCAAACGCGAGCATTTCTAACGGCGTAGTGGAGTTATATAC
AGACACGACCTTCTCTTGGAGCGTTGGAGCTCGGGGAGCTTTGTGGGAATGTGGTTGCGCAACTTTAGGGGCAGAATTCC
AATACGCACAATCGAAACCTCGCGTTCAAGAATTGAATGTCTTGTCTAACGTAGCACAATTTACTGTACACAAACCTCAA
GGATATATAGGCCAGTCTCTGCCTCTTCCAGAAAATGCAGGAA------CGGATGCTGCTACAGGTTTAAAAAATGCAAC
AATCAATTACCATGAGTGGCAAGTTGGTGCAGCGTTGTCTTACAGGCTCAATATGCTTGTTCCGTACATCGGCATTCAGT
GGTCTAGAGCTACCTTCGATGCAGATACTATCCAAATTGCGCAGCCAAAATTAGCTTCGCCTATCTTCTATCTAACTACG
TGGAATCCTACATTATTGGGACAAGGAACTA------CAGTAC---CAAGCGACAAATATGCTGACTCCCTACAAATTGT
TTCTCTTCAAATTAACAAATTGAAGTCTAGAAAAGCTTGTGGTGTTTCCATGGGAGCAACTTTACTTGATGCCGATAAAT
GGGCA------------------------------------------------------------------
>DC52_Germany_Cattle
ATGAAAAAACTCTTAAAATCGGCGTTTTTATCCGCCGCATTTTTTGCTGGTAACGCCTCCTTACACGCTTTGCCTGTAGG
GAACCCAGCAGAGCCAAGTTTATTAATTGATGGGACGATATGGGAAGGTATGTCAGGAGATCCATGTGATCCTTGCGCTA
CTTGGTGCGACGCGATTAGCTTACGCGTAGGATTTTACGGAGATTATGTTTTCGACAGAGTCCTCAAGACAGATGTACCT
AAAATGTTTTCAATGGGAACTGCACCTACTTCTTCTGGAGCA------GCAGCAACATCAAATACGAAAACAGATAGAGA
AAATCCAGCGTATGGTAAGCATATGCACGATGCGGAGTGGTTCACAAACGCAGGTTACATTGCGCTAAATATTTGGGACC
GTTTCGACATCTTTTGTACCTTAGGAGCTACTAGCGGGTACTTTAAAGGAAATTCTTCATCTTTCAATTTGATTGGCTTG
ATTGGTCTTTCAGGATCAACTCTCACTAG---CATGTATCCAAACGCGAGCATTTCTAACGGCGTAGTGGAGTTATATAC
AGACACAACCTTCTCTTGGAGTGTTGGAGCTCGTGGAGCTTTGTGGGAATGTGGTTGCGCGACTTTAGGAGCAGAATTCC
AATACGCACAATCGAAACCTCGCGTTCAAGAGCTCAACGTTCTTTCTAACGTAGCACAATTTACTGTACACAAACCTCAA
GGATATATAGGCCAGTCTCTGCCTCTTCCAGAAAATGCAGGAA------CATCCGCTGCTACAGATTTAAAAAATGCAAC
AATCAATTACCATGAGTGGCAAGTTGGTGCAGCGTTGTCTTACAGGCTCAATATGCTCATTCCTTATATCGGAGTGCAGT
GGTCGAGAGCTACTTTTGATGCAGACACAATTCAAATTGCTCAGCCAAAATTAGCTTCGCCTATCTTCTATCTAACTACG
TGGAATCCTACATTATTGGGAGAAAGAACAT------CAGGAACAACCCTCGACAAATATGCTGACTCCCTACAAATTGT
TTCTCTTCAAATTAACAAATTGAAGTCTAGAAAAGCTTGTGGTGTTTCCATGGGAGCAACTTTACTTGATGCCGATAAAT
GGGCA------------------------------------------------------------------
>DC55_Germany_Cattle
ATGAAAAAACTCTTAAAATCGGCGTTTTTATCCGCCGCATTTTTTGCTGGTAACGCCTCCTTACACGCTTTGCCTGTAGG
GAACCCAGCAGAGCCAAGTTTATTAATTGATGGGACGATATGGGAAGGTATGTCAGGAGATCCATGTGATCCTTGCGCTA
CTTGGTGCGACGCGATTAGCTTACGCGTAGGATTTTACGGAGATTATGTTTTCGACAGAGTCCTCAAGACAGATGTACCT
AAAATGTTTTCAATGGGAACTGCACCTACTTCTTCTGGAGCA------GCAGCAACATCAAATACCAAAACAGATAGAGA
AAATCCAGCGTATGGTAAGCATATGCACGATGCGGAGTGGTTCACAAACGCAGGTTACATTGCGCTAAATATTTGGGACC
GTTTCGACATCTTTTGTACCTTAGGAGCTACTAGCGGGTACTTTAAAGGAAATTCTTCATCTTTCAATTTGATTGGCTTG
ATTGGTCTTTCAGGATCAACTCTCACTAG---CATGTATCCAAACGCGAGCATTTCTAACGGCGTAGTGGAGTTATATAC
AGACACAACCTTCTCTTGGAGTGTTGGAGCTCGTGGAGCTTTGTGGGAATGTGGTTGCGCGACTTTAGGAGCAGAATTCC
AATACGCACAATCGAAACCTCGCGTTCAAGAGCTCAACGTTCTTTCTAACGTAGCACAATTTACTGTACACAAACCTCAA
GGATATATAGGCCAGTCTCTGCCTCTTCCAGAAAATGCAGGAA------CATCCGCTGCTACAGATTTAAAAAATGCAAC
AATCAATTACCATGAGTGGCAAGTTGGTGCAGCGTTGTCTTACAGGCTCAATATGCTCATTCCTTATATCGGAGTGCAGT
GGTCGAGAGCTACTTTTGATGCAGACACAATTCAAATTGCTCAGCCAAAATTAGCTTCGCCTATCTTCTATCTAACTACG
TGGAATCCTACATTATTGGGAGAAAGAACAT------CAGGAACAACCCTCGACAAATATGCTGACTCCCTACAAATTGT
TTCTCTTCAAATTAACAAATTGAAGTCTAGAAAAGCTTGTGGTGTTTCCATGGGAGCAACTTTACTTGATGCCGATAAAT
GGGCA------------------------------------------------------------------
>KF150139_Chlamydia_pecorum_genotype_I
ATGAAAAAACTCTTAAAATCGGCGTTTTTATCCGCCGCATTTTTTGCTGGTGACGCCTCCTTACACGCTTTGCCTGTAGG
GAACCCAGCAGAGCCAAGTTTATTAATTGATGGGACGATATGGGAAGGTATGTCAGGAGATCCATGTGATCCTTGCGCTA
CTTGGTGCGACGCGATTAGCTTACGCGTAGGATTTTACGGAGATTATGTTTTCGACAGAGTCCTTAAAACAGATGTGCCA
AAGATGTTTTCAATGGGAACTGCACCTACTTCTTCTGGAGCA------GCAGCAACATCAAATACGAAAACAGATAGAGA
AAATCCAGCGTATGGTAAGCATATGCACGATGCGGAGTGGTTCACAAACGCAGGTTACATTGCGCTAAATATTTGGGACC
GTTTCGATATCTTTTGTACCTTAGGAGCTACTAGCGGGTACTTTAAAGGAAATTCTTCATCTTTCAATTTGATTGGCTTG
ATTGGTCTTTCAGGATCAACTCTCACTAG---CATGTATCCAAACGCGAGCATTTCTAACGGCGTAGTGGAGTTATATAC
AGACACAACCTTCTCTTGGAGTGTTGGAGCTCGTGGAGCTTTATGGGAATGTGGTTGCGCGACTTTAGGAGCAGAATTCC
AATACGCACAATCGAAACCTCGCGTTCAAGAATTGAATGTCTTGTCTAACGTAGCACAATTTACTGTACACAAACCTCAA
GGATATATAGGCCAGTCTCTGCCTCTTCCAGAAAATGCAGGAA------CGTCCGCTGCTACAGGTTTAAAAAATGCAAC
AATCAATTACCATGAGTGGCAAGTTGGTGCAGCGTTGTCTTACAGGCTCAATATGCTCATTCCTTATATCGGAGTGCAGT
GGTCGAGAGCTACTTTTGATGCAGACACAATTCAAATTGCTCAGCCAAAATTAGCTTCGCCTATCTTCTATCTAACTACG
TGGAATCCTACATTATTGGGAGAAAGAACAT------CAGCAACAACCCTCGACAAATATGCTGACTCCCTACAAATTGT
TTCTCTTCAAATTAACAAATTGAAGTCTAGAAAAGCTTGTGGTGTTTCCATGGGAGCAACTTTACTTGATGCCGATAAAT
GGGCA------------------------------------------------------------------
>Juniper_FoK_oc_28-11-22
ATGAAAAAACTCTTAAAATCGGCGTTTTTATCCGCCGCATTTTTTGCTGGTGACGCCTCCTTACACGCTTTGCCTGTAGG
GAACCCAGCAGAGCCAAGTTTATTAATTGATGGGACGATATGGGAAGGTATGTCAGGAGATCCATGTGATCCTTGCGCTA
CTTGGTGCGACGCGATTAGCTTACGCGTAGGATTTTACGGAGATTATGTTTTCGACAGAGTCCTTAAAACAGATGTGCCA
AAGATGTTTTCAATGGGAACTGCACCTACTTCTTCTGGAGCA------GCAGCAATATCAAATACGAAAACAGATAGAGA
AAATCCAGCGTATGGTAAGCATATGCACGATGCGGAGTGGTTCACAAACGCAGGTTACATTGCGCTAAATATTTGGGACC
GTTTCGATATCTTTTGTACCTTAGGAGCTACTAGCGGGTACTTTAAAGGAAATTCTTCATCTTTCAATTTGATTGGCTTG
ATTGGTCTTTCAGGATTAACTCTCACTAG---CATGTATCCAAACGCGAGCATTTCTAACGGCGTAGTGGAGTTATATAC
AGACACAACCTTCTCTTGGAGTGTTGGAGCTCGTGGAGCTTTATGGGAATGTGGTTGCGCGACTTTAGGAGCAGAATTCC
AATACGCACAATCGAAACCTCGCGTTCAAGAATTGAATGTCTTGTCTAACGTAGCACAATTTACTGTACACAAACCTCAA
GGATATATAGGCCAGTCTCTGCCTCTTCCAGAAAATGCAGGAA------CGTCCGCTGCTACAGGTTTAAAAAATGCAAC
AATCAATTACCATGAGTGGCAAGTTGGTGCAGCGTTGTCTTACAGGCTCAATATGCTCATTCCTTATATCGGAGTGCAGT
GGTCGAGAGCTACTTTTGATGCAGACACAATTCAAATTGCTCAGCCAAAATTAGCTTCGCCTATCTTCTATCTAACTACG
TGGAATCCTACATTATTGGGAGAAAGAACAT------CAGGAACAACCCTCGACAAATATGCTAACTCCCTACAAATTGT
TTCTCTTCAAATTAACAAATTGAAGTCTAGAAAAGCTTGTGGTGTTTCCATGGGAGCAACTTTACTTGATGCCGATAAAT
GGGCA------------------------------------------------------------------
>Juniper_FoK_UGT_28-11-22
ATGAAAAAACTCTTAAAATCGGCGTTTTTATCCGCCGCATTTTTTGCTGGTGACGCCTCCTTACACGCTTTGCCTGTAGG
GAACCCAGCAGAGCCAAGTTTATTAATTGATGGGACGATATGGGAAGGTATGTCAGGAGATCCATGTGATCCTTGCGCTA
CTTGGTGCGACGCGATTAGCTTACGCGTAGGATTTTACGGAGATTATGTTTTCGACAGAGTCCTTAAAACAGATGTGCCA
AAGATGTTTTCAATGGGAACTGCACCTACTTCTTCTGGAGCA------GCAGCAATATCAAATACGAAAACAGATAGAGA
AAATCCAGCGTATGGTAAGCATATGCACGATGCGGAGTGGTTCACAAACGCAGGTTACATTGCGCTAAATATTTGGGACC
GTTTCGATATCTTTTGTACCTTAGGAGCTACTAGCGGGTACTTTAAAGGAAATTCTTCATCTTTCAATTTGATTGGCTTG
ATTGGTCTTTCAGGATTAACTCTCACTAG---CATGTATCCAAACGCGAGCATTTCTAACGGCGTAGTGGAGTTATATAC
AGACACAACCTTCTCTTGGAGTGTTGGAGCTCGTGGAGCTTTATGGGAATGTGGTTGCGCGACTTTAGGAGCAGAATTCC
AATACGCACAATCGAAACCTCGCGTTCAAGAATTGAATGTCTTGTCTAACGTAGCACAATTTACTGTACACAAACCTCAA
GGATATATAGGCCAGTCTCTGCCTCTTCCAGAAAATGCAGGAA------CGTCCGCTGCTACAGGTTTAAAAAATGCAAC
AATCAATTACCATGAGTGGCAAGTTGGTGCAGCGTTGTCTTACAGGCTCAATATGCTCATTCCTTATATCGGAGTGCAGT
GGTCGAGAGCTACTTTTGATGCAGACACAATTCAAATTGCTCAGCCAAAATTAGCTTCGCCTATCTTCTATCTAACTACG
TGGAATCCTACATTATTGGGAGAAAGAACAT------CAGGAACAACCCTCGACAAATATGCTAACTCCCTACAAATTGT
TTCTCTTCAAATTAACAAATTGAAGTCTAGAAAAGCTTGTGGTGTTTCCATGGGAGCAACTTTACTTGATGCCGATAAAT
GGGCA------------------------------------------------------------------
>5184_Italy_Cattle
ATGAAAAAACTCTTAAAATCGGCGTTTTTATCCGCCGCATTTTTTGCTGGTAACACCTCCTTACAAGCTTTGCCTGTAGG
GAACCCAGCAGAGCCAAGTTTATTAATTGATGGGACGATATGGGAAGGTATGTCAGGAGATCCATGTGATCCTTGCGCTA
CTTGGTGCGACGCGATTAGCTTACGCGTAGGATTTTACGGAGATTATGTTTTCGACAGAGTCCTCAAGACAGATGTACCT
AAAATGTTTTCAATGGGAACTGCACCTACTTCTTCTGGAGCA------GCAGCAACATCAAATACGAAAACAGATAGAGA
AAATCCAGCGTATGGTAAGCATATGCACGATGCGGAGTGGTTCACAAACGCAGGTTACATTGCGCTAAATATTTGGGACC
GTTTCGACATCTTTTGTACCTTAGGAGCTACTAGCGGGTACTTTAAAGGAAATTCTTCATCTTTCAATTTGATTGGCTTG
ATTGGTCTTTCAGGATCAAGTCTCACTAG---CATGTATCCAAACGCGAGCATTTCTAATGGCGTAGTGGAGTTATATAC
AGACACAACCTTCTCTTGGAGTGTTGGAGCTCGTGGAGCTTTGTGGGAATGTGGATGTGCAACTTTAGGAGCTGAATTCC
AATACGCACAATCGAAACCTCGCGTTCAAGAATTAAACGTTCTTTCTAACGTAGCACAATTTACCGTACACAAGCCTCAA
GGATATATAGGTCAGCAACTGCCTCTTCCAGAAAATGCAGGAA------CGGATGCTGCTACAGGTTTAAAAAATGCAAC
AATCAATTACCATGAGTGGCAAGTTGGTGCAGCGTTGTCTTACAGGCTCAATATGCTCATTCCTTATATCGGAGTGCAGT
GGTCGAGAGCTACTTTTGATGCAGACACAATTCAAATTGCTCAGCCAAAATTAGCTTCGCCTATCTTCTATCTAACTACA
TGGAATCCTACATTATTGGGACAAGCGACAC------AAGTAGATTCTAGTAATAAGTACGCTGACTCCCTACAAATTGT
TTCTCTTCAAATTAACAAATTGAAGTCCAGAAAAGCTTGTGGTGTTTCCATGGGAGCAACTTTACTTGATGCTGATAAAT
GGGCA------------------------------------------------------------------
>Koala_Gippsland_EW742_Eye
ATGAAAAAACTCTTAAAATCGGCGTTTTTATCCGCCGCATTTTTTGCTGGTGACGCCTCCTTACACGCTTTGCCTGTAGG
GAACCCAGCAGAGCCAAGTTTATTAATTGATGGGACGATATGGGAAGGTATGTCAGGAGATCCATGTGATCCTTGCGCTA
CTTGGTGCGACGCGATTAGCTTACGCGTAGGATTTTACGGAGATTATGTTTTCGACAGAGTCCTTAAAACAGATGTGCCA
AAGATGTTTTCAATGGGAACTGCACCTACTTCTTCTGGAGCA------GCAGCAACATCAAATACGAAAACAGATAGAGA
AAATCCAGCGTATGGTAAGCATATGCACGATGCGGAGTGGTTCACAAACGCAGGTTACATTGCGCTAAATATTTGGGACC
GTTTCGATATCTTTTGTACCTTAGGAGCTACTAGCGGGTACTTTAAAGGAAATTCTTCATCTTTCAATTTGATTGGCTTG
ATTGGTCTTTCAGGATCAACTCTCACTAG---CATGTATCCAAACGCGAGCATTTCTAACGGCGTAGTGGAGTTATATAC
AGACACAACCTTCTCTTGGAGTGTTGGAGCTCGTGGAGCTTTATGGGAATGTGGTTGCGCGACTTTAGGAGCAGAATTCC
AATACGCACAATCGAAACCTCGCGTTCAAGAATTGAATGTCTTGTCTAACGTAGCACAATTTACTGTACACAAACCTCAA
GGATATATAGGCCAGTCTCTGCCTCTTCCAGAAAATGCAGGAA------CGGATGCTGCTACAGGTTTAAAAAATGCAAC
AATCAATTACCATGAGTGGCAAGTTGGTGCAGCGTTGTCTTACAGGCTCAATATGCTCATTCCTTATATCGGAGTGCAGT
GGTCGAGAGCTACTTTTGATGCAGACACAATTCAAATTGCTCAGCCAAAATTAGCTTCGCCTATCTTCTATCTAACTACG
TGGAATCCTACATTATTGGGACAAGCGACAC------AAGTAGATTCTAGTAATAAGTACGCTGACTCCCTACAAATTGT
TTCTCTTCAAATTAACAAATTGAAGTCCAGAAAAGCTTGTGGTGTTTCCATGGGAGCAACTTTAATTGATGCCGATAAAT
GGGCA------------------------------------------------------------------
>M14_Morocco_Goat
ATGAAAAAACTCTTAAAATCGGCGTTTTTATCCGCCGCATTTTTTGCTGGTGACGCCTCCTTACACGCTTTGCCTGTAGG
GAACCCAGCAGAGCCAAGTTTATTAATTGATGGGACGATATGGGAAGGTATGTCAGGAGATCCATGTGATCCTTGCGCTA
CTTGGTGCGACGCGATTAGCTTACGCGTAGGATTTTACGGAGATTATGTTTTCGACAGAGTCCTTAAGACAGATGTACCT
AAAATGTTTTCAATGGGAACTGCACCTACTTCTGCTGGAGCA------GCAGCAACATCAAATACGAAAACAGATAGAGA
AAATCCAGCGTATGGTAAGCATATGCACGATGCGGAGTGGTTCACAAACGCAGGTTACATTGCGCTAAATATTTGGGACC
GTTTCGACATCTTTTGTACCTTAGGAGCTACTAGCGGGTACTTTAAAGGAAATTCTTCATCTTTCAATTTGATTGGCTTG
ATTGGTCTTTCAGGATCAACTCTCGCTAG---CATGTATCCAAACGCGAGCATTTCTAATGGCGTAGTGGAGTTATATAC
AGACACAACCTTCTCTTGGAGTGTTGGAGCTCGTGGAGCTTTGTGGGAGTGTGGATGCGCAACTTTAGGAGCAGAATTCC
AATATGCGCAATCTAAACCTCGCGTTCAAGAATTGAATGTCTTGTCTAACGTAGCACAATTTACTGTACACAAACCTCAA
GGATATATAGGCCAGTCTCTGCCTCTTCCAGAAAATGCAGGAA------CGGATGCTGCTACAGGTTTAAAAAATGCAAC
AATCAATTACCATGAGTGGCAAGTTGGTGCAGCGTTGTCTTACAGGCTCAATATGCTCATTCCTTATATCGGAGTGCAGT
GGTCGAGAGCTACTTTTGATGCAGACACAATTCAAATTGCTCAGCCAAAATTAGCTTCGCCTATCTTCTATCTAACTACG
TGGAATCCTACATTATTGGGACAAGCGACAC------AAGTAGATTCTAGTAATAAGTACGCTGACTCCCTACAAATTGT
TTCTCTTCAAATTAACAAATTGAAGTCCAGAAAAGCTTGTGGTGTTTCCATGGGAGCAACTTTACTTGATGCCGATAAAT
GGGCA------------------------------------------------------------------
>KU214245_Chlamydia_pecorum_genotype_C
ATGAAAAAACTCTTAAAATCGGCGTTTTTATCCGCCGCATTTTTTGCTGGTGACGCCTCCTTACACGCTTTGCCTGTAGG
GAACCCAGCAGAGCCAAGTTTATTAATTGATGGGACGATATGGGAAGGTATGTCAGGAGATCCATGTGATCCTTGCGCTA
CTTGGTGCGACGCGATTAGCTTACGCGTAGGATTTTACGGAGATTATGTTTTCGACAGAGTCCTTAAGACAGATGTACCT
AAAATGTTTTCAATGGGAACTGCACCTACTTCTGCTGGAGCA------GCAGCAACATCAAATACGAAAACAGATAGAGA
AAATCCAGCGTATGGTAAGCATATGCACGATGCGGAGTGGTTCACAAACGCAGGTTACATTGCGCTAAATATTTGGGACC
GTTTTGACATCTTTTGTACCTTAGGAGCCACTAGCGGGTACTTTAAAGGAAATTCTTCATCTTTCAATTTGATTGGCTTG
ATTGGTCTTTCAGGATCAAGTCTCGCTAG---CATGTATCCAAACGCGAGCATTTCTAATGGCGTAGTGGAGTTATATAC
AGACACAACCTTCTCTTGGAGTGTTGGAGCTCGCGGAGCTTTGTGGGAATGTGGTTGCGCGACTTTAGGAGCAGAATTCC
AATACGCACAATCGAAACCTCGCGTTCAAGAATTGAATGTCTTGTCTAACGTAGCACAATTTACTGTACACAAACCTCAA
GGATATATAGGCCAGTCTCTGCCTCTTCCAGAAAATGCAGGAA------CGGATGCTGCTACAGGTTTAAAAAATGCAAC
AATCAATTACCATGAGTGGCAAGTTGGTGCAGCGTTGTCTTACAGGCTCAATATGCTCATTCCTTATATCGGAGTGCAGT
GGTCGAGAGCTACTTTTGATGCAGACACAATTCAAATTGCTCAGCCAAAATTAGCTTCGCCTATCTTCTATCTAACTACG
TGGAATCCTACATTATTGGGACAAGCGACAC------AAGTAGATTCTAGTAATAAGTACGCTGACTTCCTACAAATTGT
TTCTCTTCAAATTAACAAATTGAAGTCCAGAAAAGCTTGTGGTGTTTCCATGGGAGCAACTTTAATTGATGCCGATAAAT
GGGCA------------------------------------------------------------------
>Vic_C1_koala
ATGAAAAAACTCTTAAAATCGGCGTTTTTATCCGCCGCATTTTTTGCTGGTGACGCCTCCTTACACGCTTTGCCTGTAGG
GAACCCAGCAGAGCCAAGTTTATTAATTGATGGGACGATATGGGAAGGTATGTCAGGAGATCCATGTGATCCTTGCGCTA
CTTGGTGCGACGCGATTAGCTTACGCGTAGGATTTTACGGAGATTATGTTTTCGACAGAGTCCTTAAGACAGATGTACCT
AAAATGTTTTCAATGGGAACTGCACCTACTTCTGCTGGAGCA------GCAGCAACATCAAATACGAAAACAGATAGAGA
AAATCCAGCGTATGGTAAGCATATGCACGATGCGGAGTGGTTCACAAACGCAGGTTACATTGCGCTAAATATTTGGGACC
GTTTCGACATCTTTTGTACCTTAGGAGCCACTAGCGGGTACTTTAAAGGAAATTCTTCATCTTTCAATTTGATTGGCTTG
ATTGGTCTTTCAGGATCAAGTCTCGCTAG---CATGTATCCAAACGCGAGCATTTCTAATGGCGTAGTGGAGTTATATAC
AGACACAACCTTCTCTTGGAGTGTTGGAGCTCGCGGAGCTTTGTGGGAATGTGGTTGCGCGACTTTAGGAGCAGAATTCC
AATACGCACAATCGAAACCTCGCGTTCAAGAATTGAATGTCTTGTCTAACGTAGCACAATTTACTGTACACAAACCTCAA
GGATATATAGGCCAGTCTCTGCCTCTTCCAGAAAATGCAGGAA------CGGATGCTGCTACAGGTTTAAAAAATGCAAC
AATCAATTACCATGAGTGGCAAGTTGGTGCAGCGTTGTCTTACAGGCTCAATATGCTCATTCCTTATATCGGAGTGCAGT
GGTCGAGAGCTACTTTTGATGCAGACACAATTCAAATTGCTCAGCCAAAATTAGCTTCGCCTATCTTCTATCTAACTACG
TGGAATCCTACATTATTGGGACAAGCGACAC------AAGTAGATTCTAGTAATAAGTACGCTGACTTCCTACAAATTGT
TTCTCTTCAAATTAACAAATTGAAGTCCAGAAAAGCTTGTGGTGTTTCCATGGGAGCAACTTTAATTGATGCCGATAAAT
GGGCA------------------------------------------------------------------
>17-9bR_Switzerland_Pig
ATGAAAAAACTCTTAAAATCGGCGTTTTTATCCGCCGCATTTTTTGCTGGTGACGCCTCCTTACACGCTTTGCCTGTAGG
GAACCCAGCAGAGCCAAGTTTATTAATTGATGGGACGATATGGGAAGGTATGTCAGGAGATCCATGTGATCCTTGCGCTA
CTTGGTGCGACGCGATTAGCTTACGCGTAGGATTTTACGGAGATTATGTTTTCGATAGAGTTCTCAAAACAGATGTGCCA
AAACAGTTTACAATGGGAACAACTCCTACTTCTCCTGGAGCA------GCAGCAACATCAAATACGTCAGAACAGAGGAA
GAACCCAGCGTATGGGAAACATATGCACGATGCGGAATGGTTCACAAATGCGGGTTACATTGCATTAAATATTTGGGACC
GCTTTGATGTCTTCTGTACTTTAGGAGCTACTAGTGGCTACTTTAAAGGAAATTCTTCATCCTTTAATTTGATTGGCTTG
ATTGGTCTTTCAGGATCATCCCTTACTTC---CATGTATCCAAACGCGAATATTTCTAACGGCGTAGTCGAGCTATATAC
AGACACAACGTTCTCTTGGAGTGTTGGAGCTCGCGGAGCTTTGTGGGAATGTGGATGTGCAACTTTAGGAGCAGAATTCC
AATACGCACAATCGAAACCTCGCGTTCAAGAACTCAATGTTCTTTCTAACGTAGCACAATTTACCGTACACAAACCTCAA
GGATATATAGGTAAATCTTTGCCTCTTCCAGACAATGCAGGAA------CGGATTCTGCTACAGAATTGAAAAATGCTAC
AATCAACTACCATGAATGGCAAGTCGGTGCAGCGTTGTCTTACAGGCTCAATATGCTCATTCCTTATATCGGAGTGCAGT
GGTCGAGAGCTACCTTCGATGCAGATACTATCCAAATTGCGCAGCCAAAATTGTCTTCACCTATTTTCTATCTAACTACA
TGGAACCCCACTTTGCTAGGGCAAGCGACAC------AAGTAGATGCAGGGAATAAATATGCAGACAGCTTGCAAATAGT
TTCTCTTCAAATTAACAAGTTGAAGTCTAGAAAAGCTTGTGGTGTTTCCATGGGAGCAACTTTACTTGATGCCGATAAAT
GGGCA------------------------------------------------------------------
>5-19bR_Switzerland_Pig
ATGAAAAAACTCTTAAAATCGGCGTTTTTATCCGCCGCATTTTTTGCTGGTGACGCCTCCTTACACGCTTTGCCTGTAGG
GAACCCAGCAGAGCCAAGTTTATTAATTGATGGGACGATATGGGAAGGTATGTCAGGAGATCCATGTGATCCTTGCGCTA
CTTGGTGCGACGCGATTAGCTTACGCGTAGGATTTTACGGAGATTATGTTTTCGATAGAGTTCTCAAAACAGATGTGCCA
AAACAGTTTACAATGGGAACAACTCCTACTTCTCCTGGAGCA------GCAGCAGCATCAAGTACGTCAGAACAGAGGAA
TAACCCAGCGTATGGGAAACATATGCACGATGCGGAATGGTTCACAAATGCGGGTTACATTGCATTAAATATTTGGGACC
GCTTTGATGTCTTCTGTACTTTAGGAGCTACTAGTGGCTACTTTAAAGGAAATTCTTCATCCTTTAATTTGATTGGCTTG
ATTGGTCTTTCAGGATCATCCCTTACTTC---CATGTATCCAAACGCGAATATTTCTAACGGCGTAGTCGAGCTATATAC
AGACACAACGTTCTCTTGGAGTGTTGGAGCTCGCGGAGCTTTGTGGGAATGTGGATGTGCAACTTTAGGAGCAGAATTCC
AATACGCACAATCGAAACCTCGCGTTCAAGAACTCAATGTTCTTTCTAACGTAGCACAATTTACCGTACACAAACCTCAA
GGATATATAGGTAAATCTTTGCCTCTTCCAGACAATGCAGGAA------CGGATTCTGCTACAGAATTGAAAAATGCTAC
AATCAACTACCATGAATGGCAAGTCGGTGCAGCGTTGTCTTACAGGCTCAATATGCTCATTCCTTATATCGGAGTGCAGT
GGTCGAGAGCTACCTTCGATGCAGATACTATCCAAATTGCGCAGCCAAAATTGTCTTCACCTATTTTCTATCTAACTACA
TGGAACCCCACTTTGCTAGGGCAAGCGACAC------AAGTAGATGCAGGGAATAAATATGCAGACAGCTTGCAAATAGT
TTCTCTTCAAATTAACAAGTTGAAGTCTAGAAAAGCTTGTGGTGTTTCCATGGGAGCAACTTTACTTGATGCCGATAAAT
GGGCA------------------------------------------------------------------
>3-4bR_Switzerland_Pig
ATGAAAAAACTCTTAAAATCGGCGTTTTTATCCGCCGCATTTTTTGCTGGTGACGCCTCCTTACACGCTTTGCCTGTAGG
GAACCCAGCAGAGCCAAGTTTATTAATTGATGGGACGATATGGGAAGGTATGTCAGGAGATCCATGTGATCCTTGCGCTA
CTTGGTGCGACGCGATTAGCTTACGCGTAGGATTTTACGGAGATTATGTTTTCGATAGAGTTCTCAAAACAGATGTGCCA
AAACAGTTTACAATGGGAACAACTCCTACTTCTCCTGGAGCA------GCAGCAACATCAAGTACGTCAGAACAGAGGAA
TAACCCAGCGTATGGGAAACATATGCACGATGCGGAATGGTTCACAAATGCGGGTTACATTGCATTAAATATTTGGGACC
GCTTTGATGTCTTCTGTACTTTAGGAGCTACTAGTGGCTACTTTAAAGGAAATTCTTCATCCTTTAATTTGATTGGCTTG
ATTGGTCTTTCAGGATCATCCCTTACTTC---CATGTATCCAAACGCGAATATTTCTAACGGCGTAGTCGAGCTATATAC
AGACACAACGTTCTCTTGGAGTGTTGGAGCTCGCGGAGCTTTGTGGGAATGTGGATGTGCAACTTTAGGAGCAGAATTCC
AATACGCACAATCGAAACCTCGCGTTCAAGAACTCAATGTTCTTTCTAACGTAGCACAATTTACCGTACACAAACCTCAA
GGATATATAGGTAAATCTTTGCCTCTTCCAGACAATGCAGGAA------CGGATTCTGCTACAGAATTGAAAAATGCTAC
AATCAACTACCATGAATGGCAAGTCGGTGCAGCGTTGTCTTACAGGCTCAATATGCTCATTCCTTATATCGGAGTGCAGT
GGTCGAGAGCTACCTTCGATGCAGATACTATCCAAATTGCGCAGCCAAAATTGTCTTCACCTATTTTCTATCTAACTACA
TGGAACCCCACTTTGCTAGGGCAAGCGACAC------AAGTAGATGCAGGGAATAAATATGCAGACAGCTTGCAAATAGT
TTCTCTTCAAATTAACAAGTTGAAGTCTAGAAAAGCTTGTGGTGTTTCCATGGGAGCAACTTTACTTGATGCCGATAAAT
GGGCA------------------------------------------------------------------
>18-24bR_Switzerland_Pig
ATGAAAAAACTCTTAAAATCGGCGTTTTTATCCGCCGCATTTTTTGCTGGTGACGCCTCCTTACACGCTTTGCCTGTAGG
GAACCCAGCAGAGCCAAGTTTATTAATTGATGGGACGATATGGGAAGGTATGTCAGGAGATCCATGTGATCCTTGCGCTA
CTTGGTGCGACGCGATTAGCTTACGCGTAGGATTTTACGGAGATTATGTTTTCGATAGAGTTCTCAAAACAGATGTGCCA
AAACAGTTTACAATGGGAACAACTCCTACTTCTCCTGGAGCA------GCAGCAACATCAAGTACGTCAGAACAGAGGAA
TAACCCAGCGTATGGGAAACATATGCACGATGCGGAATGGTTCACAAATGCGGGTTACATTGCATTAAATATTTGGGACC
GCTTTGATGTCTTCTGTACTTTAGGAGCTACTAGTGGCTACTTTAAAGGAAATTCTTCATCCTTTAATTTGATTGGCTTG
ATTGGTCTTTCAGGATCATCCCTTACTTC---CATGTATCCAAACGCGAATATTTCTAACGGCGTAGTCGAGCTATATAC
AGACACAACGTTCTCTTGGAGTGTTGGAGCTCGCGGAGCTTTGTGGGAATGTGGATGTGCAACTTTAGGAGCAGAATTCC
AATACGCACAATCGAAACCTCGCGTTCAAGAACTCAATGTTCTTTCTAACGTAGCACAATTTACCGTACACAAACCTCAA
GGATATATAGGTAAATCTTTGCCTCTTCCAGACAATGCAGGAA------CGGATTCTGCTACAGAATTGAAAAATGCTAC
AATCAACTACCATGAATGGCAAGTCGGTGCAGCGTTGTCTTACAGGCTCAATATGCTCATTCCTTATATCGGAGTGCAGT
GGTCGAGAGCTACCTTCGATGCAGATACTATCCAAATTGCGCAGCCAAAATTGTCTTCACCTATTTTCTATCTAACTACA
TGGAACCCCACTTTGCTAGGGCAAGCGACAC------AAGTAGATGCAGGGAATAAATATGCAGACAGCTTGCAAATAGT
TTCTCTTCAAATTAACAAGTTGAAGTCTAGAAAAGCTTGTGGTGTTTCCATGGGAGCAACTTTACTTGATGCCGATAAAT
GGGCA------------------------------------------------------------------
>8-20bR_Switzerland_Pig
ATGAAAAAACTCTTAAAATCGGCGTTTTTATCCGCCGCATTTTTTGCTGGTGACGCCTCCTTACACGCTTTGCCTGTAGG
GAACCCAGCAGAGCCAAGTTTATTAATTGATGGGACGATATGGGAAGGTATGTCAGGAGATCCATGTGATCCTTGCGCTA
CTTGGTGCGACGCGATTAGCTTACGCGTAGGATTTTACGGAGATTATGTTTTCGATAGAGTTCTCAAAACAGATGTGCCA
AAACAGTTTACAATGGGAACAACTCCTACTTCTCCTGGAGCA------GCAGCAACATCAAGTACGTCAGAACAGAGGAA
TAACCCAGCGTATGGGAAACATATGCACGATGCGGAATGGTTCACAAATGCGGGTTACATTGCATTAAATATTTGGGACC
GCTTTGATGTCTTCTGTACTTTAGGAGCTACTAGTGGCTACTTTAAAGGAAATTCTTCATCCTTTAATTTGATTGGCTTG
ATTGGTCTTTCAGGATCATCCCTTACTTC---CATGTATCCAAACGCGAATATTTCTAACGGCGTAGTCGAGCTATATAC
AGACACAACGTTCTCTTGGAGTGTTGGAGCTCGCGGAGCTTTGTGGGAATGTGGATGTGCAACTTTAGGAGCAGAATTCC
AATACGCACAATCGAAACCTCGCGTTCAAGAACTCAATGTTCTTTCTAACGTAGCACAATTTACCGTACACAAACCTCAA
GGATATATAGGTAAATCTTTGCCTCTTCCAGACAATGCAGGAA------CGGATTCTGCTACAGAATTGAAAAATGCTAC
AATCAACTACCATGAATGGCAAGTCGGTGCAGCGTTGTCTTACAGGCTCAATATGCTCATTCCTTATATCGGAGTGCAGT
GGTCGAGAGCTACCTTCGATGCAGATACTATCCAAATTGCGCAGCCAAAATTGTCTTCACCTATTTTCTATCTAACTACA
TGGAACCCCACTTTGCTAGGGCAAGCGACAC------AAGTAGATGCAGGGAATAAATATGCAGACAGCTTGCAAATAGT
TTCTCTTCAAATTAACAAGTTGAAGTCTAGAAAAGCTTGTGGTGTTTCCATGGGAGCAACTTTACTTGATGCCGATAAAT
GGGCA------------------------------------------------------------------
>42-4bR_Switzerland_Pig
ATGAAAAAACTCTTAAAATCGGCGTTTTTATCCGCCGCATTTTTTGCTGGTGACGCCTCCTTACACGCTTTGCCTGTAGG
GAACCCAGCAGAGCCAAGTTTATTAATTGATGGGACGATATGGGAAGGTATGTCAGGAGATCCATGTGATCCTTGCGCTA
CTTGGTGCGACGCGATTAGCTTACGCGTAGGATTTTACGGAGATTATGTTTTCGATAGAGTTCTCAAAACAGATGTGCCA
AAACAGTTTACAATGGGAACAACTCCTACTTCTCCTGGAGCA------GCAGCAACATCAAGTACGTCAGAACAGAGGAA
TAACCCAGCGTATGGGAAACATATGCACGATGCGGAATGGTTCACAAATGCGGGTTACATTGCATTAAATATTTGGGACC
GCTTTGATGTCTTCTGTACTTTAGGAGCTACTAGTGGCTACTTTAAAGGAAATTCTTCATCCTTTAATTTGATTGGCTTG
ATTGGTCTTTCAGGATCATCCCTTACTTC---CATGTATCCAAACGCGAATATTTCTAACGGCGTAGTCGAGCTATATAC
AGACACAACGTTCTCTTGGAGTGTTGGAGCTCGCGGAGCTTTGTGGGAATGTGGATGTGCAACTTTAGGAGCAGAATTCC
AATACGCACAATCGAAACCTCGCGTTCAAGAACTCAATGTTCTTTCTAACGTAGCACAATTTACCGTACACAAACCTCAA
GGATATATAGGTAAATCTTTGCCTCTTCCAGACAATGCAGGAA------CGGATTCTGCTACAGAATTGAAAAATGCTAC
AATCAACTACCATGAATGGCAAGTCGGTGCAGCGTTGTCTTACAGGCTCAATATGCTCATTCCTTATATCGGAGTGCAGT
GGTCGAGAGCTACCTTCGATGCAGATACTATCCAAATTGCGCAGCCAAAATTGTCTTCACCTATTTTCTATCTAACTACA
TGGAACCCCACTTTGCTAGGGCAAGCGACAC------AAGTAGATGCAGGGAATAAATATGCAGACAGCTTGCAAATAGT
TTCTCTTCAAATTAACAAGTTGAAGTCTAGAAAAGCTTGTGGTGTTTCCATGGGAGCAACTTTACTTGATGCCGATAAAT
GGGCA------------------------------------------------------------------
>29-9bR_Switzerland_Pig
ATGAAAAAACTCTTAAAATCGGCGTTTTTATCCGCCGCATTTTTTGCTGGTGACGCCTCCTTACACGCTTTGCCTGTAGG
GAACCCAGCAGAGCCAAGTTTATTAATTGATGGGACGATATGGGAAGGTATGTCAGGAGATCCATGTGATCCTTGCGCTA
CTTGGTGCGACGCGATTAGCTTACGCGTAGGATTTTACGGAGATTATGTTTTCGATAGAGTTCTCAAAACAGATGTGCCA
AAACAGTTTACAATGGGAACAACTCCTACTTCTCCTGGAGCA------GCAGCAACATCAAGTACGTCAGAACAGAGGAA
TAACCCAGCGTATGGGAAACATATGCACGATGCGGAATGGTTCACAAATGCGGGTTACATTGCATTAAATATTTGGGACC
GCTTTGATGTCTTCTGTACTTTAGGAGCTACTAGTGGCTACTTTAAAGGAAATTCTTCATCCTTTAATTTGATTGGCTTG
ATTGGTCTTTCAGGATCATCCCTTACTTC---CATGTATCCAAACGCGAATATTTCTAACGGCGTAGTCGAGCTATATAC
AGACACAACGTTCTCTTGGAGTGTTGGAGCTCGCGGAGCTTTGTGGGAATGTGGATGTGCAACTTTAGGAGCAGAATTCC
AATACGCACAATCGAAACCTCGCGTTCAAGAACTCAATGTTCTTTCTAACGTAGCACAATTTACCGTACACAAACCTCAA
GGATATATAGGTAAATCTTTGCCTCTTCCAGACAATGCAGGAA------CGGATTCTGCTACAGAATTGAAAAATGCTAC
AATCAACTACCATGAATGGCAAGTCGGTGCAGCGTTGTCTTACAGGCTCAATATGCTCATTCCTTATATCGGAGTGCAGT
GGTCGAGAGCTACCTTCGATGCAGATACTATCCAAATTGCGCAGCCAAAATTGTCTTCACCTATTTTCTATCTAACTACA
TGGAACCCCACTTTGCTAGGGCAAGCGACAC------AAGTAGATCCAGGGAATAAATATGCAGACAGCTTGCAAATAGT
TTCTCTTCAAATTAACAAGTTGAAGTCTAGAAAAGCTTGTGGTGTTTCCATGGGAGCAACTTTACTTGATGCCGATAAAT
GGGCA------------------------------------------------------------------
>F2137_China_Cattle
ATGAAAAAACTCTTAAAATCGGCGTTTTTATCCGCCGCATTTTTTGCTGGTGACGCCTCCTTACACGCTTTGCCTGTAGG
GAACCCAGCAGAGCCAAGTTTATTAATTGATGGGACGATATGGGAAGGTATGTCAGGAGATCCATGTGATCCTTGCGCTA
CTTGGTGCGACGCGATTAGCTTACGCGTAGGATTTTACGGAGATTATGTTTTCGACAGAGTCCTCAAGACAGATGTGCCA
AAACAGTTTACAATGGGAGCAACTCCTACTTCTCCTGGAGCA------GCAGCAACATCAAATACGTCAGAACAGAGGAA
TAACCCAGCGTATGGGAAACATATGCACGATGCGGAATGGTTCACAAATGCGGGTTACATTGCATTAAATATTTGGGACC
GCTTTGATGTCTTCTGTACTTTAGGAGCTACTAGTGGCTACTTTAAAGGAAATTCTTCATCCTTTAATTTGATTGGCTTG
ATTGGTCTTTCAGGAGCATCCCTTGCTTC---CATGTATCCAAACGCGAATATTTCTAACGGCGTAGTCGAGCTATATAC
AGACACAACGTTCTCTTGGAGTGTTGGAGCTCGCGGAGCTTTGTGGGAATGTGGATGTGCAACTTTAGGAGCAGAATTCC
AATACGCACAATCGAAACCTCGCGTTCAAGAACTCAATGTTCTTTCTAACGTAGCACAATTTACCGTACACAAACCTCAA
GGATATATAGGTAAATCTTTGCCTCTTCCAGAAAATGCAGGAA------CGGATTCTGCTACAGAATTGAAAAATGCTAC
AATCAACTACCACGAGTGGCAAGTTGGTGCAGCGTTGTCTTACAGGCTCAACATGCTCATCCCTTATATTGGAGTGCAGT
GGTCGAGAGCTTCCTTTGATGCGGATACTATCCAAATTGCACAGCCAAAATTGTCTTCACCTATTTTCTATCTAACTACA
TGGAACCCCACTTTGCTAGGGCAAGCGACAC------AAGTAGATGCAGGGAATAAATATGCAGACAGCTTGCAAATAGT
TTCTCTTCAAATTAACAAGTTGAAGTCTAGAAAAGCTTGTGGTGTTACCATGGGAGCAACTTTACTTGATGCCGATAAAT
GGGCA------------------------------------------------------------------
>Ibis1E_AUS_Ibis
ATGAAAAAACTCTTAAAATCGGCGTTTTTATCCGCCGCATTTTTTGCTGGTGACGCCTCCTTACACGCTTTGCCTGTAGG
GAACCCAGCAGAGCCAAGTTTATTAATTGATGGGACGATATGGGAAGGTATGTCAGGAGATCCATGTGATCCTTGCGCTA
CTTGGTGCGACGCGATTAGCTTACGCGTAGGATTTTACGGAGATTATGTTTTCGACAGAGTCCTCAAGACAGATGTGCCA
AAACAGTTTACAATGGGAACAACTCCTACTTCTCCTGGAGCA------GCAGCAGCATCAAATACGTCAGGACAGAGGAA
TAACCCAGCGTATGGGAAACATATGCACGATGCGGAATGGTTCACAAATGCGGGTTACATTGCATTAAATATTTGGGACC
GCTTTGATGTCTTCTGTACTTTAGGAGCTACTAGTGGCTACTTTAAAGGAAATTCTTCATCCTTTAATTTGATTGGCTTG
ATTGGTCTTTCAGGAGCATCCCTTGCTTC---CATGTATCCAAACGCGAATATTTCTAACGGCGTAGTCGAGCTATATAC
AGACACAACGTTCTCTTGGAGTGTTGGAGCTCGCGGAGCTTTGTGGGAATGTGGATGTGCAACTTTAGGAGCAGAATTCC
AATACGCACAATCGAAACCTCGCGTTCAAGAACTCAATGTTCTTTCTAACGTAGCACAATTTACCGTACACAAACCTCAA
GGATATATAGGTAAATCTTTGCCTCTTCCAGAAAATGCAGGAG------CGGATTCTGCTACAGAATTGAAAAATGCTAC
AATCAACTACCACGAGTGGCAAGTTGGTGCAGCGTTGTCTTACAGGCTCAACATGCTCATCCCTTATATTGGAGTGCAGT
GGTCGAGAGCTTCCTTTGATGCGGATACTATCCAAATTGCACAGCCAAAATTGTCTTCACCTATTTTCTATCTAACTACA
TGGAACCCCACTTTGCTAGGGCAAGCGACAC------AAGTAGATGCAGGGAATAAATATGCAGACAGCTTGCAAATAGT
TTCTCTTCAAATTAACAAGTTGAAGTCTAGAAAAGCTTGTGGTGTTTCTATGGGAGCAACTTTACTTGATGCCGATAAAT
GGGCA------------------------------------------------------------------
>Meeka_FoK_UGT_31-10-22
ATGAAAAAACTCTTAAAATCGGCGTTTTTATCCGCCGCATTTTTTGCTGGTGACGCCTCCTTACACGCTTTGCCTGTAGG
GAACCCAGCAGAGCCAAGTTTATTAATTGATGGGACGATATGGGAAGGTATGTCAGGAGATCCATGTGATCCTTGCGCTA
CTTGGTGCGACGCGATTAGCTTACGCGTAGGATTTTACGGAGATTATGTTTTCGACAGAGTCCTCAAGACAGATGTGCCA
AAACAGTTTACAATGGGAACAACTCCTACTTCTCCTGGAGCA------GCAGCAACATCAAATACGTCAGAACAGAGGAA
TAACCCAGCGTATGGGAAACATATGCACGATGCGGAATGGTTCACAAATGCGGGTTACATTGCATTAAATATTTGGGACC
GCTTTGATGTCTTCTGTACTTTAGGAGCTACTAGTGGCTACTTTAAAGGAAATTCTTCATCCTTTAATTTGATTGGCTTG
ATTGGTCTTTCAGGAGCATCCCTTGCTTC---CATGTATCCAAACGCGAATATTTCTAACGGCGTAGTCGAGCTATATAC
AGACACAACGTTCTCTTGGAGTGTTGGAGCTCGCGGAGCTTTGTGGGAATGTGGATGTGCAACTTTAGGAGCAGAATTCC
AATACGCACAATCGAAACCTCGCGTTCAAGAACTCAATGTTCTTTCTAACGTAGCACAATTTACCGTACACAAACCTCAA
GGATATATAGGTAAATCTTTGCCTCTTCCAGAAAATGCAGGAA------CGGATTCTGCTACAGAATTGAAAAATGCTAC
AATCAACTACCACGAGTGGCAAGTTGGTGCAGCGTTGTCTTACAGGCTCAACATGCTCATCCCTTATATTGGAGTGCAGT
GGTCGAGAGCTTCCTTTGATGCGGATACTATCCAAATTGCACAGCCAAGATTGTCTTCACCTATTTTCTATCTAACTACA
TGGAACCCCACTTTGCTAGGGCAAGCGACAC------AAGTAGATGCAGGGAATAAATATGCAGACAGCTTGCAAATAGT
TTCTCTTCAAATTAACAAGTTGAAGTCTAGAAAAGCTTGTGGTGTTTCTATGGGAGCAACTTTACTTGATGCCGATAAAT
GGGCA------------------------------------------------------------------
>Laguna_FoK_UGT_23-11-22
ATGAAAAAACTCTTAAAATCGGCGTTTTTATCCGCCGCATTTTTTGCTGGTGACGCCTCCTTACACGCTTTGCCTGTAGG
GAACCCAGCAGAGCCAAGTTTATTAATTGATGGGACGATATGGGAAGGTATGTCAGGAGATCCATGTGATCCTTGCGCTA
CTTGGTGCGACGCGATTAGCTTACGCGTAGGATTTTACGGAGATTATGTTTTCGACAGAGTCCTCAAGACAGATGTGCCA
AAACAGTTTACAATGGGAACAACTCCTACTTCTCCTGGAGCA------GCAGCAACATCAAATACGTCAGAACAGAGGAA
TAACCCAGCGTATGGGAAACATATGCACGATGCGGAATGGTTCACAAATGCGGGTTACATTGCATTAAATATTTGGGACC
GCTTTGATGTCTTCTGTACTTTAGGAGCTACTAGTGGCTACTTTAAAGGAAATTCTTCATCCTTTAATTTGATTGGCTTG
ATTGGTCTTTCAGGAGCATCCCTTGCTTC---CATGTATCCAAACGCGAATATTTCTAACGGCGTAGTCGAGCTATATAC
AGACACAACGTTCTCTTGGAGTGTTGGAGCTCGCGGAGCTTTGTGGGAATGTGGATGTGCAACTTTAGGAGCAGAATTCC
AATACGCACAATCGAAACCTCGCGTTCAAGAACTCAATGTTCTTTCTAACGTAGCACAATTTACCGTACACAAACCTCAA
GGATATATAGGTAAATCTTTGCCTCTTCCAGAAAATGCAGGAA------CGGATTCTGCTACAGAATTGAAAAATGCTAC
AATCAACTACCACGAGTGGCAAGTTGGTGCAGCGTTGTCTTACAGGCTCAACATGCTCATCCCTTATATTGGAGTGCAGT
GGTCGAGAGCTTCCTTTGATGCGGATACTATCCAAATTGCACAGCCAAGATTGTCTTCACCTATTTTCTATCTAACTACA
TGGAACCCCACTTTGCTAGGGCAAGCGACAC------AAGTAGATGCAGGGAATAAATATGCAGACAGCTTGCAAATAGT
TTCTCTTCAAATTAACAAGTTGAAGTCTAGAAAAGCTTGTGGTGTTTCTATGGGAGCAACTTTACTTGATGCCGATAAAT
GGGCA------------------------------------------------------------------
>Meeka_FoK_oc_31-10-22
ATGAAAAAACTCTTAAAATCGGCGTTTTTATCCGCCGCATTTTTTGCTGGTGACGCCTCCTTACACGCTTTGCCTGTAGG
GAACCCAGCAGAGCCAAGTTTATTAATTGATGGGACGATATGGGAAGGTATGTCAGGAGATCCATGTGATCCTTGCGCTA
CTTGGTGCGACGCGATTAGCTTACGCGTAGGATTTTACGGAGATTATGTTTTCGACAGAGTCCTCAAGACAGATGTGCCA
AAACAGTTTACAATGGGAACAACTCCTACTTCTCCTGGAGCA------GCAGCAACATCAAATACGTCAGAACAGAGGAA
TAACCCAGCGTATGGGAAACATATGCACGATGCGGAATGGTTCACAAATGCGGGTTACATTGCATTAAATATTTGGGACC
GCTTTGATGTCTTCTGTACTTTAGGAGCTACTAGTGGCTACTTTAAAGGAAATTCTTCATCCTTTAATTTGATTGGCTTG
ATTGGTCTTTCAGGAGCATCCCTTGCTTC---CATGTATCCAAACGCGAATATTTCTAACGGCGTAGTCGAGCTATATAC
AGACACAACGTTCTCTTGGAGTGTTGGAGCTCGCGGAGCTTTGTGGGAATGTGGATGTGCAACTTTAGGAGCAGAATTCC
AATACGCACAATCGAAACCTCGCGTTCAAGAACTCAATGTTCTTTCTAACGTAGCACAATTTACCGTACACAAACCTCAA
GGATATATAGGTAAATCTTTGCCTCTTCCAGAAAATGCAGGAA------CGGATTCTGCTACAGAATTGAAAAATGCTAC
AATCAACTACCACGAGTGGCAAGTTGGTGCAGCGTTGTCTTACAGGCTCAACATGCTCATCCCTTATATTGGAGTGCAGT
GGTCGAGAGCTTCCTTTGATGCGGATACTATCCAAATTGCACAGCCAAGATTGTCTTCACCTATTTTCTATCTAACTACA
TGGAACCCCACTTTGCTAGGGCAAGCGACAC------AAGTAGATGCAGGGAATAAATATGCAGACAGCTTGCAAATAGT
TTCTCTTCAAATTAACAAGTTGAAGTCTAGAAAAGCTTGTGGTGTTTCTATGGGAGCAACTTTACTTGATGCCGATAAAT
GGGCA------------------------------------------------------------------
>Cow404_Vag_AUS_Cattle
ATGAAAAAACTCTTAAAATCGGCGTTTTTATCCGCCGCATTTTTTGCTGGTGACGCCTCCTTACACGCTTTGCCTGTAGG
GAACCCAGCAGAGCCAAGTTTATTAATTGATGGGACGATATGGGAAGGTATGTCAGGAGATCCATGTGATCCTTGCGCTA
CTTGGTGCGACGCGATTAGCTTACGCGTAGGATTTTACGGAGATTATGTTTTCGACAGAGTCCTCAAGACAGATGTGCCA
AAACAGTTTACAATGGGAACAACTCCTACTTCTCCTGGAGCA------GCAGCAACATCAAATACGTCAGAACAGAGGAA
TAACCCAGCGTATGGGAAACATATGCACGATGCGGAATGGTTCACAAATGCGGGTTACATTGCATTAAATATTTGGGACC
GCTTTGATGTCTTCTGTACTTTAGGAGCTACTAGTGGCTACTTTAAAGGAAATTCTTCATCCTTTAATTTGATTGGCTTG
ATTGGTCTTTCAGGAGCATCCCTTGCTTC---CATGTATCCAAACGCGAATATTTCTAACGGCGTAGTCGAGCTATATAC
AGACACAACGTTCTCTTGGAGTGTTGGAGCTCGCGGAGCTTTGTGGGAATGTGGATGTGCAACTTTAGGAGCAGAATTCC
AATACGCACAATCGAAACCTCGCGTTCAAGAACTCAATGTTCTTTCTAACGTAGCACAATTTACCGTACACAAACCTCAA
GGATATATAGGTAAATCTTTGCCTCTTCCAGAAAATGCAGGAA------CGGATTCTGCTACAGAATTGAAAAATGCTAC
AATCAACTACCACGAGTGGCAAGTTGGTGCAGCGTTGTCTTACAGGCTCAACATGCTCATCCCTTATATTGGAGTGCAGT
GGTCGAGAGCTTCCTTTGATGCGGATACTATCCAAATTGCACAGCCAAAATTGTCTTCACCTATTTTCTATCTAACTACA
TGGAACCCCACTTTGCTAGGGCAAGCGACAC------AAGTAGATGCAGGGAATAAATATGCAGACAGCTTGCAAATAGT
TTCTCTTCAAATTAACAAGTTGAAGTCTAGAAAAGCTTGTGGTGTTTCTATGGGAGCAACTTTACTTGATGCCGATAAAT
GGGCA------------------------------------------------------------------
>Casuarina_AZWH_URT_28-9-22
ATGAAAAAACTCTTAAAATCGGCGTTTTTATCCGCCGCATTTTTTGCTGGTGACGCCTCCTTACACGCTTTGCCTGTAGG
GAACCCAGCAGAGCCAAGTTTATTAATTGATGGGACGATATGGGAAGGTGTGTCAGGAGATCCATGTGATCCTTGCGCTA
CTTGGTGCGACGCGATTAGCTTACGCGTAGGATTTTACGGAGATTATGTTTTCGACAGAGTCCTTAAAACAGATGTGCCA
AAACAGTTTACAATGGGAACAACTCCTACTTCTGCTGGAGCA------GCAGCAACATCAAATACGTCAGAACAGAGGAA
TAACCCAGCGTATGGGAAACATATGCACGATGCGGAATGGTTCACAAACGCAGGTTACATTGCGCTAAATATTTGGGACC
GTTTCGACATCTTTTGTACCTTAGGAGCTACTAGCGGGTACTTTAAAGGAAATTCTTCATCTTTCAATTTGATTGGCTTG
ATTGGTCTTTCAGGATCAACTCTCAATGA---CATGTATCCAAACGCGAATATTTCTAACGGCGTAGTCGAGCTATATAC
AGACACAACGTTCTCTTGGAGTGTTGGAGCTCGCGGAGCTTTGTGGGAATGTGGATGTGCAACTTTAGGAGCTGAATTCC
AATACGCACAATCGAAACCTCGCGTTCAGGAACTCAATGTTCTTTCTAACGCAGCACAGTTCACTGTACATAGGCCTAAA
GGGTATGTAAATCAAACATTACCTCTTCCAATCACTGCAGGAACAGCAACTGATTCTAATGAAAAATTGAAAAATGCCAC
GATCAACTATCATGAATGGCAAGTTGGTGCAGCGTTGTCTTACAGGCTCAATATGCTCGTTCCTTACATTGGCGTTCAGT
GGTCTAGAGCTACCTTCGATGCAGATACTATCCAAATTGCGCAGCCAAAACTGGCTTCGCCTATTTTTTATCTGACTACA
TGGAATCCTACATTATTAGGGCAGGCAACAC------AAGTAGATAGCACTAATATTTATGCAGATGCTTTACAAATTGT
TTCTCTTCAAATTAACAAATTGAAGTCCAGAAAAGCTTGTGGTGTTTCTATGGGAGCAACTTTACTTGATGCCGATAAAT
GGGCA------------------------------------------------------------------
>Grant_AZWH_oc_4-3-22
ATGAAAAAACTCTTAAAATCGGCGTTTTTATCCGCCGCATTTTTTGCTGGTGACGCCTCCTTACACGCTTTGCCTGTAGG
GAACCCAGCAGAGCCAAGTTTATTAATTGATGGGACGATATGGGAAGGTATGTCAGGAGATCCATGTGATCCTTGCGCTA
CTTGGTGCGACGCGATTAGCTTACGCGTAGGATTTTACGGAGATTATGTTTTCGACAGAGTCCTCAAGACAGATGTGCCA
AAACAGTTTACAATGGGAACAACTCCTACTTCTGCTGGAGCA------GCAGCAACATCAAATACGTCAGAACAGAGGAA
TAACCCAGCGTATGGGAAACATATGCACGATGCGGAATGGTTCACAAACGCAGGTTACATTGCGCTAAATATTTGGGACC
GTTTCGACATCTTTTGTACCTTAGGAGCTACTAGCGGGTACTTTAAAGGAAATTCTTCATCTTTCAATTTGATTGGCTTG
ATTGGTCTTTCAGGATCAACTCTCAATGA---CATGTATCCAAACGCGAATATTTCTAACGGCGTAGTCGAGCTATATAC
AGACACAACGTTCTCTTGGAGTGTTGGAGCTCGCGGAGCTTTGTGGGAATGTGGATGTGCAACTTTAGGAGCTGAATTCC
AATACGCACAATCGAAACCTCGCGTTCAGGAACTCAATGTTCTTTCTAACGCAGCACAGTTCACTGTACATAGGCCTAAA
GGGTATGTAAATCAAACATTACCTCTTCCAATCACTGCAGGAACAGCAACTGATTCTAATGAAAAATTGAAAAATGCCAC
GATCAACTATCATGAATGGCAAGTTGGTGCAGCGTTGTCTTACAGGCTCAATATGCTCGTTCCTTACATTGGCGTTCAGT
GGTCTAGAGCTACCTTCGATGCAGATACTATCCAAATTGCGCAGCCAAAACTGGCTTCGCCTATTTTTTATCTGACTACA
TGGAATCCTACATTATTAGGGCAGGCAACAC------AAGTAGATAGCACTAATATTTATGCAGATGCTTTACAAATTGT
TTCTCTTCAAATTAACAAATTGAAGTCCAGAAAAGCTTGTGGTGTTTCYATGGGAGCAACTTTACTTGATGCCGATAAAT
GGGCA------------------------------------------------------------------
>Clancy_AZWH_UGT_25-7-21
ATGAAAAAACTCTTAAAATCGGCGTTTTTATCCGCCGCATTTTTTGCTGGTAACGCCTCCTTACACGCTTTGCCTGTAGG
GAACCCAGCAGAGCCAAGTTTATTAATTGATGGGACGATATGGGAAGGTGTGTCAGGAGATCCATGTGATCCTTGCGCTA
CTTGGTGCGACGCGATTAGCTTACGCGTAGGATTTTACGGAGATTATGTTTTCGACAGAGTCCTTAAAACAGATGTGCCA
AAACAGTTTACAATGGGAACAACTCCTACTTCTGCTGGAGCA------GCAGCAACATCAAATACGTCAGAACAGAGGAA
TAACCCAGCGTATGGGAAACATATGCACGAGGCGGAATGGTTCACAAACGCAGGTTACATTGCGCTAAATATTTGGGACC
GTTTCGACATCTTTTGTACCTTAGGAGCTACTAGCGGGTACTTTAAAGGAAATTCTTCATCTTTCAATTTGATTGGCTTG
ATTGGTCTTTCAGGATCAACTCTCAATGA---CATGTATCCAAACGCGAATATTTCTAACGGCGTAGTCGAGCTATATAC
AGACACAACGTTCTCTTGGAGTGTTGGAGCTCGCGGAGCTTTGTGGGAATGTGGATGTGCAACTTTAGGAGCTGAATTCC
AATACGCACAATCGAAACCTCGCGTTCAGGAACTCAATGTTCTTTCTAACGTAGCACAATTTACTGTACACAAACCTCAA
GGATATATAGGCCAGTCTCTGCCTCTTCCCACAGATGCT------GGAACGGATGCTGCGACAGGATTGAAGAATGCAAC
GATCAACTATCATGAATGGCAAGTTGGTGCAGCGTTGTCTTACAGGCTCAATATGCTCGTTCCTTACATTGGCGTTCAGT
GGTCTAGAGCTACCTTCGATGCAGATACTATCCAAATTGCGCAGCCAAAACTGGCTTCGCCTATTTTTTATCTGACTACA
TGGAACCCCACTTTGCTAGTGCAAGCGACAC------AAGTAGATATCAACAACAAGTTTGCTGACTCCCTACAAATTGT
TTCTCTTCAAATTAACAAATTGAAGTCTAGAAAAGCTTGTGGTGTTTCCATGGGAGCAACTTTACTTGATGCCGATAAAT
GGGCA------------------------------------------------------------------
>Remmy_AZWH_UGT_20-6-23
ATGAAAAAACTCTTAAAATCGGCGTTTTTATCCGCCGCATTTTTTGCTGGTGACGCCTCCTTACACGCTTTGCCTGTAGG
GAACCCAGCAGAGCCAAGTTTATTAATTGATGGGACGATATGGGAAGGTATGTCAGGAGATCCATGTGATCCTTGCGCTA
CTTGGTGCGACGCGATTAGCTTACGCGTAGGATTTTACGGAGATTATGTTTTCGACAGAGTCCTTAAAACAGATGTGCCA
AAACAGTTTACAATGGGAACAACTCCTACTTCTGCTGGAGCA------GCAGCAACATCAAATACGTCAGAACAGAGGAA
TAACCCAGCGTATGGGAAACATATGCACGATGCGGAATGGTTCACAAATGCAGGTTACATTGCGCTAAATATTTGGGACC
GTTTCGACATCTTTTGTACCTTAGGAGCTACTAGCGGGTACTTTAAAGGAAATTCTTCATCTTTCAATTTGATTGGCTTG
ATTGGTCTTTCAGGATCAACTCTCAATGA---CATGTATCCAAACGCGAATATTTCTAACGGCGTAGTCGAGCTATATAC
AGACACAACGTTCTCTTGGAGTGTTGGAGCTCGCGGAGCTTTGTGGGAATGTGGATGTGCAACTTTAGGAGCTGAATTCC
AATACGCACAATCGAAACCTCGCGTTCAGGAACTCAATGTTCTTTCTAACGCAGCACAATTTACTGTACACAAACCTCAA
GGATATATAGGCCAGTCTCTGCCTCTTCCCACAGATGCT------GGAACGGATGCTGCGACAGGATTGAAGAATGCAAC
GATCAACTATCATGAATGGCAAGTTGGTGCAGCGTTGTCTTACAGGCTCAATATGCTCGTTCCTTACATTGGCGTTCAGT
GGTCTAGAGCTACCTTCGATGCAGATACTATCCAAATTGCGCAGCCAAAACTGGCTTCGCCTATTTTTTATCTGACTACA
TGGAACCCCACTTTGCTAGGGCAAGCGACAC------AAGTAGATAACAGCAACAAGTTTGCTGACTCCCTACAAATTGT
TTCTCTTCAAATTAACAAATTGAAGTCTAGAAAAGCTTGTGGTGTTTCCATGGGAGCAACTTTACTTGATGCCGATAAAT
GGGCA------------------------------------------------------------------
>Billy-Bunting_AZWH_UGT_17-12-21
ATGAAAAAACTCTTAAAATCGGCGTTTTTATCCGCCGCATTTTTTGCTGGTGACGCCTCCTTACACGCTTTGCCTGTAGG
GAACCCAGCAGAGCCAAGTTTATTAATTGATGGGACGATATGGGAAGGTGTGTCAGGAGATCCATGTGATCCTTGCGCTA
CTTGGTGCGACGCGATTAGCTTACGCGTAGGATTTTACGGAGATTATGTTTTCGACAGAGTCCTTAAAACAGATGTGCCA
AAACAGTTTACAATGGGAACAACTCCTACTTCTGCTGGAGCA------GCAGCAACATCAAATACGTCAGAACAGAGGAA
TAACCCAGCGTATGGGAAACATATGCACGATGCGGAATGGTTCACAAACGCAGGTTACATTGCGCTAAATATTTGGGACC
GTTTCGACATCTTTTGTACCTTAGGAGCTACTAGCGGGTACTTTAAAGGAAATTCTTCATCTTTCAATTTGATTGGCTTG
ATTGGTCTTTCAGGATCAACTCTCAATGA---CATGTATCCAAACGCGAATATTTCTAACGGCGTAGTCGAGCTATATAC
AGACACAACGTTCTCTTGGAGTGTTGGAGCTCGCGGAGCTTTGTGGGAATGTGGATGTGCAACTTTAGGAGCTGAATTCC
AATACGCACAATCGAAACCTCGCGTTCAGGAACTCAATGTTCTTTCTAACGCAGCACAATTTACTGTACACAAACCTCAT
GGATATATAGGCCAGTCTCTGCCTCTGCCCACAGATGCT------GGAACGGATGCTGCGACAGGATTGAAGAATGCAAC
GATCAACTATCATGAATGGCAAGTTGGTGCAGCGTTGTCTTACAGGCTCAATATGCTCGTTCCTTACATTGGCGTTCAGT
GGTCTAGAGCTACCTTCGATGCAGATACTATCCAAATTGCGCAGCCAAAACTGGCTTCGCCTATTTTTTATCTGACTACA
TGGAACCCCACTTTGCTAGGGCAAGCGACAC------AAGTAGATAACAGCAACAAGTTTGCTGACTCCCTACAAATTGT
TTCTCTTCAAATTAACAAATTGAAGTCTAGAAAAGCTTGTGGTGTTTCCATGGGAGCAACTTTACTTGATGCCGATAAAT
GGGCA------------------------------------------------------------------
>Scott_AZWH_oc_2-9-21
ATGAAAAAACTCTTAAAATCGGCGTTTTTATCCGCCGCATTTTTTGCTGGTAACGCCTCCTTACACGCTTTGCCTGTAGG
GAACCCAGCAGAGCCAAGTTTATTAATTGATGGGACGATATGGGAAGGTGTGTCAGGAGATCCATGTGATCCTTGCGCTA
CTTGGTGCGACGCGATTAGCTTACGCGTAGGATTTTACGGAGATTATGTTTTCGACAGAGTCCTTAAAACAGATGTGCCA
AAACAGTTTACAATGGGAACAACTCCTACTTCTGCTGGAGCA------GCAGCAACATCAAATACGTCAGAACAGAGGAA
TAACCCAGCGTATGGGAAACATATGCACGATGCGGAATGGTTCACAAACGCAGGTTACATTGCGCTAAATATTTGGGACC
GTTTCGACATCTTTTGTACCTTAGGAGCTACTAGCGGGTACTTTAAAGGAAATTCTTCATCTTTCAATTTGATTGGCTTG
ATTGGTCTTTCAGGATCAACTCTCAATGA---CATGTATCCAAACGCGAATATTTCTAACGGCGTAGTCGAGCTATATAC
AGACACAACGTTCTCTTGGAGTGTTGGAGCTCGCGGAGCTTTGTGGGAATGTGGATGTGCAACTTTAGGAGCTGAATTCC
AATACGCACAATCGAAACCTCGCGTTCAGGAACTCAATGTTCTTTCTAACGTAGCACAATTTACTGTACACAAACCTCAA
GGATATATAGGCCAGTCTCTGCCTCTTCCCACAGATGCT------GGAACGGATGCTGCGACAGGATTGAAGAATGCAAC
GATCAACTATCATGAATGGCAAGTTGGTGCAGCGTTGTCTTACAGGCTCAATATGCTCGTTCCTTACATTGGCGTTCAGT
GGTCTAGAGCTACCTTCGATGCAGATACTATCCAAATTGCGCAGCCAAAACTGGCTTCGCCTATTTTTTATCTGACTACA
TGGAACCCCACTTTGCTAGGGCAAGCGACAC------AAGTAGATAGCAGCAACAAGTTTGCTGACTCCCTACAAATTGT
TTCTCTTCAAATTAACAAATTGAAGTCTAGAAAAGCTTGTGGTGTTTCCATGGGAGCAACTTTACTTGATGCCGATAAAT
GGGCA------------------------------------------------------------------
>Josephine_FoK_UGT_9-11-22
ATGAAAAAACTCTTAAAATCGGCGTTCTTATCCGCCGCATTTTTTGCTGGTAACGCCTCCTTACACGCTTTGCCTGTAGG
GAACCCAGCAGAGCCAAGTTTATTAATTGATGGGACGATATGGGAAGGTGTGTCAGGAGATCCATGTGATCCTTGCGCTA
CTTGGTGCGACGCGATTAGCTTACGCGTAGGATTTTACGGAGATTATGTTTTCGACAGAGTCCTTAAAACAGATGTGCCA
AAACAGTTTACAATGGGAACAACTCCTACTTCTGCTGGAGAA------GCAGCAACATCAAATACGTCAGAACAGAGGAA
TAACCCAGCGTATGGGAAACATATGCACGATGCGGAATGGTTCACAAACGCAGGTTACATTGCGCTAAATATTTGGGACC
GTTTCGACATCTTTTGTACCTTAGGAGCTACTAGCGGGTACTTTAAAGGAAATTCTTCATCTTTCAATTTGATTGGCTTG
ATTGGTCTTTCAGGATCAACTCTCAATGA---CATGTATCCAAACGCGAATATTTCTAACGGCGTAGTCGAGCTATATAC
AGACACAACGTTCTCTTGGAGTGTTGGAGCTCGCGGAGCTTTGTGGGAATGTGGATGTGCAACTTTAGGAGCTGAATTCC
AATACGCACAATCGAAACCTCGCGTTCAGGAACTCAATGTTCTTTCTAACGCAGCACAATTTACTGTACACAAACCTCAA
GGATATATAGGCCAGTCTCTGCCTCTTCCCACAGATGCT------GGAACGGATGCTGCGACAGGATTGAAGAATGCAAC
GATCAACTATCATGAATGGCAAGTTGGTGCAGCGTTGTCTTACAGGCTCAATATGCTCGTTCCTTACATTGGCGTTCAGT
GGTCTAGAGCTACCTTCGATGCAGATACTATCCAAATTGCGCAGCCAAAACTGGCTTCGCCTATTTTTTATCTGACTACA
TGGAACCCCACTTTGCTAGGGCAAGCGACAC------AAGTAGATAACAGCAACAAGTTTGCTGACTCCCTACAAATTGT
TTCTCTTCAAATTAACAAATTGAAGTCTAGAAAAGCTTGTGGTGTTTCCATGGGAGCAACTTTACTTGATGCCGATAAAT
GGGCA------------------------------------------------------------------
>Paddi_FoK_oc_14-12-22
ATGAAAAAACTCTTAAAATCGGCGTTTTTATCCGCCGCATTTTTTGCTGGTAACGCCTCCTTACACGCTTTGCCTGTAGG
GAACCCAGCAGAGCCAAGTTTATTAATTGATGGGACGATATGGGAAGGTGTGTCAGGAGATCCATGTGATCCTTGCGCTA
CTTGGTGCGACGCGATTAGCTTACGCGTAGGATTTTACGGAGATTATGTTTTCGACAGAGTCCTTAAAACAGATGTGCCA
AAACAGTTTACAATGGGAACAACTCCTACTTCTGCTGGAGCA------GCAGCAACATCAAATACGTCAGAACAGAGGAA
TAACCCAGCGTATGGGAAACATATGCACGATGCGGAATGGTTCACAAACGCAGGTTACATTGCGCTAAATATTTGGGACC
GTTTCGACATCTTTTGTACCTTAGGAGCTACTAGCGGGTACTTTAAAGGAAATTCTTCATCTTTCAATTTGATTGGCTTG
ATTGGTCTTTCAGGATCAACTCTCAATGA---CATGTATCCAAACGCGAATATTTCTAACGGCGTAGTCGAGCTATATAC
AGACACAACGTTCTCTTGGAGTGTTGGAGCTCGCGGAGCTTTGTGGGAATGTGGATGTGCAACTTTAGGAGCTGAATTCC
AATACGCACAATCGAAACCTCGCGTTCAGGAACTCAATGTTCTTTCTAACGCAGCACAATTTACTGTACACAAACCTCAA
GGATATATAGGCCAGTCTCTGCCTCTTCCCACAGATGCT------GGAACGGATGCTGCGACAGGATTGAAGAATGCAAC
GATCAACTATCATGAATGGCAAGTTGGTGCAGCGTTGTCTTACAGGCTCAATATGCTCGTTCCTTACATTGGCGTTCAGT
GGTCTAGAGCTACCTTCGATGCAGATACTATCCAAATTGCGCAGCCAAAACTGGCTTCGCCTATTTTTTATCTGACTACA
TGGAACCCCACTTTGCTAGGGCAAGCGACAC------AAGTAGATAACAGCAACAAGTTTGCTGACTCCCTACAAATTGT
TTCTCTTCAAATTAACAAATTGAAGTCTAGAAAAGCTTGTGGTGTTTCCATGGGAGCAACTTTACTTGATGCCGATAAAT
GGGCA------------------------------------------------------------------
>Verna_FoK_oc_20-9-22
ATGAAAAAACTCTTAAAATCGGCGTTTTTATCCGCCGCATTTTTTGCTGGTAACGCCTCCTTACACGCTTTGCCTGTAGG
GAACCCAGCAGAGCCAAGTTTATTAATTGATGGGACGATATGGGAAGGTGTGTCAGGAGATCCATGTGATCCTTGCGCTA
CTTGGTGCGACGCGATTAGCTTACGCGTAGGATTTTACGGAGATTATGTTTTCGACAGAGTCCTTAAAACAGATGTGCCA
AAACAGTTTACAATGGGAACAACTCCTACTTCTGCTGGAGCA------GCAGCAACATCAAATACGTCAGAACAGAGGAA
TAACCCAGCGTATGGGAAACATATGCACGATGCGGAATGGTTCACAAACGCAGGTTACATTGCGCTAAATATTTGGGACC
GTTTCGACATCTTTTGTACCTTAGGAGCTACTAGCGGGTACTTTAAAGGAAATTCTTCATCTTTCAATTTGATTGGCTTG
ATTGGTCTTTCAGGATCAACTCTCAATGA---CATGTATCCAAACGCGAATATTTCTAACGGCGTAGTCGAGCTATATAC
AGACACAACGTTCTCTTGGAGTGTTGGAGCTCGCGGAGCTTTGTGGGAATGTGGATGTGCAACTTTAGGAGCTGAATTCC
AATACGCACAATCGAAACCTCGCGTTCAGGAACTCAATGTTCTTTCTAACGCAGCACAATTTACTGTACACAAACCTCAA
GGATATATAGGCCAGTCTCTGCCTCTTCCCACAGATGCT------GGAACGGATGCTGCGACAGGATTGAAGAATGCAAC
GATCAACTATCATGAATGGCAAGTTGGTGCAGCGTTGTCTTACAGGCTCAATATGCTCGTTCCTTACATTGGCGTTCAGT
GGTCTAGAGCTACCTTCGATGCAGATACTATCCAAATTGCGCAGCCAAAACTGGCTTCGCCTATTTTTTATCTGACTACA
TGGAACCCCACTTTGCTAGGGCAAGCGACAC------AAGTAGATAACAGCAACAAGTTTGCTGACTCCCTACAAATTGT
TTCTCTTCAAATTAACAAATTGAAGTCTAGAAAAGCTTGTGGTGTTTCCATGGGAGCAACTTTACTTGATGCCGATAAAT
GGGCA------------------------------------------------------------------
>Rosie-A_AZWH_oc_12-1-22
ATGAAAAAACTCTTAAAATCGGCGTTTTTATCCGCCGCATTTTTTGCTGGTAACGCCTCCTTACACGCTTTGCCTGTAGG
GAACCCAGCAGAGCCAAGTTTATTAATTGATGGGACGATATGGGAAGGTGTGTCAGGAGATCCATGTGATCCTTGCGCTA
CTTGGTGCGACGCGATTAGCTTACGCGTAGGATTTTACGGAGATTATGTTTTCGACAGAGTCCTTAAAACAGATGTGCCA
AAACAGTTTACAATGGGAACAACTCCTACTTCTGCTGGAGCA------GCAGCAACATCAAATACGTCAGAACAGAGGAA
TAACCCAGCGTATGGGAAACATATGCACGATGCGGAATGGTTCACAAACGCAGGTTACATTGCGCTAAATATTTGGGACC
GTTTCGACATCTTTTGTACCTTAGGAGCTACTAGCGGGTACTTTAAAGGAAATTCTTCATCTTTCAATTTGATTGGCTTG
ATTGGTCTTTCAGGATCAACTCTCAATGA---CATGTATCCAAACGCGAATATTTCTAACGGCGTAGTCGAGCTATATAC
AGACACAACGTTCTCTTGGAGTGTTGGAGCTCGCGGAGCTTTGTGGGAATGTGGATGTGCAACTTTAGGAGCTGAATTCC
AATACGCACAATCGAAACCTCGCGTTCAGGAACTCAATGTTCTTTCTAACGCAGCACAATTTACTGTACACAAACCTCAA
GGATATATAGGCCAGTCTCTGCCTCTTCCCACAGATGCT------GGAACGGATGCTGCGACAGGATTGAAGAATGCAAC
GATCAACTATCATGAATGGCAAGTTGGTGCAGCGTTGTCTTACAGGCTCAATATGCTCGTTCCTTACATTGGCGTTCAGT
GGTCTAGAGCTACCTTCGATGCAGATACTATCCAAATTGCGCAGCCAAAACTGGCTTCGCCTATTTTTTATCTGACTACA
TGGAACCCCACTTTGCTAGGGCAAGCGACAC------AAGTAGATAACAGCAACAAGTTTGCTGACTCCCTACAAATTGT
TTCTCTTCAAATTAACAAATTGAAGTCTAGAAAAGCTTGTGGTGTTTCCATGGGAGCAACTTTACTTGATGCCGATAAAT
GGGCA------------------------------------------------------------------
>Holler_AZWH_UGT_3-11-23
ATGAAAAAACTCTTAAAATCGGCGTTTTTATCCGCCGCATTTTTTGCTGGTAACGCCTCCTTACACGCTTTGCCTGTAGG
GAACCCAGCAGAGCCAAGTTTATTAATTGATGGGACGATATGGGAAGGTGTGTCAGGAGATCCATGTGATCCTTGCGCTA
CTTGGTGCGACGCGATTAGCTTACGCGTAGGATTTTACGGAGATTATGTTTTCGACAGAGTCCTTAAAACAGATGTGCCA
AAACAGTTTACAATGGGAACAACTCCTACTTCTGCTGGAGCA------GCAGCAACATCAAATACGTCAGAACAGAGGAA
TAACCCAGCGTATGGGAAACATATGCACGATGCGGAATGGTTCACAAACGCAGGTTACATTGCGCTAAATATTTGGGACC
GTTTCGACATCTTTTGTACCTTAGGAGCTACTAGCGGGTACTTTAAAGGAAATTCTTCATCTTTCAATTTGATTGGCTTG
ATTGGTCTTTCAGGATCAACTCTCAATGA---CATGTATCCAAACGCGAATATTTCTAACGGCGTAGTCGAGCTATATAC
AGACACAACGTTCTCTTGGAGTGTTGGAGCTCGCGGAGCTTTGTGGGAATGTGGATGTGCAACTTTAGGAGCTGAATTCC
AATACGCACAATCGAAACCTCGCGTTCAGGAACTCAATGTTCTTTCTAACGCAGCACAATTTACTGTACACAAACCTCAA
GGATATATAGGCCAGTCTCTGCCTCTTCCCACAGATGCT------GGAACGGATGCTGCGACAGGATTGAAGAATGCAAC
GATCAACTATCATGAATGGCAAGTTGGTGCAGCGTTGTCTTACAGGCTCAATATGCTCGTTCCTTACATTGGCGTTCAGT
GGTCTAGAGCTACCTTCGATGCAGATACTATCCAAATTGCGCAGCCAAAACTGGCTTCGCCTATTTTTTATCTGACTACA
TGGAACCCCACTTTGCTAGGGCAAGCGACAC------AAGTAGATAACAGCAACAAGTTTGCTGACTCCCTACAAATTGT
TTCTCTTCAAATTAACAAATTGAAGTCTAGAAAAGCTTGTGGTGTTTCCATGGGAGCAACTTTACTTGATGCCGATAAAT
GGGCA------------------------------------------------------------------
>Lakey_AZWH_1-10-23_oc
ATGAAAAAACTCTTAAAATCGGCGTTTTTATCCGCCGCATTTTTTGCTGGTAACGCCTCCTTACACGCTTTGCCTGTAGG
GAACCCAGCAGAGCCAAGTTTATTAATTGATGGGACGATATGGGAAGGTGTGTCAGGAGATCCATGTGATCCTTGCGCTA
CTTGGTGCGACGCGATTAGCTTACGCGTAGGATTTTACGGAGATTATGTTTTCGACAGAGTCCTTAAAACAGATGTGCCA
AAACAGTTTACAATGGGAACAACTCCTACTTCTGCTGGAGCA------GCAGCAACATCAAATACGTCAGAACAGAGGAA
TAACCCAGCGTATGGGAAACATATGCACGATGCGGAATGGTTCACAAACGCAGGTTACATTGCGCTAAATATTTGGGACC
GTTTCGACATCTTTTGTACCTTAGGAGCTACTAGCGGGTACTTTAAAGGAAATTCTTCATCTTTCAATTTGATTGGCTTG
ATTGGTCTTTCAGGATCAACTCTCAATGA---CATGTATCCAAACGCGAATATTTCTAACGGCGTAGTCGAGCTATATAC
AGACACAACGTTCTCTTGGAGTGTTGGAGCTCGCGGAGCTTTGTGGGAATGTGGATGTGCAACTTTAGGAGCTGAATTCC
AATACGCACAATCGAAACCTCGCGTTCAGGAACTCAATGTTCTTTCTAACGCAGCACAATTTACTGTACACAAACCTCAA
GGATATATAGGCCAGTCTCTGCCTCTTCCCACAGATGCT------GGAACGGATGCTGCGACAGGATTGAAGAATGCAAC
GATCAACTATCATGAATGGCAAGTTGGTGCAGCGTTGTCTTACAGGCTCAATATGCTCGTTCCTTACATTGGCGTTCAGT
GGTCTAGAGCTACCTTCGATGCAGATACTATCCAAATTGCGCAGCCAAAACTGGCTTCGCCTATTTTTTATCTGACTACA
TGGAACCCCACTTTGCTAGGGCAAGCGACAC------AAGTAGATAACAGCAACAAGTTTGCTGACTCCCTACAAATTGT
TTCTCTTCAAATTAACAAATTGAAGTCTAGAAAAGCTTGTGGTGTTTCCATGGGAGCAACTTTACTTGATGCCGATAAAT
GGGCA------------------------------------------------------------------
>Lakey_AZWH_1-10-23_UGT
ATGAAAAAACTCTTAAAATCGGCGTTTTTATCCGCCGCATTTTTTGCTGGTAACGCCTCCTTACACGCTTTGCCTGTAGG
GAACCCAGCAGAGCCAAGTTTATTAATTGATGGGACGATATGGGAAGGTGTGTCAGGAGATCCATGTGATCCTTGCGCTA
CTTGGTGCGACGCGATTAGCTTACGCGTAGGATTTTACGGAGATTATGTTTTCGACAGAGTCCTTAAAACAGATGTGCCA
AAACAGTTTACAATGGGAACAACTCCTACTTCTGCTGGAGCA------GCAGCAACATCAAATACGTCAGAACAGAGGAA
TAACCCAGCGTATGGGAAACATATGCACGATGCGGAATGGTTCACAAACGCAGGTTACATTGCGCTAAATATTTGGGACC
GTTTCGACATCTTTTGTACCTTAGGAGCTACTAGCGGGTACTTTAAAGGAAATTCTTCATCTTTCAATTTGATTGGCTTG
ATTGGTCTTTCAGGATCAACTCTCAATGA---CATGTATCCAAACGCGAATATTTCTAACGGCGTAGTCGAGCTATATAC
AGACACAACGTTCTCTTGGAGTGTTGGAGCTCGCGGAGCTTTGTGGGAATGTGGATGTGCAACTTTAGGAGCTGAATTCC
AATACGCACAATCGAAACCTCGCGTTCAGGAACTCAATGTTCTTTCTAACGCAGCACAATTTACTGTACACAAACCTCAA
GGATATATAGGCCAGTCTCTGCCTCTTCCCACAGATGCT------GGAACGGATGCTGCGACAGGATTGAAGAATGCAAC
GATCAACTATCATGAATGGCAAGTTGGTGCAGCGTTGTCTTACAGGCTCAATATGCTCGTTCCTTACATTGGCGTTCAGT
GGTCTAGAGCTACCTTCGATGCAGATACTATCCAAATTGCGCAGCCAAAACTGGCTTCGCCTATTTTTTATCTGACTACA
TGGAACCCCACTTTGCTAGGGCAAGCGACAC------AAGTAGATAACAGCAACAAGTTTGCTGACTCCCTACAAATTGT
TTCTCTTCAAATTAACAAATTGAAGTCTAGAAAAGCTTGTGGTGTTTCCATGGGAGCAACTTTACTTGATGCCGATAAAT
GGGCA------------------------------------------------------------------
>Lilly_AZWH_UGT_3-6-23
ATGAAAAAACTCTTAAAATCGGCGTTTTTATCCGCCGCATTTTTTGCTGGTAACGCCTCCTTACACGCTTTGCCTGTAGG
GAACCCAGCAGAGCCAAGTTTATTAATTGATGGGACGATATGGGAAGGTGTGTCAGGAGATCCATGTGATCCTTGCGCTA
CTTGGTGCGACGCGATTAGCTTACGCGTAGGATTTTACGGAGATTATGTTTTCGACAGAGTCCTTAAAACAGATGTGCCA
AAACAGTTTACAATGGGAACAACTCCTACTTCTGCTGGAGCA------GCAGCAACATCAAATACGTCAGAACAGAGGAA
TAACCCAGCGTATGGGAAACATATGCACGATGCGGAATGGTTCACAAACGCAGGTTACATTGCGCTAAATATTTGGGACC
GTTTCGACATCTTTTGTACCTTAGGAGCTACTAGCGGGTACTTTAAAGGAAATTCTTCATCTTTCAATTTGATTGGCTTG
ATTGGTCTTTCAGGATCAACTCTCAATGA---CATGTATCCAAACGCGAATATTTCTAACGGCGTAGTCGAGCTATATAC
AGACACAACGTTCTCTTGGAGTGTTGGAGCTCGCGGAGCTTTGTGGGAATGTGGATGTGCAACTTTAGGAGCTGAATTCC
AATACGCACAATCGAAACCTCGCGTTCAGGAACTCAATGTTCTTTCTAACGCAGCACAATTTACTGTACACAAACCTCAA
GGATATATAGGCCAGTCTCTGCCTCTTCCCACAGATGCT------GGAACGGATGCTGCGACAGGATTGAAGAATGCAAC
GATCAACTATCATGAATGGCAAGTTGGTGCAGCGTTGTCTTACAGGCTCAATATGCTCGTTCCTTACATTGGCGTTCAGT
GGTCTAGAGCTACCTTCGATGCAGATACTATCCAAATTGCGCAGCCAAAACTGGCTTCGCCTATTTTTTATCTGACTACA
TGGAACCCCACTTTGCTAGGGCAAGCGACAC------AAGTAGATAACAGCAACAAGTTTGCTGACTCCCTACAAATTGT
TTCTCTTCAAATTAACAAATTGAAGTCTAGAAAAGCTTGTGGTGTTTCCATGGGAGCAACTTTACTTGATGCCGATAAAT
GGGCA------------------------------------------------------------------
>Sarasuati_FoK_oc_29-11-22
ATGAAAAAACTCTTAAAATCGGCGTTTTTATCCGCCGCATTTTTTGCTGGTAACGCCTCCTTACACGCTTTGCCTGTAGG
GAACCCAGCAGAGCCAAGTTTATTAATTGATGGGACGATATGGGAAGGTGTGTCAGGAGATCCATGTGATCCTTGCGCTA
CTTGGTGCGACGCGATTAGCTTACGCGTAGGATTTTACGGAGATTATGTTTTCGACAGAGTCCTTAAAACAGATGTGCCA
AAACAGTTTACAATGGGAACAACTCCTACTTCTGCTGGAGCA------GCAGCAACATCAAATACGTCAGAACAGAGGAA
TAACCCAGCGTATGGGAAACATATGCACGATGCGGAATGGTTCACAAACGCAGGTTACATTGCGCTAAATATTTGGGACC
GTTTCGACATCTTTTGTACCTTAGGAGCTACTAGCGGGTACTTTAAAGGAAATTCTTCATCTTTCAATTTGATTGGCTTG
ATTGGTCTTTCAGGATCAACTCTCAATGA---CATGTATCCAAACGCGAATATTTCTAACGGCGTAGTCGAGCTATATAC
AGACACAACGTTCTCTTGGAGTGTTGGAGCTCGCGGAGCTTTGTGGGAATGTGGATGTGCAACTTTAGGAGCTGAATTCC
AATACGCACAATCGAAACCTCGCGTTCAGGAACTCAATGTTCTTTCTAACGCAGCACAATTTACTGTACACAAACCTCAA
GGATATATAGGCCAGTCTCTGCCTCTTCCCACAGATGCT------GGAACGGATGCTGCGACAGGATTGAAGAATGCAAC
GATCAACTATCATGAATGGCAAGTTGGTGCAGCGTTGTCTTACAGGCTCAATATGCTCGTTCCTTACATTGGCGTTCAGT
GGTCTAGAGCTACCTTCGATGCAGATACTATCCAAATTGCGCAGCCAAAACTGGCTTCGCCTATTTTTTATCTGACTACA
TGGAACCCCACTTTGCTAGGGCAAGCGACAC------AAGTAGATAACAGCAACAAGTTTGCTGACTCCCTACAAATTGT
TTCTCTTCAAATTAACAAATTGAAGTCTAGAAAAGCTTGTGGTGTTTCCATGGGAGCAACTTTACTTGATGCCGATAAAT
GGGCA------------------------------------------------------------------
>Verna_FoK_UGT_20-9-22
ATGAAAAAACTCTTAAAATCGGCGTTTTTATCCGCCGCATTTTTTGCTGGTAACGCCTCCTTACACGCTTTGCCTGTAGG
GAACCCAGCAGAGCCAAGTTTATTAATTGATGGGACGATATGGGAAGGTGTGTCAGGAGATCCATGTGATCCTTGCGCTA
CTTGGTGCGACGCGATTAGCTTACGCGTAGGATTTTACGGAGATTATGTTTTCGACAGAGTCCTTAAAACAGATGTGCCA
AAACAGTTTACAATGGGAACAACTCCTACTTCTGCTGGAGCA------GCAGCAACATCAAATACGTCAGAACAGAGGAA
TAACCCAGCGTATGGGAAACATATGCACGATGCGGAATGGTTCACAAACGCAGGTTACATTGCGCTAAATATTTGGGACC
GTTTCGACATCTTTTGTACCTTAGGAGCTACTAGCGGGTACTTTAAAGGAAATTCTTCATCTTTCAATTTGATTGGCTTG
ATTGGTCTTTCAGGATCAACTCTCAATGA---CATGTATCCAAACGCGAATATTTCTAACGGCGTAGTCGAGCTATATAC
AGACACAACGTTCTCTTGGAGTGTTGGAGCTCGCGGAGCTTTGTGGGAATGTGGATGTGCAACTTTAGGAGCTGAATTCC
AATACGCACAATCGAAACCTCGCGTTCAGGAACTCAATGTTCTTTCTAACGCAGCACAATTTACTGTACACAAACCTCAA
GGATATATAGGCCAGTCTCTGCCTCTTCCCACAGATGCT------GGAACGGATGCTGCGACAGGATTGAAGAATGCAAC
GATCAACTATCATGAATGGCAAGTTGGTGCAGCGTTGTCTTACAGGCTCAATATGCTCGTTCCTTACATTGGCGTTCAGT
GGTCTAGAGCTACCTTCGATGCAGATACTATCCAAATTGCGCAGCCAAAACTGGCTTCGCCTATTTTTTATCTGACTACA
TGGAACCCCACTTTGCTAGGGCAAGCGACAC------AAGTAGATAACAGCAACAAGTTTGCTGACTCCCTACAAATTGT
TTCTCTTCAAATTAACAAATTGAAGTCTAGAAAAGCTTGTGGTGTTTCCATGGGAGCAACTTTACTTGATGCCGATAAAT
GGGCA------------------------------------------------------------------
>Wattle_AZWH_UGT_16-4-2023
ATGAAAAAACTCTTAAAATCGGCGTTTTTATCCGCCGCATTTTTTGCTGGTAACGCCTCCTTACACGCTTTGCCTGTAGG
GAACCCAGCAGAGCCAAGTTTATTAATTGATGGGACGATATGGGAAGGTGTGTCAGGAGATCCATGTGATCCTTGCGCTA
CTTGGTGCGACGCGATTAGCTTACGCGTAGGATTTTACGGAGATTATGTTTTCGACAGAGTCCTTAAAACAGATGTGCCA
AAACAGTTTACAATGGGAACAACTCCTACTTCTGCTGGAGCA------GCAGCAACATCAAATACGTCAGAACAGAGGAA
TAACCCAGCGTATGGGAAACATATGCACGATGCGGAATGGTTCACAAACGCAGGTTACATTGCGCTAAATATTTGGGACC
GTTTCGACATCTTTTGTACCTTAGGAGCTACTAGCGGGTACTTTAAAGGAAATTCTTCATCTTTCAATTTGATTGGCTTG
ATTGGTCTTTCAGGATCAACTCTCAATGA---CATGTATCCAAACGCGAATATTTCTAACGGCGTAGTCGAGCTATATAC
AGACACAACGTTCTCTTGGAGTGTTGGAGCTCGCGGAGCTTTGTGGGAATGTGGATGTGCAACTTTAGGAGCTGAATTCC
AATACGCACAATCGAAACCTCGCGTTCAGGAACTCAATGTTCTTTCTAACGCAGCACAATTTACTGTACACAAACCTCAA
GGATATATAGGCCAGTCTCTGCCTCTTCCCACAGATGCT------GGAACGGATGCTGCGACAGGATTGAAGAATGCAAC
GATCAACTATCATGAATGGCAAGTTGGTGCAGCGTTGTCTTACAGGCTCAATATGCTCGTTCCTTACATTGGCGTTCAGT
GGTCTAGAGCTACCTTCGATGCAGATACTATCCAAATTGCGCAGCCAAAACTGGCTTCGCCTATTTTTTATCTGACTACA
TGGAACCCCACTTTGCTAGGGCAAGCGACAC------AAGTAGATAACAGCAACAAGTTTGCTGACTCCCTACAAATTGT
TTCTCTTCAAATTAACAAATTGAAGTCTAGAAAAGCTTGTGGTGTTTCCATGGGAGCAACTTTACTTGATGCCGATAAAT
GGGCA------------------------------------------------------------------
>Bunya_AZWH_UGT_24-10-21
ATGAAAAAACTCTTAAAATCGGCGTTTTTATCCGCCGCATTTTTTGCTGGTAACGCCTCCTTACACGCTTTGCCTGTAGG
GAACCCAGCAGAGCCAAGTTTATTAATTGATGGGACGATATGGGAAGGTGTGTCAGGAGATCCATGTGATCCTTGCGCTA
CTTGGTGCGACGCGATTAGCTTACGCGTAGGATTTTACGGAGATTATGTTTTCGACAGAGTCCTTAAAACAGATGTGCCA
AAACAGTTTACAATGGGAACAACTCCTACTTCTGCTGGAGCA------GCAGCAACATCAAATACGTCAGAACAGAGGAA
TAACCCAGCGTATGGGAAACATATGCACGATGCGGAATGGTTCACAAACGCAGGTTACATTGCGCTAAATATTTGGGACC
GTTTCGACATCTTTTGTACCTTAGGAGCTACTAGCGGGTACTTTAAAGGAAATTCTTCATCTTTCAATTTGATTGGCTTG
ATTGGTCTTTCAGGATCAACTCTCAATGA---CATGTATCCAAACGCGAATATTTCTAACGGCGTAGTCGAGCTATATAC
AGACACAACGTTCTCTTGGAGTGTTGGAGCTCGCGGAGCTTTGTGGGAATGTGGATGTGCAACTTTAGGAGCTGAATTCC
AATACGCACAATCGAAACCTCGCGTTCAGGAACTCAATGTTCTTTCTAACGCAGCACAATTTACTGTACACAAACCTCAA
GGATATATAGGCCAGTCTCTGCCTCTTCCCACAGATGCT------GGAACGGATGCTGCGACAGGATTGAAGAATGCAAC
GATCAACTATCATGAATGGCAAGTTGGTGCAGCGTTGTCTTACAGGCTCAATATGCTCGTTCCTTACATTGGCGTTCAGT
GGTCTAGAGCTACCTTCGATGCAGATACTATCCAAATTGCGCAGCCAAAACTGGCTTCGCCTATTTTTTATCTGACTACA
TGGAACCCCACTTTGCTAGGGCAAGCGACAC------AAGTAGATAACAGCAACAAGTTTGCTGACTCCCTACAAATTGT
TTCTCTTCAAATTAACAAATTGAAGTCTAGAAAAGCTTGTGGTGTTTCCATGGGAGCAACTTTACTTGATGCCGATAAAT
GGGCA------------------------------------------------------------------
>Marie_FoK_UGT_11-10-22
ATGAAAAAACTCTTAAAATCGGCGTTTTTATCCGCCGCATTTTTTGCTGGTGACGCCTCCTTACACGCTTTGCCTGTAGG
GAACCCAGCAGAGCCAAGTTTATTAATTGATGGGACGATATGGGAAGGTGTGTCAGGAGATCCATGTGATCCTTGCGCTA
CTTGGTGCGACGCGATTAGCTTACGCGTAGGATTTTACGGAGATTATGTTTTCGACAGAGTCCTTAAAACAGATGTGCCA
AAACAGTTTACAATGGGAACAACTCCTACTTCTGCTGGAGCA------GCAGCAACATCAAATACGTCAGAACAGAGGAA
TAACCCAGCGTATGGGAAACATATGCACGATGCGGAATGGTTCACAAACGCAGGTTACATTGCGCTAAATATTTGGGACC
GTTTCGACATCTTTTGTACCTTAGGAGCTACTAGCGGGTACTTTAAAGGAAATTCTTCATCTTTCAATTTGATTGGCTTG
ATTGGTCTTTCAGGATCAACTCTCAATGA---CATGTATCCAAACGCGAATATTTCTAACGGCGTAGTCGAGCTATATAC
AGACACAACGTTCTCTTGGAGTGTTGGAGCTCGCGGAGCTTTGTGGGAATGTGGATGTGCAACTTTAGGAGCTGAATTCC
AATACGCACAATCGAAACCTCGCGTTCAGGAACTCAATGTTCTTTCTAACGCAGCACAATTTGCTGTACACAAACCTCAA
GGATATATAGGCCAGTCTCTGCCTCTTCCCACAGATGCT------GGAACGGATGCTGCGACAGGATTGAAGAATGCAAC
GATCAACTATCATGAATGGCAAGTTGGTGCAGCGTTGTCTTACAGGCTCAATATGCTCGTTCCTTACATTGGCGTTCAGT
GGTCTAGAGCTACCTTCGATGCAGATACTATCCAAATTGCGCAGCCAAAACTGGCTTCGCCTATTTTTTATCTGACTACA
TGGAACCCCACTTTGCTAGGGCAAGCGACAC------AAGTAGATAACAGCAACAAGTTTGCTGACTCCCTACAAATTGT
TTCTCTTCAAATTAACAAATTGAAGTCTAGAAAAGCTTGTGGTGTTTCCATGGGAGCAACTTTACTTGATGCCGATAAAT
GGGCA------------------------------------------------------------------
>Hackbridge_Coomera_UGT_29-11-2022
ATGAAAAAACTCTTAAAATCGGCGTTTTTATCCGCCGCATTTTTTGCTGGTAACGCCTCCTTACACGCTTTGCCTGTAGG
GAATCCAGCAGAGCCAAGTTTATTAATTGATGGGACGATATGGGAAGGTGTGTCAGGAGATCCATGTGATCCTTGCGCTA
CTTGGTGCGACGCGATTAGCTTACGCGTAGGATTTTACGGAGATTATGTTTTCGACAGAGTCCTTAAAACAGATGTGCCA
AAACAGTTTACAATGGGAACAACTCCTACTTCTGCTGGAGCA------GCAGCAACATCAAATACGTCAGAACAGAGGAA
TAACCCAGCGTATGGGAAACATATGCACGATGCGGAATGGTTCACAAACGCAGGTTACATTGCGCTAAATATTTGGGACC
GTTTCGACATCTTTTGTACCTTAGGAGCTACTAGCGGGTACTTTAAAGGAAATTCTTCATCTTTCAATTTGATTGGCTTG
ATTGGTCTTTCAGGATCAACTCTCAATGA---CATGTATCCAAACGCGAATATTTCTAACGGCGTAGTCGAGCTATATAC
AGACACAACGTTCTCTTGGAGTGTTGGAGCTCGCGGAGCTTTGTGGGAATGTGGATGTGCAACTTTAGGAGCTGAATTCC
AATACGCACAATCGAAACCTCGCGTTCAGGAACTCAATGTTCTTTCTAACGTAGCACAATTTACTGTACACAAACCTCAA
GGATATATAGGCCAGTCTCTGCCTCTTCCCACAGATGCT------GGAACGGATGCTGCGACAGGATTGAAGAATGCAAC
GATCAACTATCATGAATGGCAAGTTGGTGCAGCGTTGTCTTACAGGCTCAATATGCTCGTTCCTTACATTGGCGTTCAGT
GGTCTAGAGCTACCTTCGATGCAGATACTATCCAAATTGCGCAGCCAAAACTGGCTTCGCCTATTTTTTATCTGACTACA
TGGAACCCCACTTTGCTAGGGGAAGCGACAC------AAGTAGATAACAGCAACAAGTTTGCTGACTCCCTACAAATTGT
TTCTCTTCAAATTAACAAATTGAAGTCTAGAAAAGCTTGTGGTGTTTCCATGGGAGCAACTTTACTTGATGCCGATAATG
GGCAA------------------------------------------------------------------
>Clapton_Coomera_UGT_02-11-22
ATGAAAAAACTTTTAAAATCGGCGTTTTTATCGGCGGCATTTTTTGCTGGTAACGCCTCCTTACACGCTTTGCCTGTAGG
GAATCCAGCAGAGCCAAGTTTATTAATTGATGGGACGATATGGGAAGGTGTGTCAGGAGATCCATGTGATCCTTGCGCTA
CTTGGTGCGACGCGATTAGCTTACGCGTAGGATTTTACGGAGATTATGTTTTCGACAGAGTCCTTAAAACAGATGTGCCA
AAACAGTTTACAATGGGAACAACTCCTACTTCTGCTGGAGCA------GCAGCAACATCAAATACGTCAGAACAGAGGAA
TAACCCAGCGTATGGGAAACATATGCACGATGCGGAATGGTTCACAAACGCAGGTTACATTGCGCTAAATATTTGGGACC
GTTTCGACATCTTTTGTACCTTAGGAGCTACTAGCGGGTACTTTAAAGGAAATTCTTCATCTTTCAATTTGATTGGCTTG
ATTGGTCTTTCAGGATCAACTCTCAATGA---CATGTATCCAAACGCGAATATTTCTAACGGCGTAGTCGAGCTATATAC
AGACACAACGTTCTCTTGGAGTGTTGGAGCTCGCGGAGCTTTGTGGGAATGTGGATGTGCAACTTTAGGAGCTGAATTCC
AATACGCACAATCGAAACCTCGCGTTCAGGAACTCAATGTTCTTTCTAACGTAGCACAATTTACTGTACACAAACCTCAA
GGATATATAGGCCAGTCTCTGCCTCTTCCCACAGATGCT------GGAACGGATGCTGCGACAGGATTGAAGAATGCAAC
GATCAACTATCATGAATGGCAAGTTGGTGCAGCGTTGTCTTACAGGCTCAATATGCTCGTTCCTTACATTGGCGTTCAGT
GGTCTAGAGCTACCTTCGATGCAGATACTATCCAAATTGCGCAGCCAAAACTGGCTTCGCCTATTTTTTATCTGACTACA
TGGAACCCCACTTTGCTAGGGGAAGCGACAC------AAGTAGATAACAGCAACAAGTTTGCTGACTCCCTACAAATTGT
TTCTCTTCAAATTAACAAATTGAAGTCTAGAAAAGCTTGTGGTGTTTCCATGGGAGCAACTTTACTTGATGCCGATAAAT
GGGCA------------------------------------------------------------------
>Clapton_Coomera_oc_8-3-23
ATGAAAAAACTTTTAAAATCGGCGTTTTTATCGGCGGCATTTTTTGCTGGTAACGCCTCCTTACACGCTTTGCCTGTAGG
GAATCCAGCAGAGCCAAGTTTATTAATTGATGGGACGATATGGGAAGGTGTGTCAGGAGATCCATGTGATCCTTGCGCTA
CTTGGTGCGACGCGATTAGCTTACGCGTAGGATTTTACGGAGATTATGTTTTCGACAGAGTCCTTAAAACAGATGTGCCA
AAACAGTTTACAATGGGAACAACTCCTACTTCTGCTGGAGCA------GCAGCAACATCAAATACGTCAGAACAGAGGAA
TAACCCAGCGTATGGGAAACATATGCACGATGCGGAATGGTTCACAAACGCAGGTTACATTGCGCTAAATATTTGGGACC
GTTTCGACATCTTTTGTACCTTAGGAGCTACTAGCGGGTACTTTAAAGGAAATTCTTCATCTTTCAATTTGATTGGCTTG
ATTGGTCTTTCAGGATCAACTCTCAATGA---CATGTATCCAAACGCGAATATTTCTAACGGCGTAGTCGAGCTATATAC
AGACACAACGTTCTCTTGGAGTGTTGGAGCTCGCGGAGCTTTGTGGGAATGTGGATGTGCAACTTTAGGAGCTGAATTCC
AATACGCACAATCGAAACCTCGCGTTCAGGAACTCAATGTTCTTTCTAACGTAGCACAATTTACTGTACACAAACCTCAA
GGATATATAGGCCAGTCTCTGCCTCTTCCCACAGATGCT------GGAACGGATGCTGCGACAGGATTGAAGAATGCAAC
GATCAACTATCATGAATGGCAAGTTGGTGCAGCGTTGTCTTACAGGCTCAATATGCTCGTTCCTTACATTGGCGTTCAGT
GGTCTAGAGCTACCTTCGATGCAGATACTATCCAAATTGCGCAGCCAAAACTGGCTTCGCCTATTTTTTATCTGACTACA
TGGAACCCCACTTTGCTAGGGGAAGCGACAC------AAGTAGATAACAGCAACAAGTTTGCTGACTCCCTACAAATTGT
TTCTCTTCAAATTAACAAATTGAAGTCTAGAAAAGCTTGTGGTGTTTCCATGGGAGCAACTTTACTTGATGCCGATAAAT
GGGCA------------------------------------------------------------------
>Langley_Coomera_UGT_29-11-22
ATGAAAAAACTCTTAAAATCGGCGTTTTTATCCGCCGCAATTTTTGCTGGTAACGCCTCCTTACACGCTTTGCCTGTAGG
GAATCCAGCAGAGCCAAGTTTATTAATTGATGGGACGATATGGGAAGGTGTGTCAGGAGATCCATGTGATCCTTGCGCTA
CTTGGTGCGACGCGATTAGCTTACGCGTAGGATTTTACGGAGATTATGTTTTCGACAGAGTCCTTAAAACAGATGTGCCA
AAACAGTTTACAATGGGAACAACTCCTACTTCTGCTGGAGCA------GCAGCAACATCAAATACGTCAGAACAGAGGAA
TAACCCAGCGTATGGGAAACATATGCACGATGCGGAATGGTTCACAAACGCAGGTTACATTGCGCTAAATATTTGGGACC
GTTTCGACATCTTTTGTACCTTAGGAGCTACTAGCGGGTACTTTAAAGGAAATTCTTCATCTTTCAATTTGATTGGCTTG
ATTGGTCTTTCAGGATCAACTCTCAATGA---CATGTATCCAAACGCGAATATTTCTAACGGCGTAGTCGAGCTATATAC
AGACACAACGTTCTCTTGGAGTGTTGGAGCTCGCGGAGCTTTGTGGGAATGTGGATGTGCAACTTTAGGAGCTGAATTCC
AATACGCACAATCGAAACCTCGCGTTCAGGAACTCAATGTTCTTTCTAACGTAGCACAATTTACTGTACACAAACCTCAA
GGATATATAGGCCAGTCTCTGCCTCTTCCCACAGATGCT------GGAACGGATGCTGCGACAGGATTGAAGAATGCAAC
GATCAACTATCATGAATGGCAAGTTGGTGCAGCGTTGTCTTACAGGCTCAATATGCTCGTTCCTTACATTGGCGTTCAGT
GGTCTAGAGCTACCTTCGATGCAGATACTATCCAAATTGCGCAGCCAAAACTGGCTTCGCCTATTTTTTATCTGACTACA
TGGAACCCCACTTTGCTAGGGGAAGCGACAC------AAGTAGATAACAGCAACAAGTTTGCTGACTCCCTACAAATTGT
TTCTCTTCAAATTAACAAATTGAAGTCTAGAAAAGCTTGTGGTGTTTCCATGGGAGCAACTTTACTTGATGCCGATAAAT
GGGCA------------------------------------------------------------------
>Norwood_Coomera_UGT_15-2-23
ATGAAAAAACTCTTTAAATCGGCGTTTTTATCCGCCGCATTTTTTGCTGGTAACGCCTCCTTACACGCTTTGCCTGTAGG
GAATCCAGCAGAGCCAAGTTTATTAATTGATGGGACGATATGGGAAGGTGTGTCAGGAGATCCATGTGATCCTTGCGCTA
CTTGGTGCGACGCGATTAGCTTACGCGTAGGATTTTACGGAGATTATGTTTTCGACAGAGTCCTTAAAACAGATGTGCCA
AAACAGTTTACAATGGGAACAACTCCTACTTCTGCTGGAGCA------GCAGCAACATCAAATACGTCAGAACAGAGGAA
TAACCCAGCGTATGGGAAACATATGCACGATGCGGAATGGTTCACAAACGCAGGTTACATTGCGCTAAATATTTGGGACC
GTTTCGACATCTTTTGTACCTTAGGAGCTACTAGCGGGTACTTTAAAGGAAATTCTTCATCTTTCAATTTGATTGGCTTG
ATTGGTCTTTCAGGATCAACTCTCAATGA---CATGTATCCAAACGCGAATATTTCTAACGGCGTAGTCGAGCTATATAC
AGACACAACGTTCTCTTGGAGTGTTGGAGCTCGCGGAGCTTTGTGGGAATGTGGATGTGCAACTTTAGGAGCTGAATTCC
AATACGCACAATCGAAACCTCGCGTTCAGGAACTCAATGTTCTTTCTAACGTAGCACAATTTACTGTACACAAACCTCAA
GGATATATAGGCCAGTCTCTGCCTCTTCCCACAGATGCT------GGAACGGATGCTGCGACAGGATTGAAGAATGCAAC
GATCAACTATCATGAATGGCAAGTTGGTGCAGCGTTGTCTTACAGGCTCAATATGCTCGTTCCTTACATTGGCGTTCAGT
GGTCTAGAGCTACCTTCGATGCAGATACTATCCAAATTGCGCAGCCAAAACTGGCTTCGCCTATTTTTTATCTGACTACA
TGGAACCCCACTTTGCTAGGGGAAGCGACAC------AAGTAGATAACAGCAACAAGTTTGCTGACTCCCTACAAATTGT
TTCTCTTCAAATTAACAAATTGAAGTCTAGAAAAGCTTGTGGTGTTTCCATGGGAGCAACTTTACTTGATGCCGATAAAT
GGGCA------------------------------------------------------------------
>Uxbridge_Coomera_oc_31-08-2022
ATGAAAAAACTCTTAAAATCGGCGTTTTTATCCGCCGCATTTTTTGCTGGTAACGCCTCCTTACACGCTTTGCCTGTAGG
GAATCCAGCAGAGCCAAGTTTATTAATTGATGGGACGATATGGGAAGGTGTGTCAGGAGATCCATGTGATCCTTGCGCTA
CTTGGTGCGACGCGATTAGCTTACGCGTAGGATTTTACGGAGATTATGTTTTCGACAGAGTCCTTAAAACAGATGTGCCA
AAACAGTTTACAATGGGAACAACTCCTACTTCTGCTGGAGCA------GCAGCAACATCAAATACGTCAGAACAGAGGAA
TAACCCAGCGTATGGGAAACATATGCACGATGCGGAATGGTTCACAAACGCAGGTTACATTGCGCTAAATATTTGGGACC
GTTTCGACATCTTTTGTACCTTAGGAGCTACTAGCGGGTACTTTAAAGGAAATTCTTCATCTTTCAATTTGATTGGCTTG
ATTGGTCTTTCAGGATCAACTCTCAATGA---CATGTATCCAAACGCGAATATTTCTAACGGCGTAGTCGAGCTATATAC
AGACACAACGTTCTCTTGGAGTGTTGGAGCTCGCGGAGCTTTGTGGGAATGTGGATGTGCAACTTTAGGAGCTGAATTCC
AATACGCACAATCGAAACCTCGCGTTCAGGAACTCAATGTTCTTTCTAACGTAGCACAATTTACTGTACACAAACCTCAA
GGATATATAGGCCAGTCTCTGCCTCTTCCCACAGATGCT------GGAACGGATGCTGCGACAGGATTGAAGAATGCAAC
GATCAACTATCATGAATGGCAAGTTGGTGCAGCGTTGTCTTACAGGCTCAATATGCTCGTTCCTTACATTGGCGTTCAGT
GGTCTAGAGCTACCTTCGATGCAGATACTATCCAAATTGCGCAGCCAAAACTGGCTTCGCCTATTTTTTATCTGACTACA
TGGAACCCCACTTTGCTAGGGGAAGCGACAC------AAGTAGATAACAGCAACAAGTTTGCTGACTCCCTACAAATTGT
TTCTCTTCAAATTAACAAATTGAAGTCTAGAAAAGCTTGTGGTGTTTCCATGGGAGCAACTTTACTTGATGCCGATAAAT
GGGCA------------------------------------------------------------------
>Stonebridge_Coomera_UGT_22-3-22
ATGAAAAAACTCTTAAAATCGGCGTTTTTATCCGCCGCATTTTTTGCTGGTAACGCCTCCTTACACGCTTTGCCTGTAGG
GAATCCAGCAGAGCCAAGTTTATTAATTGATGGGACGATATGGGAAGGTGTGTCAGGAGATCCATGTGATCCTTGCGCTA
CTTGGTGCGACGCGATTAGCTTACGCGTAGGATTTTACGGAGATTATGTTTTCGACAGAGTCCTTAAAACAGATGTGCCA
AAACAGTTTACAATGGGAACAACTCCTACTTCTGCTGGAGCA------GCAGCAACATCAAATACGTCAGAACAGAGGAA
TAACCCAGCGTATGGGAAACATATGCACGATGCGGAATGGTTCACAAACGCAGGTTACATTGCGCTAAATATTTGGGACC
GTTTCGACATCTTTTGTACCTTAGGAGCTACTAGCGGGTACTTTAAAGGAAATTCTTCATCTTTCAATTTGATTGGCTTG
ATTGGTCTTTCAGGATCAACTCTCAATGA---CATGTATCCAAACGCGAATATTTCTAACGGCGTAGTCGAGCTATATAC
AGACACAACGTTCTCTTGGAGTGTTGGAGCTCGCGGAGCTTTGTGGGAATGTGGATGTGCAACTTTAGGAGCTGAATTCC
AATACGCACAATCGAAACCTCGCGTTCAGGAACTCAATGTTCTTTCTAACGTAGCACAATTTACTGTACACAAACCTCAA
GGATATATAGGCCAGTCTCTGCCTCTTCCCACAGATGCT------GGAACGGATGCTGCGACAGGATTGAAGAATGCAAC
GATCAACTATCATGAATGGCAAGTTGGTGCAGCGTTGTCTTACAGGCTCAATATGCTCGTTCCTTACATTGGCGTTCAGT
GGTCTAGAGCTACCTTCGATGCAGATACTATCCAAATTGCGCAGCCAAAACTGGCTTCGCCTATTTTTTATCTGACTACA
TGGAACCCCACTTTGCTAGGGGAAGCGACAC------AAGTAGATAACAGCAACAAGTTTGCTGACTCCCTACAAATTGT
TTCTCTTCAAATTAACAAATTGAAGTCTAGAAAAGCTTGTGGTGTTTCCATGGGAGCAACTTTACTTGATGCCGATAAAT
GGGCA------------------------------------------------------------------
>Marlin_Coomera_UGT_27-2-24
ATGAAAAAACTCTTAAAATCGGCGTTTTTATCCGCCGCATTTTTTGCTGGTAACGCCTCCTTACACGCTTTGCCTGTAGG
GAATCCAGCAGAGCCAAGTTTATTAATTGATGGGACGATATGGGAAGGTGTGTCAGGAGATCCATGTGATCCTTGCGCTA
CTTGGTGCGACGCGATTAGCTTACGCGTAGGATTTTACGGAGATTATGTTTTCGACAGAGTCCTTAAAACAGATGTGCCA
AAACAGTTTACAATGGGAACAACTCCTACTTCTGCTGGAGCA------GCAGCAACATCAAATACGTCAGAACAGAGGAA
TAACCCAGCGTATGGGAAACATATGCACGATGCGGAATGGTTCACAAACGCAGGTTACATTGCGCTAAATATTTGGGACC
GTTTCGACATCTTTTGTACCTTAGGAGCTACTAGCGGGTACTTTAAAGGAAATTCTTCATCTTTCAATTTGATTGGCTTG
ATTGGTCTTTCAGGATCAACTCTCAATGA---CATGTATCCAAACGCGAATATTTCTAACGGCGTAGTCGAGCTATATAC
AGACACAACGTTCTCTTGGAGTGTTGGAGCTCGCGGAGCTTTGTGGGAATGTGGATGTGCAACTTTAGGAGCTGAATTCC
AATACGCACAATCGAAACCTCGCGTTCAGGAACTCAATGTTCTTTCTAACGTAGCACAATTTACTGTACACAAACCTCAA
GGATATATAGGCCAGTCTCTGCCTCTTCCCACAGATGCT------GGAACGGATGCTGCGACAGGATTGAAGAATGCAAC
GATCAACTATCATGAATGGCAAGTTGGTGCAGCGTTGTCTTACAGGCTCAATATGCTCGTTCCTTACATTGGCGTTCAGT
GGTCTAGAGCTACCTTCGATGCAGATACTATCCAAATTGCGCAGCCAAAACTGGCTTCGCCTATTTTTTATCTGACTACA
TGGAACCCCACTTTGCTAGGGGAAGCGACAC------AAGTAGATAACAGCAACAAGTTTGCTGACTCCCTACAAATTGT
TTCTCTTCAAATTAACAAATTGAAGTCTAGAAAAGCTTGTGGTGTTTCCATGGGAGCAACTTTACTTGATGCCGATAAAT
GGGCA------------------------------------------------------------------
>Beddington_Coomera_oc_21-04-22
ATGAAAAAACTCTTAAAATCGGCGTTTTTATCCGCCGCATTTTTTGCTGGTAACGCCTCCTTACACGCTTTGCCTGTAGG
GAATCCAGCAGAGCCAAGTTTATTAATTGATGGGACGATATGGGAAGGTGTGTCAGGAGATCCATGTGATCCTTGCGCTA
CTTGGTGCGACGCGATTAGCTTACGCGTAGGATTTTACGGAGATTATGTTTTCGACAGAGTCCTTAAAACAGATGTGCCA
AAACAGTTTACAATGGGAACAACTCCTACTTCTGCTGGAGCA------GCAGCAACATCAAATACGTCAGAACAGAGGAA
TAACCCAGCGTATGGGAAACATATGCACGATGCGGAATGGTTCACAAACGCAGGTTACATTGCGCTAAATATTTGGGACC
GTTTCGACATCTTTTGTACCTTAGGAGCTACTAGCGGGTACTTTAAAGGAAATTCTTCATCTTTCAATTTGATTGGCTTG
ATTGGTCTTTCAGGATCAACTCTCAATGA---CATGTATCCAAACGCGAATATTTCTAACGGCGTAGTCGAGCTATATAC
AGACACAACGTTCTCTTGGAGTGTTGGAGCTCGCGGAGCTTTGTGGGAATGTGGATGTGCAACTTTAGGAGCTGAATTCC
AATACGCACAATCGAAACCTCGCGTTCAGGAACTCAATGTTCTTTCTAACGTAGCACAATTTACTGTACACAAACCTCAA
GGATATATAGGCCAGTCTCTGCCTCTTCCCACAGATGCT------GGAACGGATGCTGCGACAGGATTGAAGAATGCAAC
GATCAACTATCATGAATGGCAAGTTGGTGCAGCGTTGTCTTACAGGCTCAATATGCTCGTTCCTTACATTGGCGTTCAGT
GGTCTAGAGCTACCTTCGATGCAGATACTATCCAAATTGCGCAGCCAAAACTGGCTTCGCCTATTTTTTATCTGACTACA
TGGAACCCCACTTTGCTAGGGGAAGCGACAC------AAGTAGATAACAGCAACAAGTTTGCTGACTCCCTACAAATTGT
TTCTCTTCAAATTAACAAATTGAAGTCTAGAAAAGCTTGTGGTGTTTCCATGGGAGCAACTTTACTTGATGCCGATAAAT
GGGCA------------------------------------------------------------------
>Beddington_Coomera_oc_5-10-22
ATGAAAAAACTCTTAAAATCGGCGTTTTTATCCGCCGCATTTTTTGCTGGTAACGCCTCCTTACACGCTTTGCCTGTAGG
GAATCCAGCAGAGCCAAGTTTATTAATTGATGGGACGATATGGGAAGGTGTGTCAGGAGATCCATGTGATCCTTGCGCTA
CTTGGTGCGACGCGATTAGCTTACGCGTAGGATTTTACGGAGATTATGTTTTCGACAGAGTCCTTAAAACAGATGTGCCA
AAACAGTTTACAATGGGAACAACTCCTACTTCTGCTGGAGCA------GCAGCAACATCAAATACGTCAGAACAGAGGAA
TAACCCAGCGTATGGGAAACATATGCACGATGCGGAATGGTTCACAAACGCAGGTTACATTGCGCTAAATATTTGGGACC
GTTTCGACATCTTTTGTACCTTAGGAGCTACTAGCGGGTACTTTAAAGGAAATTCTTCATCTTTCAATTTGATTGGCTTG
ATTGGTCTTTCAGGATCAACTCTCAATGA---CATGTATCCAAACGCGAATATTTCTAACGGCGTAGTCGAGCTATATAC
AGACACAACGTTCTCTTGGAGTGTTGGAGCTCGCGGAGCTTTGTGGGAATGTGGATGTGCAACTTTAGGAGCTGAATTCC
AATACGCACAATCGAAACCTCGCGTTCAGGAACTCAATGTTCTTTCTAACGTAGCACAATTTACTGTACACAAACCTCAA
GGATATATAGGCCAGTCTCTGCCTCTTCCCACAGATGCT------GGAACGGATGCTGCGACAGGATTGAAGAATGCAAC
GATCAACTATCATGAATGGCAAGTTGGTGCAGCGTTGTCTTACAGGCTCAATATGCTCGTTCCTTACATTGGCGTTCAGT
GGTCTAGAGCTACCTTCGATGCAGATACTATCCAAATTGCGCAGCCAAAACTGGCTTCGCCTATTTTTTATCTGACTACA
TGGAACCCCACTTTGCTAGGGGAAGCGACAC------AAGTAGATAACAGCAACAAGTTTGCTGACTCCCTACAAATTGT
TTCTCTTCAAATTAACAAATTGAAGTCTAGAAAAGCTTGTGGTGTTTCCATGGGAGCAACTTTACTTGATGCCGATAAAT
GGGCA------------------------------------------------------------------
>Marble_Coomera_UGT_5-12-2022
ATGAAAAAACTCTTAAAATCGGCGTTTTTATCCGCCGCATTTTTTGCTGGTAACGCCTCCTTACACGCTTTGCCTGTAGG
GAATCCAGCAGAGCCAAGTTTATTAATTGATGGGACGATATGGGAAGGTGTGTCAGGAGATCCATGTGATCCTTGCGCTA
CTTGGTGCGACGCGATTAGCTTACGCGTAGGATTTTACGGAGATTATGTTTTCGACAGAGTCCTTAAAACAGATGTGCCA
AAACAGTTTACAATGGGAACAACTCCTACTTCTGCTGGAGCA------GCAGCAACATCAAATACGTCAGAACAGAGGAA
TAACCCAGCGTATGGGAAACATATGCACGATGCGGAATGGTTCACAAACGCAGGTTACATTGCGCTAAATATTTGGGACC
GTTTCGACATCTTTTGTACCTTAGGAGCTACTAGCGGGTACTTTAAAGGAAATTCTTCATCTTTCAATTTGATTGGCTTG
ATTGGTCTTTCAGGATCAACTCTCAATGA---CATGTATCCAAACGCGAATATTTCTAACGGCGTAGTCGAGCTATATAC
AGACACAACGTTCTCTTGGAGTGTTGGAGCTCGCGGAGCTTTGTGGGAATGTGGATGTGCAACTTTAGGAGCTGAATTCC
AATACGCACAATCGAAACCTCGCGTTCAGGAACTCAATGTTCTTTCTAACGTAGCACAATTTACTGTACACAAACCTCAA
GGATATATAGGCCAGTCTCTGCCTCTTCCCACAGATGCT------GGAACGGATGCTGCGACAGGATTGAAGAATGCAAC
GATCAACTATCATGAATGGCAAGTTGGTGCAGCGTTGTCTTACAGGCTCAATATGCTCGTTCCTTACATTGGCGTTCAGT
GGTCTAGAGCTACCTTCGATGCAGATACTATCCAAATTGCGCAGCCAAAACTGGCTTCGCCTATTTTTTATCTGACTACA
TGGAACCCCACTTTGCTAGGGGAAGCGACAC------AAGTAGATAACAGCAACAAGTTTGCTGACTCCCTACAAATTGT
TTCTCTTCAAATTAACAAATTGAAGTCTAGAAAAGCTTGTGGTGTTTCCATGGGAGCAACTTTACTTGATGCCGATAAAT
GGGCA------------------------------------------------------------------
>Bickley_Coomera_UGT_5-5-2023
ATGAAAAAACTCTTAAAATCGGCGTTTTTATCCGCCGCATTTTTTGCTGGTAACGCCTCCTTACACGCTTTGCCTGTAGG
GAATCCAGCAGAGCCAAGTTTATTAATTGATGGGACGATATGGGAAGGTGTGTCAGGAGATCCATGTGATCCTTGCGCTA
CTTGGTGCGACGCGATTAGCTTACGCGTAGGATTTTACGGAGATTATGTTTTCGACAGAGTCCTTAAAACAGATGTGCCA
AAACAGTTTACAATGGGAACAACTCCTACTTCTGCTGGAGCA------GCAGCAACATCAAATACGTCAGAACAGAGGAA
TAACCCAGCGTATGGGAAACATATGCACGATGCGGAATGGTTCACAAACGCAGGTTACATTGCGCTAAATATTTGGGACC
GTTTCGACATCTTTTGTACCTTAGGAGCTACTAGCGGGTACTTTAAAGGAAATTCTTCATCTTTCAATTTGATTGGCTTG
ATTGGTCTTTCAGGATCAACTCTCAATGA---CATGTATCCAAACGCGAATATTTCTAACGGCGTAGTCGAGCTATATAC
AGACACAACGTTCTCTTGGAGTGTTGGAGCTCGCGGAGCTTTGTGGGAATGTGGATGTGCAACTTTAGGAGCTGAATTCC
AATACGCACAATCGAAACCTCGCGTTCAGGAACTCAATGTTCTTTCTAACGTAGCACAATTTACTGTACACAAACCTCAA
GGATATATAGGCCAGTCTCTGCCTCTTCCCACAGATGCT------GGAACGGATGCTGCGACAGGATTGAAGAATGCAAC
GATCAACTATCATGAATGGCAAGTTGGTGCAGCGTTGTCTTACAGGCTCAATATGCTCGTTCCTTACATTGGCGTTCAGT
GGTCTAGAGCTACCTTCGATGCAGATACTATCCAAATTGCGCAGCCAAAACTGGCTTCGCCTATTTTTTATCTGACTACA
TGGAACCCCACTTTGCTAGGGGAAGCGACAC------AAGTAGATAACAGCAACAAGTTTGCTGACTCCCTACAAATTGT
TTCTCTTCAAATTAACAAATTGAAGTCTAGAAAAGCTTGTGGTGTTTCCATGGGAGCAACTTTACTTGATGCCGATAAAT
GGGCA------------------------------------------------------------------
>Langley_Coomera_UGT_12-4-22
ATGAAAAAACTCTTAAAATCGGCGTTTTTATCCGCCGCATTTTTTGCTGGTAACGCCTCCTTACACGCTTTGCCTGTAGG
GAATCCAGCAGAGCCAAGTTTATTAATTGATGGGACGATATGGGAAGGTGTGTCAGGAGATCCATGTGATCCTTGCGCTA
CTTGGTGCGACGCGATTAGCTTACGCGTAGGATTTTACGGAGATTATGTTTTCGACAGAGTCCTTAAAACAGATGTGCCA
AAACAGTTTACAATGGGAACAACTCCTACTTCTGCTGGAGCA------GCAGCAACATCAAATACGTCAGAACAGAGGAA
TAACCCAGCGTATGGGAAACATATGCACGATGCGGAATGGTTCACAAACGCAGGTTACATTGCGCTAAATATTTGGGACC
GTTTCGACATCTTTTGTACCTTAGGAGCTACTAGCGGGTACTTTAAAGGAAATTCTTCATCTTTCAATTTGATTGGCTTG
ATTGGTCTTTCAGGATCAACTCTCAATGA---CATGTATCCAAACGCGAATATTTCTAACGGCGTAGTCGAGCTATATAC
AGACACAACGTTCTCTTGGAGTGTTGGAGCTCGCGGAGCTTTGTGGGAATGTGGATGTGCAACTTTAGGAGCTGAATTCC
AATACGCACAATCGAAACCTCGCGTTCAGGAACTCAATGTTCTTTCTAACGTAGCACAATTTACTGTACACAAACCTCAA
GGATATATAGGCCAGTCTCTGCCTCTTCCCACAGATGCT------GGAACGGATGCTGCGACAGGATTGAAGAATGCAAC
GATCAACTATCATGAATGGCAAGTTGGTGCAGCGTTGTCTTACAGGCTCAATATGCTCGTTCCTTACATTGGCGTTCAGT
GGTCTAGAGCTACCTTCGATGCAGATACTATCCAAATTGCGCAGCCAAAACTGGCTTCGCCTATTTTTTATCTGACTACA
TGGAACCCCACTTTGCTAGGGGAAGCGACAC------AAGTAGATAACAGCAACAAGTTTGCTGACTCCCTACAAATTGT
TTCTCTTCAAATTAACAAATTGAAGTCTAGAAAAGCTTGTGGTGTTTCCATGGGAGCAACTTTACTTGATGCCGATAAAT
GGGCA------------------------------------------------------------------
>Beddington_Coomera_throat_21-04-22
ATGAAAAAACTCTTAAAATCGGCGTTTTTATCCGCCGCATTTTTTGCTGGTAACGCCTCCTTACACGCTTTGCCTGTAGG
GAATCCAGCAGAGCCAAGTTTATTAATTGATGGGACGATATGGGAAGGTGTGTCAGGAGATCCATGTGATCCTTGCGCTA
CTTGGTGCGACGCGATTAGCTTACGCGTAGGATTTTACGGAGATTATGTTTTCGACAGAGTCCTTAAAACAGATGTGCCA
AAACAGTTTACAATGGGAACAACTCCTACTTCTGCTGGAGCA------GCAGCAACATCAAATACGTCAGAACAGAGGAA
TAACCCAGCGTATGGGAAACATATGCACGATGCGGAATGGTTCACAAACGCAGGTTACATTGCGCTAAATATTTGGGACC
GTTTCGACATCTTTTGTACCTTAGGAGCTACTAGCGGGTACTTTAAAGGAAATTCTTCATCTTTCAATTTGATTGGCTTG
ATTGGTCTTTCAGGATCAACTCTCAATGA---CATGTATCCAAACGCGAATATTTCTAACGGCGTAGTCGAGCTATATAC
AGACACAACGTTCTCTTGGAGTGTTGGAGCTCGCGGAGCTTTGTGGGAATGTGGATGTGCAACTTTAGGAGCTGAATTCC
AATACGCACAATCGAAACCTCGCGTTCAGGAACTCAATGTTCTTTCTAACGTAGCACAATTTACTGTACACAAACCTCAA
GGATATATAGGCCAGTCTCTGCCTCTTCCCACAGATGCT------GGAACGGATGCTGCGACAGGATTGAAGAATGCAAC
GATCAACTATCATGAATGGCAAGTTGGTGCAGCGTTGTCTTACAGGCTCAATATGCTCGTTCCTTACATTGGCGTTCAGT
GGTCTAGAGCTACCTTCGATGCAGATACTATCCAAATTGCGCAGCCAAAACTGGCTTCGCCTATTTTTTATCTGACTACA
TGGAACCCCACTTTGCTAGGGGAAGCGACAC------AAGTAGATAACAGCAACAAGTTTGCTGACTCCCTACAAATTGT
TTCTCTTCAAATTAACAAATTGAAGTCTAGAAAAGCTTGTGGTGTTTCCATGGGAGCAACTTTACTTGATGCCGATAAAT
GGGCA------------------------------------------------------------------
>Bickley_Coomera_UGT_30-08-22
ATGAAAAAACTCTTAAAATCGGCGTTTTTATCCGCCGCATTTTTTGCTGGTAACGCCTCCTTACACGCTTTGCCTGTAGG
GAATCCAGCAGAGCCAAGTTTATTAATTGATGGGACGATATGGGAAGGTGTGTCAGGAGATCCATGTGATCCTTGCGCTA
CTTGGTGCGACGCGATTAGCTTACGCGTAGGATTTTACGGAGATTATGTTTTCGACAGAGTCCTTAAAACAGATGTGCCA
AAACAGTTTACAATGGGAACAACTCCTACTTCTGCTGGAGCA------GCAGCAACATCAAATACGTCAGAACAGAGGAA
TAACCCAGCGTATGGGAAACATATGCACGATGCGGAATGGTTCACAAACGCAGGTTACATTGCGCTAAATATTTGGGACC
GTTTCGACATCTTTTGTACCTTAGGAGCTACTAGCGGGTACTTTAAAGGAAATTCTTCATCTTTCAATTTGATTGGCTTG
ATTGGTCTTTCAGGATCAACTCTCAATGA---CATGTATCCAAACGCGAATATTTCTAACGGCGTAGTCGAGCTATATAC
AGACACAACGTTCTCTTGGAGTGTTGGAGCTCGCGGAGCTTTGTGGGAATGTGGATGTGCAACTTTAGGAGCTGAATTCC
AATACGCACAATCGAAACCTCGCGTTCAGGAACTCAATGTTCTTTCTAACGTAGCACAATTTACTGTACACAAACCTCAA
GGATATATAGGCCAGTCTCTGCCTCTTCCCACAGATGCT------GGAACGGATGCTGCGACAGGATTGAAGAATGCAAC
GATCAACTATCATGAATGGCAAGTTGGTGCAGCGTTGTCTTACAGGCTCAATATGCTCGTTCCTTACATTGGCGTTCAGT
GGTCTAGAGCTACCTTCGATGCAGATACTATCCAAATTGCGCAGCCAAAACTGGCTTCGCCTATTTTTTATCTGACTACA
TGGAACCCCACTTTGCTAGGGGAAGCGACAC------AAGTAGATAACAGCAACAAGTTTGCTGACTCCCTACAAATTGT
TTCTCTTCAAATTAACAAATTGAAGTCTAGAAAAGCTTGTGGTGTTTCCATGGGAGCAACTTTACTTGATGCCGATAAAT
GGGCA------------------------------------------------------------------
>Warwick_Coomera_UGT_13-4-22
ATGAAAAAACTCTTAAAATCGGCGTTTTTATCCGCCGCATTTTTTGCTGGTAACGCCTCCTTACACGCTTTGCCTGTAGG
GAATCCAGCAGAGCCAAGTTTATTAATTGATGGGACGATATGGGAAGGTGTGTCAGGAGATCCATGTGATCCTTGCGCTA
CTTGGTGCGACGCGATTAGCTTACGCGTAGGATTTTACGGAGATTATGTTTTCGACAGAGTCCTTAAAACAGATGTGCCA
AAACAGTTTACAATGGGAACAACTCCTACTTCTGCTGGAGCA------GCAGCAACATCAAATACGTCAGAACAGAGGAA
TAACCCAGCGTATGGGAAACATATGCACGATGCGGAATGGTTCACAAACGCAGGTTACATTGCGCTAAATATTTGGGACC
GTTTCGACATCTTTTGTACCTTAGGAGCTACTAGCGGGTACTTTAAAGGAAATTCTTCATCTTTCAATTTGATTGGCTTG
ATTGGTCTTTCAGGATCAACTCTCAATGA---CATGTATCCAAACGCGAATATTTCTAACGGCGTAGTCGAGCTATATAC
AGACACAACGTTCTCTTGGAGTGTTGGAGCTCGCGGAGCTTTGTGGGAATGTGGATGTGCAACTTTAGGAGCTGAATTCC
AATACGCACAATCGAAACCTCGCGTTCAGGAACTCAATGTTCTTTCTAACGTAGCACAATTTACTGTACACAAACCTCAA
GGATATATAGGCCAGTCTCTGCCTCTTCCCACAGATGCT------GGAACGGATGCTGCGACAGGATTGAAGAATGCAAC
GATCAACTATCATGAATGGCAAGTTGGTGCAGCGTTGTCTTACAGGCTCAATATGCTCGTTCCTTACATTGGCGTTCAGT
GGTCTAGAGCTACCTTCGATGCAGATACTATCCAAATTGCGCAGCCAAAACTGGCTTCGCCTATTTTTTATCTGACTACA
TGGAACCCCACTTTGCTAGGGGAAGCGACAC------AAGTAGATAACAGCAACAAGTTTGCTGACTCCCTACAAATTGT
TTCTCTTCAAATTAACAAATTGAAGTCTAGAAAAGCTTGTGGTGTTTCCATGGGAGCAACTTTACTTGATGCCGATAAAT
GGGCA------------------------------------------------------------------
>Langley_Coomera_UGT_18-7-22
ATGAAAAAACTCTTAAAATCGGCGTTTTTATCCGCCGCATTTTTTGCTGGTAACGCCTCCTTACACGCTTTGCCTGTAGG
GAATCCAGCAGAGCCAAGTTTATTAATTGATGGGACGATATGGGAAGGTGTGTCAGGAGATCCATGTGATCCTTGCGCTA
CTTGGTGCGACGCGATTAGCTTACGCGTAGGATTTTACGGAGATTATGTTTTCGACAGAGTCCTTAAAACAGATGTGCCA
AAACAGTTTACAATGGGAACAACTCCTACTTCTGCTGGAGCA------GCAGCAACATCAAATACGTCAGAACAGAGGAA
TAACCCAGCGTATGGGAAACATATGCACGATGCGGAATGGTTCACAAACGCAGGTTACATTGCGCTAAATATTTGGGACC
GTTTCGACATCTTTTGTACCTTAGGAGCTACTAGCGGGTACTTTAAAGGAAATTCTTCATCTTTCAATTTGATTGGCTTG
ATTGGTCTTTCAGGATCAACTCTCAATGA---CATGTATCCAAACGCGAATATTTCTAACGGCGTAGTCGAGCTATATAC
AGACACAACGTTCTCTTGGAGTGTTGGAGCTCGCGGAGCTTTGTGGGAATGTGGATGTGCAACTTTAGGAGCTGAATTCC
AATACGCACAATCGAAACCTCGCGTTCAGGAACTCAATGTTCTTTCTAACGTAGCACAATTTACTGTACACAAACCTCAA
GGATATATAGGCCAGTCTCTGCCTCTTCCCACAGATGCT------GGAACGGATGCTGCGACAGGATTGAAGAATGCAAC
GATCAACTATCATGAATGGCAAGTTGGTGCAGCGTTGTCTTACAGGCTCAATATGCTCGTTCCTTACATTGGCGTTCAGT
GGTCTAGAGCTACCTTCGATGCAGATACTATCCAAATTGCGCAGCCAAAACTGGCTTCGCCTATTTTTTATCTGACTACA
TGGAACCCCACTTTGCTAGGGGAAGCGACAC------AAGTAGATAACAGCAACAAGTTTGCTGACTCCCTACAAATTGT
TTCTCTTCAAATTAACAAATTGAAGTCTAGAAAAGCTTGTGGTGTTTCCATGGGAGCAACTTTACTTGATGCCGATAAAT
GGGCA------------------------------------------------------------------
>Hackbridge_Coomera_UGT_20-12-23
ATGAAAAAACTCTTAAAATCGGCGTTTTTATCCGCCGCATTTTTTGCTGGTAACGCCTCCTTACACGCTTTGCCTGTAGG
GAATCCAGCAGAGCCAAGTTTATTAATTGATGGGACGATATGGGAAGGTGTGTCAGGAGATCCATGTGATCCTTGCGCTA
CTTGGTGCGACGCGATTAGCTTACGCGTAGGATTTTACGGAGATTATGTTTTCGACAGAGTCCTTAAAACAGATGTGCCA
AAACAGTTTACAATGGGAACAACTCCTACTTCTGCTGGAGCA------GCAGCAACATCAAATACGTCAGAACAGAGGAA
TAACCCAGCGTATGGGAAACATATGCACGATGCGGAATGGTTCACAAACGCAGGTTACATTGCGCTAAATATTTGGGACC
GTTTCGACATCTTTTGTACCTTAGGAGCTACTAGCGGGTACTTTAAAGGAAATTCTTCATCTTTCAATTTGATTGGCTTG
ATTGGTCTTTCAGGATCAACTCTCAATGA---CATGTATCCAAACGCGAATATTTCTAACGGCGTAGTCGAGCTATATAC
AGACACAACGTTCTCTTGGAGTGTTGGAGCTCGCGGAGCTTTGTGGGAATGTGGATGTGCAACTTTAGGAGCTGAATTCC
AATACGCACAATCGAAACCTCGCGTTCAGGAACTCAATGTTCTTTCTAACGTAGCACAATTTACTGTACACAAACCTCAA
GGATATATAGGCCAGTCTCTGCCTCTTCCCACAGATGCT------GGAACGGATGCTGCGACAGGATTGAAGAATGCAAC
GATCAACTATCATGAATGGCAAGTTGGTGCAGCGTTGTCTTACAGGCTCAATATGCTCGTTCCTTACATTGGCGTTCAGT
GGTCTAGAGCTACCTTCGATGCAGATACTATCCAAATTGCGCAGCCAAAACTGGCTTCGCCTATTTTTTATCTGACTACA
TGGAACCCCACTTTGCTAGGGGAAGCGACAC------AAGTAGATAACAGCAACAAGTTTGCTGACTCCCTACAAATTGT
TTCTCTTCAAATTAACAAATTGAAGTCTAGAAAAGCTTGTGGTGTTTCCATGGGAGCAACTTTACTTGATGCCGATAAAT
GGGCA------------------------------------------------------------------
>Violet_Coomera_oc_13-3-2023
ATGAAAAAACTCTTAAAATCGGCGTTTTTATCCGCCGCATTTTTTGCTGGTAACGCCTCCTTACACGCTTTGCCTGTAGG
GAATCCAGCAGAGCCAAGTTTATTAATTGATGGGACGATATGGGAAGGTGTGTCAGGAGATCCATGTGATCCTTGCGCTA
CTTGGTGCGACGCGATTAGCTTACGCGTAGGATTTTACGGAGATTATGTTTTCGACAGAGTCCTTAAAACAGATGTGCCA
AAACAGTTTACAATGGGAACAACTCCTACTTCTGCTGGAGCA------GCAGCAACATCAAATACGTCAGAACAGAGGAA
TAACCCAGCGTATGGGAAACATATGCACGATGCGGAATGGTTCACAAACGCAGGTTACATTGCGCTAAATATTTGGGACC
GTTTCGACATCTTTTGTACCTTAGGAGCTACTAGCGGGTACTTTAAAGGAAATTCTTCATCTTTCAATTTGATTGGCTTG
ATTGGTCTTTCAGGATCAACTCTCAATGA---CATGTATCCAAACGCGAATATTTCTAACGGCGTAGTCGAGCTATATAC
AGACACAACGTTCTCTTGGAGTGTTGGAGCTCGCGGAGCTTTGTGGGAATGTGGATGTGCAACTTTAGGAGCTGAATTCC
AATACGCACAATCGAAACCTCGCGTTCAGGAACTCAATGTTCTTTCTAACGTAGCACAATTTACTGTACACAAACCTCAA
GGATATATAGGCCAGTCTCTGCCTCTTCCCACAGATGCT------GGAACGGATGCTGCGACAGGATTGAAGAATGCAAC
GATCAACTATCATGAATGGCAAGTTGGTGCAGCGTTGTCTTACAGGCTCAATATGCTCGTTCCTTACATTGGCGTTCAGT
GGTCTAGAGCTACCTTCGATGCAGATACTATCCAAATTGCGCAGCCAAAACTGGCTTCGCCTATTTTTTATCTGACTACA
TGGAACCCCACTTTGCTAGGGGAAGCGACAC------AAGTAGATAACAGCAACAAGTTTGCTGACTCCCTACAAATTGT
TTCTCTTCAAATTAACAAATTGAAGTCTAGAAAAGCTTGTGGTGTTTCCATGGGAGCAACTTTACTTGATGCCGATAAAT
GGGCA------------------------------------------------------------------
>Upminster_Coomera_UGT_28-3-23
ATGAAAAAACTCTTAAAATCGGCGTTTTTATCCGCCGCATTTTTTGCTGGTAACGCCTCCTTACACGCTTTGCCTGTAGG
GAATCCAGCAGAGCCAAGTTTATTAATTGATGGGACGATATGGGAAGGTGTGTCAGGAGATCCATGTGATCCTTGCGCTA
CTTGGTGCGACGCGATTAGCTTACGCGTAGGATTTTACGGAGATTATGTTTTCGACAGAGTCCTTAAAACAGATGTGCCA
AAACAGTTTACAATGGGAACAACTCCTACTTCTGCTGGAGCA------GCAGCAACATCAAATACGTCAGAACAGAGGAA
TAACCCAGCGTATGGGAAACATATGCACGATGCGGAATGGTTCACAAACGCAGGTTACATTGCGCTAAATATTTGGGACC
GTTTCGACATCTTTTGTACCTTAGGAGCTACTAGCGGGTACTTTAAAGGAAATTCTTCATCTTTCAATTTGATTGGCTTG
ATTGGTCTTTCAGGATCAACTCTCAATGA---CATGTATCCAAACGCGAATATTTCTAACGGCGTAGTCGAGCTATATAC
AGACACAACGTTCTCTTGGAGTGTTGGAGCTCGCGGAGCTTTGTGGGAATGTGGATGTGCAACTTTAGGAGCTGAATTCC
AATACGCACAATCGAAACCTCGCGTTCAGGAACTCAATGTTCTTTCTAACGTAGCACAATTTACTGTACACAAACCTCAA
GGATATATAGGCCAGTCTCTGCCTCTTCCCACAGATGCT------GGAACGGATGCTGCGACAGGATTGAAGAATGCAAC
GATCAACTATCATGAATGGCAAGTTGGTGCAGCGTTGTCTTACAGGCTCAATATGCTCGTTCCTTACATTGGCGTTCAGT
GGTCTAGAGCTACCTTCGATGCAGATACTATCCAAATTGCGCAGCCAAAACTGGCTTCGCCTATTTTTTATCTGACTACA
TGGAACCCCACTTTGCTAGGGGAAGCGACAC------AAGTAGATAACAGCAACAAGTTTGCTGACTCCCTACAAATTGT
TTCTCTTCAAATTAACAAATTGAAGTCTAGAAAAGCTTGTGGTGTTTCCATGGGAGCAACTTTACTTGATGCCGATAAAT
GGGCA------------------------------------------------------------------
>Sloane_Coomera_UGT_21-4-2022
ATGAAAAAACTCTTAAAATCGGCGTTTTTATCCGCCGCATTTTTTGCTGGTAACGCCTCCTTACACGCTTTGCCTGTAGG
GAATCCAGCAGAGCCAAGTTTATTAATTGATGGGACGATATGGGAAGGTGTGTCAGGAGATCCATGTGATCCTTGCGCTA
CTTGGTGCGACGCGATTAGCTTACGCGTAGGATTTTACGGAGATTATGTTTTCGACAGAGTCCTTAAAACAGATGTGCCA
AAACAGTTTACAATGGGAACAACTCCTACTTCTGCTGGAGCA------GCAGCAACATCAAATACGTCAGAACAGAGGAA
TAACCCAGCGTATGGGAAACATATGCACGATGCGGAATGGTTCACAAACGCAGGTTACATTGCGCTAAATATTTGGGACC
GTTTCGACATCTTTTGTACCTTAGGAGCTACTAGCGGGTACTTTAAAGGAAATTCTTCATCTTTCAATTTGATTGGCTTG
ATTGGTCTTTCAGGATCAACTCTCAATGA---CATGTATCCAAACGCGAATATTTCTAACGGCGTAGTCGAGCTATATAC
AGACACAACGTTCTCTTGGAGTGTTGGAGCTCGCGGAGCTTTGTGGGAATGTGGATGTGCAACTTTAGGAGCTGAATTCC
AATACGCACAATCGAAACCTCGCGTTCAGGAACTCAATGTTCTTTCTAACGTAGCACAATTTACTGTACACAAACCTCAA
GGATATATAGGCCAGTCTCTGCCTCTTCCCACAGATGCT------GGAACGGATGCTGCGACAGGATTGAAGAATGCAAC
GATCAACTATCATGAATGGCAAGTTGGTGCAGCGTTGTCTTACAGGCTCAATATGCTCGTTCCTTACATTGGCGTTCAGT
GGTCTAGAGCTACCTTCGATGCAGATACTATCCAAATTGCGCAGCCAAAACTGGCTTCGCCTATTTTTTATCTGACTACA
TGGAACCCCACTTTGCTAGGGGAAGCGACAC------AAGTAGATAACAGCAACAAGTTTGCTGACTCCCTACAAATTGT
TTCTCTTCAAATTAACAAATTGAAGTCTAGAAAAGCTTGTGGTGTTTCCATGGGAGCAACTTTACTTGATGCCGATAAAT
GGGCA------------------------------------------------------------------
>Caledonia_Coomera_UGT_4-3-24
ATGAAAAAACTCTTAAAATCGGCGTTTTTATCCGCCGCATTTTTTGCTGGTAACGCCTCCTTACACGCTTTGCCTGTAGG
GAATCCAGCAGAGCCAAGTTTATTAATTGATGGGACGATATGGGAAGGTGTGTCAGGAGATCCATGTGATCCTTGCGCTA
CTTGGTGCGACGCGATTAGCTTACGCGTAGGATTTTACGGAGATTATGTTTTCGACAGAGTCCTTAAAACAGATGTGCCA
AAACAGTTTACAATGGGAACAACTCCTACTTCTGCTGGAGCA------GCAGCAACATCAAATACGTCAGAACAGAGGAA
TAACCCAGCGTATGGGAAACATATGCACGATGCGGAATGGTTCACAAACGCAGGTTACATTGCGCTAAATATTTGGGACC
GTTTCGACATCTTTTGTACCTTAGGAGCTACTAGCGGGTACTTTAAAGGAAATTCTTCATCTTTCAATTTGATTGGCTTG
ATTGGTCTTTCAGGATCAACTCTCAATGA---CATGTATCCAAACGCGAATATTTCTAACGGCGTAGTCGAGCTATATAC
AGACACAACGTTCTCTTGGAGTGTTGGAGCTCGCGGAGCTTTGTGGGAATGTGGATGTGCAACTTTAGGAGCTGAATTCC
AATACGCACAATCGAAACCTCGCGTTCAGGAACTCAATGTTCTTTCTAACGTAGCACAATTTACTGTACACAAACCTCAA
GGATATATAGGCCAGTCTCTGCCTCTTCCCACAGATGCT------GGAACGGATGCTGCGACAGGATTGAAGAATGCAAC
GATCAACTATCATGAATGGCAAGTTGGTGCAGCGTTGTCTTACAGGCTCAATATGCTCGTTCCTTACATTGGCGTTCAGT
GGTCTAGAGCTACCTTCGATGCAGATACTATCCAAATTGCGCAGCCAAAACTGGCTTCGCCTATTTTTTATCTGACTACA
TGGAACCCCACTTTGCTAGGGGAAGCGACAC------AAGTAGATAACAGCAACAAGTTTGCTGACTCCCTACAAATTGT
TTCTCTTCAAATTAACAAATTGAAGTCTAGAAAAGCTTGTGGTGTTTCCATGGGAGCAACTTTACTTGATGCCGATAAAT
GGGCA------------------------------------------------------------------
>Sloane_Coomera_UGT_27-4-2023
ATGAAAAAACTCTTAAAATCGGCGTTTTTATCCGCCGCATTTTTTGCTGGTAACGCCTCCTTACACGCTTTGCCTGTAGG
GAATCCAGCAGAGCCAAGTTTATTAATTGATGGGACGATATGGGAAGGTGTGTCAGGAGATCCATGTGATCCTTGCGCTA
CTTGGTGCGACGCGATTAGCTTACGCGTAGGATTTTACGGAGATTATGTTTTCGACAGAGTCCTTAAAACAGATGTGCCA
AAACAGTTTACAATGGGAACAACTCCTACTTCTGCTGGAGCA------GCAGCAACATCAAATACGTCAGAACAGAGGAA
TAACCCAGCGTATGGGAAACATATGCACGATGCGGAATGGTTCACAAACGCAGGTTACATTGCGCTAAATATTTGGGACC
GTTTCGACATCTTTTGTACCTTAGGAGCTACTAGCGGGTACTTTAAAGGAAATTCTTCATCTTTCAATTTGATTGGCTTG
ATTGGTCTTTCAGGATCAACTCTCAATGA---CATGTATCCAAACGCGAATATTTCTAACGGCGTAGTCGAGCTATATAC
AGACACAACGTTCTCTTGGAGTGTTGGAGCTCGCGGAGCTTTGTGGGAATGTGGATGTGCAACTTTAGGAGCTGAATTCC
AATACGCACAATCGAAACCTCGCGTTCAGGAACTCAATGTTCTTTCTAACGTAGCACAATTTACTGTACACAAACCTCAA
GGATATATAGGCCAGTCTCTGCCTCTTCCCACAGATGCT------GGAACGGATGCTGCGACAGGATTGAAGAATGCAAC
GATCAACTATCATGAATGGCAAGTTGGTGCAGCGTTGTCTTACAGGCTCAATATGCTCGTTCCTTACATTGGCGTTCAGT
GGTCTAGAGCTACCTTCGATGCAGATACTATCCAAATTGCGCAGCCAAAACTGGCTTCGCCTATTTTTTATCTGACTACA
TGGAACCCCACTTTGCTAGGGGAAGCGACAC------AAGTAGATAACAGCAACAAGTTTGCTGACTCCCTACAAATTGT
TTCTCTTCAAATTAACAAATTGAAGTCTAGAAAAGCTTGTGGTGTTTCCATGGGAGCAACTTTACTTGATGCCGATAAAT
GGGCA------------------------------------------------------------------
>Sloane_Coomera_UGT_17-11-2022
ATGAAAAAACTCTTAAAATCGGCGTTTTTATCCGCCGCATTTTTTGCTGGTAACGCCTCCTTACACGCTTTGCCTGTAGG
GAATCCAGCAGAGCCAAGTTTATTAATTGATGGGACGATATGGGAAGGTGTGTCAGGAGATCCATGTGATCCTTGCGCTA
CTTGGTGCGACGCGATTAGCTTACGCGTAGGATTTTACGGAGATTATGTTTTCGACAGAGTCCTTAAAACAGATGTGCCA
AAACAGTTTACAATGGGAACAACTCCTACTTCTGCTGGAGCA------GCAGCAACATCAAATACGTCAGAACAGAGGAA
TAACCCAGCGTATGGGAAACATATGCACGATGCGGAATGGTTCACAAACGCAGGTTACATTGCGCTAAATATTTGGGACC
GTTTCGACATCTTTTGTACCTTAGGAGCTACTAGCGGGTACTTTAAAGGAAATTCTTCATCTTTCAATTTGATTGGCTTG
ATTGGTCTTTCAGGATCAACTCTCAATGA---CATGTATCCAAACGCGAATATTTCTAACGGCGTAGTCGAGCTATATAC
AGACACAACGTTCTCTTGGAGTGTTGGAGCTCGCGGAGCTTTGTGGGAATGTGGATGTGCAACTTTAGGAGCTGAATTCC
AATACGCACAATCGAAACCTCGCGTTCAGGAACTCAATGTTCTTTCTAACGTAGCACAATTTACTGTACACAAACCTCAA
GGATATATAGGCCAGTCTCTGCCTCTTCCCACAGATGCT------GGAACGGATGCTGCGACAGGATTGAAGAATGCAAC
GATCAACTATCATGAATGGCAAGTTGGTGCAGCGTTGTCTTACAGGCTCAATATGCTCGTTCCTTACATTGGCGTTCAGT
GGTCTAGAGCTACCTTCGATGCAGATACTATCCAAATTGCGCAGCCAAAACTGGCTTCGCCTATTTTTTATCTGACTACA
TGGAACCCCACTTTGCTAGGGGAAGCGACAC------AAGTAGATAACAGCAACAAGTTTGCTGACTCCCTACAAATTGT
TTCTCTTCAAATTAACAAATTGAAGTCTAGAAAAGCTTGTGGTGTTTCCATGGGAGCAACTTTACTTGATGCCGATAAAT
GGGCA------------------------------------------------------------------
>Sloane_Coomera_oc_17-11-2022
ATGAAAAAACTCTTAAAATCGGCGTTTTTATCCGCCGCATTTTTTGCTGGTAACGCCTCCTTACACGCTTTGCCTGTAGG
GAATCCAGCAGAGCCAAGTTTATTAATTGATGGGACGATATGGGAAGGTGTGTCAGGAGATCCATGTGATCCTTGCGCTA
CTTGGTGCGACGCGATTAGCTTACGCGTAGGATTTTACGGAGATTATGTTTTCGACAGAGTCCTTAAAACAGATGTGCCA
AAACAGTTTACAATGGGAACAACTCCTACTTCTGCTGGAGCA------GCAGCAACATCAAATACGTCAGAACAGAGGAA
TAACCCAGCGTATGGGAAACATATGCACGATGCGGAATGGTTCACAAACGCAGGTTACATTGCGCTAAATATTTGGGACC
GTTTCGACATCTTTTGTACCTTAGGAGCTACTAGCGGGTACTTTAAAGGAAATTCTTCATCTTTCAATTTGATTGGCTTG
ATTGGTCTTTCAGGATCAACTCTCAATGA---CATGTATCCAAACGCGAATATTTCTAACGGCGTAGTCGAGCTATATAC
AGACACAACGTTCTCTTGGAGTGTTGGAGCTCGCGGAGCTTTGTGGGAATGTGGATGTGCAACTTTAGGAGCTGAATTCC
AATACGCACAATCGAAACCTCGCGTTCAGGAACTCAATGTTCTTTCTAACGTAGCACAATTTACTGTACACAAACCTCAA
GGATATATAGGCCAGTCTCTGCCTCTTCCCACAGATGCT------GGAACGGATGCTGCGACAGGATTGAAGAATGCAAC
GATCAACTATCATGAATGGCAAGTTGGTGCAGCGTTGTCTTACAGGCTCAATATGCTCGTTCCTTACATTGGCGTTCAGT
GGTCTAGAGCTACCTTCGATGCAGATACTATCCAAATTGCGCAGCCAAAACTGGCTTCGCCTATTTTTTATCTGACTACA
TGGAACCCCACTTTGCTAGGGGAAGCGACAC------AAGTAGATAACAGCAACAAGTTTGCTGACTCCCTACAAATTGT
TTCTCTTCAAATTAACAAATTGAAGTCTAGAAAAGCTTGTGGTGTTTCCATGGGAGCAACTTTACTTGATGCCGATAAAT
GGGCA------------------------------------------------------------------
>Beddington_Coomera_UGT_5-10-22
ATGAAAAAACTCTTAAAATCGGCGTTTTTATCCGCCGCATTTTTTGCTGGTAACGCCTCCTTACACGCTTTGCCTGTAGG
GAATCCAGCAGAGCCAAGTTTATTAATTGATGGGACGATATGGGAAGGTGTGTCAGGAGATCCATGTGATCCTTGCGCTA
CTTGGTGCGACGCGATTAGCTTACGCGTAGGATTTTACGGAGATTATGTTTTCGACAGAGTCCTTAAAACAGATGTGCCA
AAACAGTTTACAATGGGAACAACTCCTACTTCTGCTGGAGCA------GCAGCAACATCAAATACGTCAGAACAGAGGAA
TAACCCAGCGTATGGGAAACATATGCACGATGCGGAATGGTTCACAAACGCAGGTTACATTGCGCTAAATATTTGGGACC
GTTTCGACATCTTTTGTACCTTAGGAGCTACTAGCGGGTACTTTAAAGGAAATTCTTCATCTTTCAATTTGATTGGCTTG
ATTGGTCTTTCAGGATCAACTCTCAATGA---CATGTATCCAAACGCGAATATTTCTAACGGCGTAGTCGAGCTATATAC
AGACACAACGTTCTCTTGGAGTGTTGGAGCTCGCGGAGCTTTGTGGGAATGTGGATGTGCAACTTTAGGAGCTGAATTCC
AATACGCACAATCGAAACCTCGCGTTCAGGAACTCAATGTTCTTTCTAACGTAGCACAATTTACTGTACACAAACCTCAA
GGATATATAGGCCAGTCTCTGCCTCTTCCCACAGATGCT------GGAACGGATGCTGCGACAGGATTGAAGAATGCAAC
GATCAACTATCATGAATGGCAAGTTGGTGCAGCGTTGTCTTACAGGCTCAATATGCTCGTTCCTTACATTGGCGTTCAGT
GGTCTAGAGCTACCTTCGATGCAGATACTATCCAAATTGCGCAGCCAAAACTGGCTTCGCCTATTTTTTATCTGACTACA
TGGAACCCCACTTTGCTAGGGGAAGCGACAC------AAGTAGATAACAGCAACAAGTTTGCTGACTCCCTACAAATTGT
TTCTCTTCAAATTAACAAATTGAAGTCTAGAAAAGCTTGTGGTGTTTCCATGGGAGCAACTTTACTTGATGCCGATAAAT
GGGCA------------------------------------------------------------------
>Southbury_Coomera_UGT_29-08-22
ATGAAAAAACTCTTAAAATCGGCGTTTTTATCCGCCGCATTTTTTGCTGGTAACGCCTCCTTACACGCTTTGCCTGTAGG
GAATCCAGCAGAGCCAAGTTTATTAATTGATGGGACGATATGGGAAGGTGTGTCAGGAGATCCATGTGATCCTTGCGCTA
CTTGGTGCGACGCGATTAGCTTACGCGTAGGATTTTACGGAGATTATGTTTTCGACAGAGTCCTTAAAACAGATGTGCCA
AAACAGTTTACAATGGGAACAACTCCTACTTCTGCTGGAGCA------GCAGCAACATCAAATACGTCAGAACAGAGGAA
TAACCCAGCGTATGGGAAACATATGCACGATGCGGAATGGTTCACAAACGCAGGTTACATTGCGCTAAATATTTGGGACC
GTTTCGACATCTTTTGTACCTTAGGAGCTACTAGCGGGTACTTTAAAGGAAATTCTTCATCTTTCAATTTGATTGGCTTG
ATTGGTCTTTCAGGATCAACTCTCAATGA---CATGTATCCAAACGCGAATATTTCTAACGGCGTAGTCGAGCTATATAC
AGACACAACGTTCTCTTGGAGTGTTGGAGCTCGCGGAGCTTTGTGGGAATGTGGATGTGCAACTTTAGGAGCTGAATTCC
AATACGCACAATCGAAACCTCGCGTTCAGGAACTCAATGTTCTTTCTAACGTAGCACAATTTACTGTACACAAACCTCAA
GGATATATAGGCCAGTCTCTGCCTCTTCCCACAGATGCT------GGAACGGATGCTGCGACAGGATTGAAGAATGCAAC
GATCAACTATCATGAATGGCAAGTTGGTGCAGCGTTGTCTTACAGGCTCAATATGCTCGTTCCTTACATTGGCGTTCAGT
GGTCTAGAGCTACCTTCGATGCAGATACTATCCAAATTGCGCAGCCAAAACTGGCTTCGCCTATTTTTTATCTGACTACA
TGGAACCCCACTTTGCTAGGGGAAGCGACAC------AAGTAGATAACAGCAACAAGTTTGCTGACTCCCTACAAATTGT
TTCTCTTCAAATTAACAAATTGAAGTCTAGAAAAGCTTGTGGTGTTTCCATGGGAGCAACTTTACTTGATGCCGATAAAT
GGGCA------------------------------------------------------------------
>Barney_Coomera_UGT_3-5-23
ATGAAAAAACTCTTAAAATCGGCGTTTTTATCCGCCGCATTTTTTGCTGGTAACGCCTCCTTACACGCTTTGCCTGTAGG
GAATCCAGCAGAGCCAAGTTTATTAATTGATGGGACGATATGGGAAGGTGTGTCAGGAGATCCATGTGATCCTTGCGCTA
CTTGGTGCGACGCGATTAGCTTACGCGTAGGATTTTACGGAGATTATGTTTTCGACAGAGTCCTTAAAACAGATGTGCCA
AAACAGTTTACAATGGGAACAACTCCTACTTCTGCTGGAGCA------GCAGCAACATCAAATACGTCAGAACAGAGGAA
TAACCCAGCGTATGGGAAACATATGCACGATGCGGAATGGTTCACAAACGCAGGTTACATTGCGCTAAATATTTGGGACC
GTTTCGACATCTTTTGTACCTTAGGAGCTACTAGCGGGTACTTTAAAGGAAATTCTTCATCTTTCAATTTGATTGGCTTG
ATTGGTCTTTCAGGATCAACTCTCAATGA---CATGTATCCAAACGCGAATATTTCTAACGGCGTAGTCGAGCTATATAC
AGACACAACGTTCTCTTGGAGTGTTGGAGCTCGCGGAGCTTTGTGGGAATGTGGATGTGCAACTTTAGGAGCTGAATTCC
AATACGCACAATCGAAACCTCGCGTTCAGGAACTCAATGTTCTTTCTAACGTAGCACAATTTACTGTACACAAACCTCAA
GGATATATAGGCCAGTCTCTGCCTCTTCCCACAGATGCT------GGAACGGATGCTGCGACAGGATTGAAGAATGCAAC
GATCAACTATCATGAATGGCAAGTTGGTGCAGCGTTGTCTTACAGGCTCAATATGCTCGTTCCTTACATTGGCGTTCAGT
GGTCTAGAGCTACCTTCGATGCAGATACTATCCAAATTGCGCAGCCAAAACTGGCTTCGCCTATTTTTTATCTGACTACA
TGGAACCCCACTTTGCTAGGGGAAGCGACAC------AAGTAGATAACAGCAACAAGTTTGCTGACTCCCTACAAATTGT
TTCTCTTCAAATTAACAAATTGAAGTCTAGAAAAGCTTGTGGTGTTTCCATGGGAGCAACTTTACTTGATGCCGATAAAT
GGGCA------------------------------------------------------------------
>Oakleigh_Coomera_UGT_29-06-2022
ATGAAAAAACTCTTAAAATCGGCGTTTTTATCCGCCGCATTTTTTGCTGGTAACGCCTCCTTACACGCTTTGCCTGTAGG
GAATCCAGCAGAGCCAAGTTTATTAATTGATGGGACGATATGGGAAGGTGTGTCAGGAGATCCATGTGATCCTTGCGCTA
CTTGGTGCGACGCGATTAGCTTACGCGTAGGATTTTACGGAGATTATGTTTTCGACAGAGTCCTTAAAACAGATGTGCCA
AAACAGTTTACAATGGGAACAACTCCTACTTCTGCTGGAGCA------GCAGCAACATCAAATACGTCAGAACAGAGGAA
TAACCCAGCGTATGGGAAACATATGCACGATGCGGAATGGTTCACAAACGCAGGTTACATTGCGCTAAATATTTGGGACC
GTTTCGACATCTTTTGTACCTTAGGAGCTACTAGCGGGTACTTTAAAGGAAATTCTTCATCTTTCAATTTGATTGGCTTG
ATTGGTCTTTCAGGATCAACTCTCAATGA---CATGTATCCAAACGCGAATATTTCTAACGGCGTAGTCGAGCTATATAC
AGACACAACGTTCTCTTGGAGTGTTGGAGCTCGCGGAGCTTTGTGGGAATGTGGATGTGCAACTTTAGGAGCTGAATTCC
AATACGCACAATCGAAACCTCGCGTTCAGGAACTCAATGTTCTTTCTAACGTAGCACAATTTACTGTACACAAACCTCAA
GGATATATAGGCCAGTCTCTGCCTCTTCCCACAGATGCT------GGAACGGATGCTGCGACAGGATTGAAGAATGCAAC
GATCAACTATCATGAATGGCAAGTTGGTGCAGCGTTGTCTTACAGGCTCAATATGCTCGTTCCTTACATTGGCGTTCAGT
GGTCTAGAGCTACCTTCGATGCAGATACTATCCAAATTGCGCAGCCAAAACTGGCTTCGCCTATTTTTTATCTGACTACA
TGGAACCCCACTTTGCTAGGGGAAGCGACAC------AAGTAGATAACAGCAACAAGTTTGCTGACTCCCTACAAATTGT
TTCTCTTCAAATTAACAAATTGAAGTCTAGAAAAGCTTGTGGTGTTTCCATGGGAGCAACTTTACTTGATGCCGATAAAT
GGGCA------------------------------------------------------------------
>Uxbridge_Coomera_UGT_31-08-2022
ATGAAAAAACTCTTAAAATCGGCGTTTTTATCCGCCGCATTTTTTGCTGGTAACGCCTCCTTACACGCTTTGCCTGTAGG
GAATCCAGCAGAGCCAAGTTTATTAATTGATGGGACGATATGGGAAGGTGTGTCAGGAGATCCATGTGATCCTTGCGCTA
CTTGGTGCGACGCGATTAGCTTACGCGTAGGATTTTACGGAGATTATGTTTTCGACAGAGTCCTTAAAACAGATGTGCCA
AAACAGTTTACAATGGGAACAACTCCTACTTCTGCTGGAGCA------GCAGCAACATCAAATACGTCAGAACAGAGGAA
TAACCCAGCGTATGGGAAACATATGCACGATGCGGAATGGTTCACAAACGCAGGTTACATTGCGCTAAATATTTGGGACC
GTTTCGACATCTTTTGTACCTTAGGAGCTACTAGCGGGTACTTTAAAGGAAATTCTTCATCTTTCAATTTGATTGGCTTG
ATTGGTCTTTCAGGATCAACTCTCAATGA---CATGTATCCAAACGCGAATATTTCTAACGGCGTAGTCGAGCTATATAC
AGACACAACGTTCTCTTGGAGTGTTGGAGCTCGCGGAGCTTTGTGGGAATGTGGATGTGCAACTTTAGGAGCTGAATTCC
AATACGCACAATCGAAACCTCGCGTTCAGGAACTCAATGTTCTTTCTAACGTAGCACAATTTACTGTACACAAACCTCAA
GGATATATAGGCCAGTCTCTGCCTCTTCCCACAGATGCT------GGAACGGATGCTGCGACAGGATTGAAGAATGCAAC
GATCAACTATCATGAATGGCAAGTTGGTGCAGCGTTGTCTTACAGGCTCAATATGCTCGTTCCTTACATTGGCGTTCAGT
GGTCTAGAGCTACCTTCGATGCAGATACTATCCAAATTGCGCAGCCAAAACTGGCTTCGCCTATTTTTTATCTGACTACA
TGGAACCCCACTTTGCTAGGGGAAGCGACAC------AAGTAGATAACAGCAACAAGTTTGCTGACTCCCTACAAATTGT
TTCTCTTCAAATTAACAAATTGAAGTCTAGAAAAGCTTGTGGTGTTTCCATGGGAGCAACTTTACTTGATGCCGATAAAT
GGGCA------------------------------------------------------------------
>Oakleigh_Coomera_UGT_4-4-2023
ATGAAAAAACTCTTAAAATCGGCGTTTTTATCCGCCGCATTTTTTGCTGGTAACGCCTCCTTACACGCTTTGCCTGTAGG
GAATCCAGCAGAGCCAAGTTTATTAATTGATGGGACGATATGGGAAGGTGTGTCAGGAGATCCATGTGATCCTTGCGCTA
CTTGGTGCGACGCGATTAGCTTACGCGTAGGATTTTACGGAGATTATGTTTTCGACAGAGTCCTTAAAACAGATGTGCCA
AAACAGTTTACAATGGGAACAACTCCTACTTCTGCTGGAGCA------GCAGCAACATCAAATACGTCAGAACAGAGGAA
TAACCCAGCGTATGGGAAACATATGCACGATGCGGAATGGTTCACAAACGCAGGTTACATTGCGCTAAATATTTGGGACC
GTTTCGACATCTTTTGTACCTTAGGAGCTACTAGCGGGTACTTTAAAGGAAATTCTTCATCTTTCAATTTGATTGGCTTG
ATTGGTCTTTCAGGATCAACTCTCAATGA---CATGTATCCAAACGCGAATATTTCTAACGGCGTAGTCGAGCTATATAC
AGACACAACGTTCTCTTGGAGTGTTGGAGCTCGCGGAGCTTTGTGGGAATGTGGATGTGCAACTTTAGGAGCTGAATTCC
AATACGCACAATCGAAACCTCGCGTTCAGGAACTCAATGTTCTTTCTAACGTAGCACAATTTACTGTACACAAACCTCAA
GGATATATAGGCCAGTCTCTGCCTCTTCCCACAGATGCT------GGAACGGATGCTGCGACAGGATTGAAGAATGCAAC
GATCAACTATCATGAATGGCAAGTTGGTGCAGCGTTGTCTTACAGGCTCAATATGCTCGTTCCTTACATTGGCGTTCAGT
GGTCTAGAGCTACCTTCGATGCAGATACTATCCAAATTGCGCAGCCAAAACTGGCTTCGCCTATTTTTTATCTGACTACA
TGGAACCCCACTTTGCTAGGGGAAGCGACAC------AAGTAGATAACAGCAACAAGTTTGCTGACTCCCTACAAATTGT
TTCTCTTCAAATTAACAAATTGAAGTCTAGAAAAGCTTGTGGTGTTTCCATGGGAGCAACTTTACTTGATGCCGATAAAT
GGGCA------------------------------------------------------------------
>Harrow_Coomera_UGT_17-5-22
ATGAAAAAACTCTTAAAATCGGCGTTTTTATCCGCCGCATTTTTTGCTGGTAACGCCTCCTTACACGCTTTGCCTGTAGG
GAATCCAGCAGAGCCAAGTTTATTAATTGATGGGACGATATGGGAAGGTGTGTCAGGAGATCCATGTGATCCTTGCGCTA
CTTGGTGCGACGCGATTAGCTTACGCGTAGGATTTTACGGAGATTATGTTTTCGACAGAGTCCTTAAAACAGATGTGCCA
AAACAGTTTACAATGGGAACAACTCCTACTTCTGCTGGAGCA------GCAGCAACATCAAATACGTCAGAACAGAGGAA
TAACCCAGCGTATGGGAAACATATGCACGATGCGGAATGGTTCACAAACGCAGGTTACATTGCGCTAAATATTTGGGACC
GTTTCGACATCTTTTGTACCTTAGGAGCTACTAGCGGGTACTTTAAAGGAAATTCTTCATCTTTCAATTTGATTGGCTTG
ATTGGTCTTTCAGGATCAACTCTCAATGA---CATGTATCCAAACGCGAATATTTCTAACGGCGTAGTCGAGCTATATAC
AGACACAACGTTCTCTTGGAGTGTTGGAGCTCGCGGAGCTTTGTGGGAATGTGGATGTGCAACTTTAGGAGCTGAATTCC
AATACGCACAATCGAAACCTCGCGTTCAGGAACTCAATGTTCTTTCTAACGTAGCACAATTTACTGTACACAAACCTCAA
GGATATATAGGCCAGTCTCTGCCTCTTCCCACAGATGCT------GGAACGGATGCTGCGACAGGATTGAAGAATGCAAC
GATCAACTATCATGAATGGCAAGTTGGTGCAGCGTTGTCTTACAGGCTCAATATGCTCGTTCCTTACATTGGCGTTCAGT
GGTCTAGAGCTACCTTCGATGCAGATACTATCCAAATTGCGCAGCCAAAACTGGCTTCGCCTATTTTTTATCTGACTACA
TGGAACCCCACTTTGCTAGGGGAAGCGACAC------AAGTAGATAACAGCAACAAGTTTGCTGACTCCCTACAAATTGT
TTCTCTTCAAATTAACAAATTGAAGTCTAGAAAAGCTTGTGGTGTTTCCATGGGAGCAACTTTACTTGATGCCGATAAAT
GGGCA------------------------------------------------------------------
>Upminster_Coomera_UGT_7-12-22
ATGAAAAAACTCTTAAAATCGGCGTTTTTATCCGCCGCATTTTTTGCTGGTAACGCCTCCTTACACGCTTTGCCTGTAGG
GAATCCAGCAGAGCCAAGTTTATTAATTGATGGGACGATATGGGAAGGTGTGTCAGGAGATCCATGTGATCCTTGCGCTA
CTTGGTGCGACGCGATTAGCTTACGCGTAGGATTTTACGGAGATTATGTTTTCGACAGAGTCCTTAAAACAGATGTGCCA
AAACAGTTTACAATGGGAACAACTCCTACTTCTGCTGGAGCA------GCAGCAACATCAAATACGTCAGAACAGAGGAA
TAACCCAGCGTATGGGAAACATATGCACGATGCGGAATGGTTCACAAACGCAGGTTACATTGCGCTAAATATTTGGGACC
GTTTCGACATCTTTTGTACCTTAGGAGCTACTAGCGGGTACTTTAAAGGAAATTCTTCATCTTTCAATTTGATTGGCTTG
ATTGGTCTTTCAGGATCAACTCTCAATGA---CATGTATCCAAACGCGAATATTTCTAACGGCGTAGTCGAGCTATATAC
AGACACAACGTTCTCTTGGAGTGTTGGAGCTCGCGGAGCTTTGTGGGAATGTGGATGTGCAACTTTAGGAGCTGAATTCC
AATACGCACAATCGAAACCTCGCGTTCAGGAACTCAATGTTCTTTCTAACGTAGCACAATTTACTGTACACAAACCTCAA
GGATATATAGGCCAGTCTCTGCCTCTTCCCACAGATGCT------GGAACGGATGCTGCGACAGGATTGAAGAATGCAAC
GATCAACTATCATGAATGGCAAGTTGGTGCAGCGTTGTCTTACAGGCTCAATATGCTCGTTCCTTACATTGGCGTTCAGT
GGTCTAGAGCTACCTTCGATGCAGATACTATCCAAATTGCGCAGCCAAAACTGGCTTCGCCTATTTTTTATCTGACTACA
TGGAACCCCACTTTGCTAGGGGAAGCGACAC------AAGTAGATAACAGCAACAAGTTTGCTGACTCCCTACAAATTGT
TTCTCTTCAAATTAACAAATTGAAGTCTAGAAAAGCTTGTGGTGTTTCCATGGGAGCAACTTTACTTGATGCCGATAAAT
GGGCA------------------------------------------------------------------
>Simba_Coomera_UGT_22-5-2023
ATGAAAAAACTCTTAAAATCGGCGTTTTTATCCGCCGCATTTTTTGCTGGTAACGCCTCCTTACACGCTTTGCCTGTAGG
GAATCCAGCAGAGCCAAGTTTATTAATTGATGGGACGATATGGGAAGGTGTGTCAGGAGATCCATGTGATCCTTGCGCTA
CTTGGTGCGACGCGATTAGCTTACGCGTAGGATTTTACGGAGATTATGTTTTCGACAGAGTCCTTAAAACAGATGTGCCA
AAACAGTTTACAATGGGAACAACTCCTACTTCTGCTGGAGCA------GCAGCAACATCAAATACGTCAGAACAGAGGAA
TAACCCAGCGTATGGGAAACATATGCACGATGCGGAATGGTTCACAAACGCAGGTTACATTGCGCTAAATATTTGGGACC
GTTTCGACATCTTTTGTACCTTAGGAGCTACTAGCGGGTACTTTAAAGGAAATTCTTCATCTTTCAATTTGATTGGCTTG
ATTGGTCTTTCAGGATCAACTCTCAATGA---CATGTATCCAAACGCGAATATTTCTAACGGCGTAGTCGAGCTATATAC
AGACACAACGTTCTCTTGGAGTGTTGGAGCTCGCGGAGCTTTGTGGGAATGTGGATGTGCAACTTTAGGAGCTGAATTCC
AATACGCACAATCGAAACCTCGCGTTCAGGAACTCAATGTTCTTTCTAACGTAGCACAATTTACTGTACACAAACCTCAA
GGATATATAGGCCAGTCTCTGCCTCTTCCCACAGATGCT------GGAACGGATGCTGCGACAGGATTGAAGAATGCAAC
GATCAACTATCATGAATGGCAAGTTGGTGCAGCGTTGTCTTACAGGCTCAATATGCTCGTTCCTTACATTGGCGTTCAGT
GGTCTAGAGCTACCTTCGATGCAGATACTATCCAAATTGCGCAGCCAAAACTGGCTTCGCCTATTTTTTATCTGACTACA
TGGAACCCCACTTTGCTAGGGGAAGCGACAC------AAGTAGATAACAGCAACAAGTTTGCTGACTCCCTACAAATTGT
TTCTCTTCAAATTAACAAATTGAAGTCTAGAAAAGCTTGTGGTGTTTCCATGGGAGCAACTTTACTTGATGCCGATAAAT
GGGCA------------------------------------------------------------------
>Caledonia_Coomera_oc_27-2-24
ATGAAAAAACTCTTAAAATCGGCGTTTTTATCCGCCGCATTTTTTGCTGGTAACGCCTCCTTACACGCTTTGCCTGTAGG
GAATCCAGCAGAGCCAAGTTTATTAATTGATGGGACGATATGGGAAGGTGTGTCAGGAGATCCATGTGATCCTTGCGCTA
CTTGGTGCGACGCGATTAGCTTACGCGTAGGATTTTACGGAGATTATGTTTTCGACAGAGTCCTTAAAACAGATGTGCCA
AAACAGTTTACAATGGGAACAACTCCTACTTCTGCTGGAGCA------GCAGCAACATCAAATACGTCAGAACAGAGGAA
TAACCCAGCGTATGGGAAACATATGCACGATGCGGAATGGTTCACAAACGCAGGTTACATTGCGCTAAATATTTGGGACC
GTTTCGACATCTTTTGTACCTTAGGAGCTACTAGCGGGTACTTTAAAGGAAATTCTTCATCTTTCAATTTGATTGGCTTG
ATTGGTCTTTCAGGATCAACTCTCAATGA---CATGTATCCAAACGCGAATATTTCTAACGGCGTAGTCGAGCTATATAC
AGACACAACGTTCTCTTGGAGTGTTGGAGCTCGCGGAGCTTTGTGGGAATGTGGATGTGCAACTTTAGGAGCTGAATTCC
AATACGCACAATCGAAACCTCGCGTTCAGGAACTCAATGTTCTTTCTAACGTAGCACAATTTACTGTACACAAACCTCAA
GGATATATAGGCCAGTCTCTGCCTCTTCCCACAGATGCT------GGAACGGATGCTGCGACAGGATTGAAGAATGCAAC
GATCAACTATCATGAATGGCAAGTTGGTGCAGCGTTGTCTTACAGGCTCAATATGCTCGTTCCTTACATTGGCGTTCAGT
GGTCTAGAGCTACCTTCGATGCAGATACTATCCAAATTGCGCAGCCAAAACTGGCTTCGCCTATTTTTTATCTGACTACA
TGGAACCCCACTTTGCTAGGGGAAGCGACAC------AAGTAGATAACAGCAACAAGTTTGCTGACTCCCTACAAATTGT
TTCTCTTCAAATTAACAAATTGAAGTCTAGAAAAGCTTGTGGTGTTTCCATGGGAGCAACTTTACTTGATGCCGATAAAT
GGGCA------------------------------------------------------------------
>Violet_Coomera_UGT_13-3-2023
ATGAAAAAACTCTTAAAATCGGCGTTTTTATCCGCCGCATTTTTTGCTGGTAACGCCTCCTTACACGCTTTGCCTGTAGG
GAATCCAGCAGAGCCAAGTTTATTAATTGATGGGACGATATGGGAAGGTGTGTCAGGAGATCCATGTGATCCTTGCGCTA
CTTGGTGCGACGCGATTAGCTTACGCGTAGGATTTTACGGAGATTATGTTTTCGACAGAGTCCTTAAAACAGATGTGCCA
AAACAGTTTACAATGGGAACAACTCCTACTTCTGCTGGAGCA------GCAGCAACATCAAATACGTCAGAACAGAGGAA
TAACCCAGCGTATGGGAAACATATGCACGATGCGGAATGGTTCACAAACGCAGGTTACATTGCGCTAAATATTTGGGACC
GTTTCGACATCTTTTGTACCTTAGGAGCTACTAGCGGGTACTTTAAAGGAAATTCTTCATCTTTCAATTTGATTGGCTTG
ATTGGTCTTTCAGGATCAACTCTCAATGA---CATGTATCCAAACGCGAATATTTCTAACGGCGTAGTCGAGCTATATAC
AGACACAACGTTCTCTTGGAGTGTTGGAGCTCGCGGAGCTTTGTGGGAATGTGGATGTGCAACTTTAGGAGCTGAATTCC
AATACGCACAATCGAAACCTCGCGTTCAGGAACTCAATGTTCTTTCTAACGTAGCACAATTTACTGTACACAAACCTCAA
GGATATATAGGCCAGTCTCTGCCTCTTCCCACAGATGCT------GGAACGGATGCTGCGACAGGATTGAAGAATGCAAC
GATCAACTATCATGAATGGCAAGTTGGTGCAGCGTTGTCTTACAGGCTCAATATGCTCGTTCCTTACATTGGCGTTCAGT
GGTCTAGAGCTACCTTCGATGCAGATACTATCCAAATTGCGCAGCCAAAACTGGCTTCGCCTATTTTTTATCTGACTACA
TGGAACCCCACTTTGCTAGGGGAAGCGACAC------AAGTAGATAACAGCAACAAGTTTGCTGACTCCCTACAAATTGT
TTCTCTTCAAATTAACAAATTGAAGTCTAGAAAAGCTTGTGGTGTTTCCATGGGAGCAACTTTACTTGATGCCGATAAAT
GGGCA------------------------------------------------------------------
>Caledonia_Coomera_UGT_27-2-24
ATGAAAAAACTCTTAAAATCGGCGTTTTTATCCGCCGCATTTTTTGCTGGTAACGCCTCCTTACACGCTTTGCCTGTAGG
GAATCCAGCAGAGCCAAGTTTATTAATTGATGGGACGATATGGGAAGGTGTGTCAGGAGATCCATGTGATCCTTGCGCTA
CTTGGTGCGACGCGATTAGCTTACGCGTAGGATTTTACGGAGATTATGTTTTCGACAGAGTCCTTAAAACAGATGTGCCA
AAACAGTTTACAATGGGAACAACTCCTACTTCTGCTGGAGCA------GCAGCAACATCAAATACGTCAGAACAGAGGAA
TAACCCAGCGTATGGGAAACATATGCACGATGCGGAATGGTTCACAAACGCAGGTTACATTGCGCTAAATATTTGGGACC
GTTTCGACATCTTTTGTACCTTAGGAGCTACTAGCGGGTACTTTAAAGGAAATTCTTCATCTTTCAATTTGATTGGCTTG
ATTGGTCTTTCAGGATCAACTCTCAATGA---CATGTATCCAAACGCGAATATTTCTAACGGCGTAGTCGAGCTATATAC
AGACACAACGTTCTCTTGGAGTGTTGGAGCTCGCGGAGCTTTGTGGGAATGTGGATGTGCAACTTTAGGAGCTGAATTCC
AATACGCACAATCGAAACCTCGCGTTCAGGAACTCAATGTTCTTTCTAACGTAGCACAATTTACTGTACACAAACCTCAA
GGATATATAGGCCAGTCTCTGCCTCTTCCCACAGATGCT------GGAACGGATGCTGCGACAGGATTGAAGAATGCAAC
GATCAACTATCATGAATGGCAAGTTGGTGCAGCGTTGTCTTACAGGCTCAATATGCTCGTTCCTTACATTGGCGTTCAGT
GGTCTAGAGCTACCTTCGATGCAGATACTATCCAAATTGCGCAGCCAAAACTGGCTTCGCCTATTTTTTATCTGACTACA
TGGAACCCCACTTTGCTAGGGGAAGCGACAC------AAGTAGATAACAGCAACAAGTTTGCTGACTCCCTACAAATTGT
TTCTCTTCAAATTAACAAATTGAAGTCTAGAAAAGCTTGTGGTGTTTCCATGGGAGCAACTTTACTTGATGCCGATAAAT
GGGCA------------------------------------------------------------------
>Crystal_Coomera_UGT_17-3-22
ATGAAAAAACTCTTAAAATCGGCGTTTTTATCCGCCGCATTTTTTGCTGGTAACGCCTCCTTACACGCTTTGCCTGTAGG
GAATCCAGCAGAGCCAAGTTTATTAATTGATGGGACGATATGGGAAGGTGTGTCAGGAGATCCATGTGATCCTTGCGCTA
CTTGGTGCGACGCGATTAGCTTACGCGTAGGATTTTACGGAGATTATGTTTTCGACAGAGTCCTTAAAACAGATGTGCCA
AAACAGTTTACAATGGGAACAACTCCTACTTCTGCTGGAGCA------GCAGCAACATCAAATACGTCAGAACAGAGGAA
TAACCCAGCGTATGGGAAACATATGCACGATGCGGAATGGTTCACAAACGCAGGTTACATTGCGCTAAATATTTGGGACC
GTTTCGACATCTTTTGTACCTTAGGAGCTACTAGCGGGTACTTTAAAGGAAATTCTTCATCTTTCAATTTGATTGGCTTG
ATTGGTCTTTCAGGATCAACTCTCAATGA---CATGTATCCAAACGCGAATATTTCTAACGGCGTAGTCGAGCTATATAC
AGACACAACGTTCTCTTGGAGTGTTGGAGCTCGCGGAGCTTTGTGGGAATGTGGATGTGCAACTTTAGGAGCTGAATTCC
AATACGCACAATCGAAACCTCGCGTTCAGGAACTCAATGTTCTTTCTAACGTAGCACAATTTACTGTACACAAACCTCAA
GGATATATAGGCCAGTCTCTGCCTCTTCCCACAGATGCT------GGAACGGATGCTGCGACAGGATTGAAGAATGCAAC
GATCAACTATCATGAATGGCAAGTTGGTGCAGCGTTGTCTTACAGGCTCAATATGCTCGTTCCTTACATTGGCGTTCAGT
GGTCTAGAGCTACCTTCGATGCAGATACTATCCAAATTGCGCAGCCAAAACTGGCTTCGCCTATTTTTTATCTGACTACA
TGGAACCCCACTTTGCTAGGGGAAGCGACAC------AAGTAGATAACAGCAACAAGTTTGCTGACTCCCTACAAATTGT
TTCTCTTCAAATTAACAAATTGAAGTCTAGAAAAGCTTGTGGTGTTTCCATGGGAGCAACTTTACTTGATGCCGATAAAT
GGGCA------------------------------------------------------------------
>Tottenham_Coomera_UGT_26-4-23
ATGAAAAAACTCTTAAAATCGGCGTTTTTATCCGCCGCATTTTTTGCTGGTAACGCCTCCTTACACGCTTTGCCTGTAGG
GAATCCAGCAGAGCCAAGTTTATTAATTGATGGGACGATATGGGAAGGTGTGTCAGGAGATCCATGTGATCCTTGCGCTA
CTTGGTGCGACGCGATTAGCTTACGCGTAGGATTTTACGGAGATTATGTTTTCGACAGAGTCCTTAAAACAGATGTGCCA
AAACAGTTTACAATGGGAACAACTCCTACTTCTGCTGGAGCA------GCAGCAACATCAAATACGTCAGAACAGAGGAA
TAACCCAGCGTATGGGAAACATATGCACGATGCGGAATGGTTCACAAACGCAGGTTACATTGCGCTAAATATTTGGGACC
GTTTCGACATCTTTTGTACCTTAGGAGCTACTAGCGGGTACTTTAAAGGAAATTCTTCATCTTTCAATTTGATTGGCTTG
ATTGGTCTTTCAGGATCAACTCTCAATGA---CATGTATCCAAACGCGAATATTTCTAACGGCGTAGTCGAGCTATATAC
AGACACAACGTTCTCTTGGAGTGTTGGAGCTCGCGGAGCTTTGTGGGAATGTGGATGTGCAACTTTAGGAGCTGAATTCC
AATACGCACAATCGAAACCTCGCGTTCAGGAACTCAATGTTCTTTCTAACGTAGCACAATTTACTGTACACAAACCTCAA
GGATATATAGGCCAGTCTCTGCCTCTTCCCACAGATGCT------GGAACGGATGCTGCGACAGGATTGAAGAATGCAAC
GATCAACTATCATGAATGGCAAGTTGGTGCAGCGTTGTCTTACAGGCTCAATATGCTCGTTCCTTACATTGGCGTTCAGT
GGTCTAGAGCTACCTTCGATGCAGATACTATCCAAATTGCGCAGCCAAAACTGGCTTCGCCTATTTTTTATCTGACTACA
TGGAACCCCACTTTGCTAGGGGAAGCGACAC------AAGTAGATAACAGCAACAAGTTTGCTGACTCCCTACAAATTGT
TTCTCTTCAAATTAACAAATTGAAGTCTAGAAAAGCTTGTGGTGTTTCCATGGGAGCAACTTTACTTGATGCCGATAAAT
GGGCA------------------------------------------------------------------
>Funbun_Coomera_UGT_28-2-23
ATGAAAAAACTCTTAAAATCGGCGTTTTTATCCGCCGCATTTTTTGCTGGTAACGCCTCCTTACACGCTTTGCCTGTAGG
GAACCCAGCAGAGCCAAGTTTATTAATTGATGGGACGATATGGGAAGGTGTGTCAGGAGATCCATGTGATCCTTGCGCTA
CTTGGTGCGACGCGATTAGCTTACGCGTAGGATTTTACGGAGATTATGTTTTCGACAGAGTCCTTAAAACAGATGTGCCA
AAACAGTTTACAATGGGAACAACTCCTACTTCTGCTGGAGCA------GCAGCAACATCAAATACGTCAGAACAGAGGAA
TAACCCAGCGTATGGGAAACATATGCACGATGCGGAATGGTTCACAAACGCAGGTTACATTGCGCTAAATATTTGGGACC
GTTTCGACATCTTTTGTACCTTAGGAGCTACTAGCGGGTACTTTAAAGGAAATTCTTCATCTTTCAATTTGATTGGCTTG
ATTGGTCTTTCAGGATCAACTCTCAATGA---CATGTATCCAAACGCGAATATTTCTAACGGCGTAGTCGAGCTATATAC
AGACACAACGTTCTCTTGGAGTGTTGGAGCTCGCGGAGCTTTGTGGGAATGTGGATGTGCAACTTTAGGAGCTGAATTCC
AATACGCACAATCGAAACCTCGCGTTCAGGAACTCAATGTTCTTTCTAACGTAGCACAATTTACTGTACACAAACCTCAA
GGATATATAGGCCAGTCTCTGCCTCTTCCCACAGATGCT------GGAACGGATGCTGCGACAGGATTGAAGAATGCAAC
GATCAACTATCATGAATGGCAAGTTGGTGCAGCGTTGTCTTACAGGCTCAATATGCTCGTTCCTTACATTGGCGTTCAGT
GGTCTAGAGCTACCTTCGATGCAGATACTATCCAAATTGCGCAGCCAAAACTGGCTTCGCCTATTTTTTATCTGACTACA
TGGAACCCCACTTTGCTAGGGGAAGCGACAC------AAGTAGATAACAGCAACAAGTTTGCTGACTCCCTACAAATTGT
TTCTCTTCAAATTAACAAATTGAAGTCCAGAAAAGCTTGTGGTGTTTCCATGGGAGCAACTTTACTTGATGCCGATAAAT
GGGCA------------------------------------------------------------------
>Kurt_AZWH_oc_19-7-23
ATGAAAAAACTCTTAAAATCGGCGTTTTTATCCGCCGCATTTTTTGCTGGTGACGCCTCCTTACACGCTTTGCCTGTAGG
GAACCCAGCAGAGCCAAGTTTATTAATTGATGGGACGATATGGGAAGGTGTGTCAGGAGATCCATGTGATCCTTGCGCTA
CTTGGTGCGACGCGATTAGCTTACGCGTAGGATTTTACGGAGATTATGTTTTCGACAGAGTCCTTAAAACAGATGTGCCA
AAACAGTTTACAATGGGAACAACTCCTACTTCTGCTGGAGCA------GCAGCAACATCAAATACGTCAGAACAGAGGAA
TAACCCAGCGTATGGGAAACATATGCACGATGCGGAATGGTTCACAAACGCAGGTTACATTGCGCTAAATATTTGGGACC
GTTTCGACATCTTTTGTACCTTAGGAGCTACTAGCGGGTACTTTAAAGGAAATTCTTCATCTTTCAATTTGATTGGCTTG
ATTGGTCTTTCAGGATCAACTCTCAATGA---CATGTATCCAAACGCGAATATTTCTAACGGCGTAGTCGAGCTATATAC
AGACACAACGTTCTCTTGGAGTGTTGGAGCTCGCGGAGCTTTGTGGGAATGTGGATGTGCAACTTTAGGAGCTGAATTCC
AATACGCACAATCGAAACCTCGCGTTCAGGAACTCAATGTTCTTTCTAACGTAGCACAATTTACTGTACACAAACCTCAA
GGATATATAGGCCAGTCTCTGCCTCTTCCCACAGATGCT------GGAACGGATGCTGCGACAGGATTGAAGAATGCAAC
GATCAACTATCATGAATGGCAAGTTGGTGCAGCGTTGTCTTACAGGCTCAATATGCTCGTTCCTTACATTGGCGTTCAGT
GGTCTAGAGCTACCTTCGATGCAGATACTATCCAAATTGCGCAGCCAAAACTGGCTTCGCCTATTTTTTATCTGACTACA
TGGAACCCCACTTTGCTAGGGGAAGCGACAC------AAGTAGATAACAGCAACAAGTTTGCTGACTCCCTACAAATTGT
TTCTCTTCAAATTAACAAATTGAAGTCTAGAAAAGCTTGTGGTGTTTCCATGGGAGCAACTTTACTTGATGCCGATAAAT
GGGCA------------------------------------------------------------------
>Kurt_AZWH_nasal_19-7-23
ATGAAAAAACTCTTAAAATCGGCGTTTTTATCCGCCGCATTTTTTGCTGGTGACGCCTCCTTACACGCTTTGCCTGTAGG
GAACCCAGCAGAGCCAAGTTTATTAATTGATGGGACGATATGGGAAGGTGTGTCAGGAGATCCATGTGATCCTTGCGCTA
CTTGGTGCGACGCGATTAGCTTACGCGTAGGATTTTACGGAGATTATGTTTTCGACAGAGTCCTTAAAACAGATGTGCCA
AAACAGTTTACAATGGGAACAACTCCTACTTCTGCTGGAGCA------GCAGCAACATCAAATACGTCAGAACAGAGGAA
TAACCCAGCGTATGGGAAACATATGCACGATGCGGAATGGTTCACAAACGCAGGTTACATTGCGCTAAATATTTGGGACC
GTTTCGACATCTTTTGTACCTTAGGAGCTACTAGCGGGTACTTTAAAGGAAATTCTTCATCTTTCAATTTGATTGGCTTG
ATTGGTCTTTCAGGATCAACTCTCAATGA---CATGTATCCAAACGCGAATATTTCTAACGGCGTAGTCGAGCTATATAC
AGACACAACGTTCTCTTGGAGTGTTGGAGCTCGCGGAGCTTTGTGGGAATGTGGATGTGCAACTTTAGGAGCTGAATTCC
AATACGCACAATCGAAACCTCGCGTTCAGGAACTCAATGTTCTTTCTAACGTAGCACAATTTACTGTACACAAACCTCAA
GGATATATAGGCCAGTCTCTGCCTCTTCCCACAGATGCT------GGAACGGATGCTGCGACAGGATTGAAGAATGCAAC
GATCAACTATCATGAATGGCAAGTTGGTGCAGCGTTGTCTTACAGGCTCAATATGCTCGTTCCTTACATTGGCGTTCAGT
GGTCTAGAGCTACCTTCGATGCAGATACTATCCAAATTGCGCAGCCAAAACTGGCTTCGCCTATTTTTTATCTGACTACA
TGGAACCCCACTTTGCTAGGGGAAGCGACAC------AAGTAGATAACAGCAACAAGTTTGCTGACTCCCTACAAATTGT
TTCTCTTCAAATTAACAAATTGAAGTCTAGAAAAGCTTGTGGTGTTTCCATGGGAGCAACTTTACTTGATGCCGATAAAT
GGGCA------------------------------------------------------------------
>Bentley_AZWH_nasal_26-9-22
ATGAAAAAACTCTTAAAATCGGCGTTTTTATCCGCCGCATTTTTTGCTGGTGACGCCTCCTTACACGCTTTGCCTGTAGG
GAACCCAGCAGAGCCAAGTTTATTAATTGATGGGACGATATGGGAAGGTGTGTCAGGAGATCCATGTGATCCTTGCGCTA
CTTGGTGCGACGCGATTAGCTTACGCGTAGGATTTTACGGAGATTATGTTTTCGACAGAGTCCTTAAAACAGATGTGCCA
AAACAGTTTACAATGGGAACAACTCCTACTTCTGCTGGAGCA------GCAGCAACATCAAATACGTCAGAACAGAGGAA
TAACCCAGCGTATGGGAAACATATGCACGATGCGGAATGGTTCACAAACGCAGGTTACATTGCGCTAAATATTTGGGACC
GTTTCGACATCTTTTGTACCTTAGGAGCTACTAGCGGGTACTTTAAAGGAAATTCTTCATCTTTCAATTTGATTGGCTTG
ATTGGTCTTTCAGGATCAACTCTCAATGA---CATGTATCCAAACGCGAATATTTCTAACGGCGTAGTCGAGCTATATAC
AGACACAACGTTCTCTTGGAGTGTTGGAGCTCGCGGAGCTTTGTGGGAATGTGGATGTGCAACTTTAGGAGCTGAATTCC
AATACGCACAATCGAAACCTCGCGTTCAGGAACTCAATGTTCTTTCTAACGTAGCACAATTTACTGTACACAAACCTCAA
GGATATATAGGCCAGTCTCTGCCTCTTCCCACAGATGCT------GGAACGGATGCTGCGACAGGATTGAAGAATGCAAC
GATCAACTATCATGAATGGCAAGTTGGTGCAGCGTTGTCTTACAGGCTCAATATGCTCGTTCCTTACATTGGCGTTCAGT
GGTCTAGAGCTACCTTCGATGCAGATACTATCCAAATTGCGCAGCCAAAACTGGCTTCGCCTATTTTTTATCTGACTACA
TGGAACCCCACTTTGCTAGGGGAAGCGACAC------AAGTAGATAACAGCAACAAGTTTGCTGACTCCCTACAAATTGT
TTCTCTTCAAATTAACAAATTGAAGTCTAGAAAAGCTTGTGGTGTTTCCATGGGAGCAACTTTACTTGATGCCGATAAAT
GGGCA------------------------------------------------------------------
>Beddington_Coomera_UGT_11-7-23
ATGAAAAAACTCTTAAAATCGGCGTTTTTATCCGCCGCATTTTTTGCTGGTAACGCCTCCTTACACGCTTTGCCTGTAGG
GAACCCAGCAGAGCCAAGTTTATTAATTGATGGGACGATATGGGAAGGTGTGTCAGGAGATCCATGTGATCCTTGCGCTA
CTTGGTGCGACGCGATTAGCTTACGCGTAGGATTTTACGGAGATTATGTTTTCGACAGAGTCCTTAAAACAGATGTGCCA
AAACAGTTTACAATGGGAACAACTCCTACTTCTGCTGGAGCA------GCAGCAACATCAAATACGTCAGAACAGAGGAA
TAACCCAGCGTATGGGAAACATATGCACGATGCGGAATGGTTCACAAACGCAGGTTACATTGCGCTAAATATTTGGGACC
GTTTCGACATCTTTTGTACCTTAGGAGCTACTAGCGGGTACTTTAAAGGAAATTCTTCATCTTTCAATTTGATTGGCTTG
ATTGGTCTTTCAGGATCAACTCTCAATGA---CATGTATCCAAACGCGAATATTTCTAACGGCGTAGTCGAGCTATATAC
AGACACAACGTTCTCTTGGAGTGTTGGAGCTCGCGGAGCTTTGTGGGAATGTGGATGTGCAACTTTAGGAGCTGAATTCC
AATACGCACAATCGAAACCTCGCGTTCAGGAACTCAATGTTCTTTCTAACGTAGCACAATTTACTGTACACAAACCTCAA
GGATATATAGGCCAGTCTCTGCCTCTTCCCACAGATGCT------GGAACGGATGCTGCGACAGGATTGAAGAATGCAAC
GATCAACTATCATGAATGGCAAGTTGGTGCAGCGTTGTCTTACAGGCTCAATATGCTCGTTCCTTACATTGGCGTTCAGT
GGTCTAGAGCTACCTTCGATGCAGATACTATCCAAATTGCGCAGCCAAAACTGGCTTCGCCTATTTTTTATCTGACTACA
TGGAACCCCACTTTGCTAGGGGAAGCGACAC------AAGTAGATAACAGCAACAAGTTTGCTGACTCCCTACAAATTGT
TTCTCTTCAAATTAACAAATTGAAGTCTAGAAAAGCTTGTGGTGTTTCCATGGGAGCAACTTTACTTGATGCCGATAAAT
GGGCA------------------------------------------------------------------
>Felix_Coomera_oc_11-4-24
ATGAAAAAACTCTTAAAATCGGCGTTTTTATCCGCCGCATTTTTTGCTGGTAACGCCTCCTTACACGCTTTGCCTGTAGG
GAACCCAGCAGAGCCAAGTTTATTAATTGATGGGACGATATGGGAAGGTGTGTCAGGAGATCCATGTGATCCTTGCGCTA
CTTGGTGCGACGCGATTAGCTTACGCGTAGGATTTTACGGAGATTATGTTTTCGACAGAGTCCTTAAAACAGATGTGCCA
AAACAGTTTACAATGGGAACAACTCCTACTTCTGCTGGAGCA------GCAGCAACATCAAATACGTCAGAACAGAGGAA
TAACCCAGCGTATGGGAAACATATGCACGATGCGGAATGGTTCACAAACGCAGGTTACATTGCGCTAAATATTTGGGACC
GTTTCGACATCTTTTGTACCTTAGGAGCTACTAGCGGGTACTTTAAAGGAAATTCTTCATCTTTCAATTTGATTGGCTTG
ATTGGTCTTTCAGGATCAACTCTCAATGA---CATGTATCCAAACGCGAATATTTCTAACGGCGTAGTCGAGCTATATAC
AGACACAACGTTCTCTTGGAGTGTTGGAGCTCGCGGAGCTTTGTGGGAATGTGGATGTGCAACTTTAGGAGCTGAATTCC
AATACGCACAATCGAAACCTCGCGTTCAGGAACTCAATGTTCTTTCTAACGTAGCACAATTTACTGTACACAAACCTCAA
GGATATATAGGCCAGTCTCTGCCTCTTCCCACAGATGCT------GGAACGGATGCTGCGACAGGATTGAAGAATGCAAC
GATCAACTATCATGAATGGCAAGTTGGTGCAGCGTTGTCTTACAGGCTCAATATGCTCGTTCCTTACATTGGCGTTCAGT
GGTCTAGAGCTACCTTCGATGCAGATACTATCCAAATTGCGCAGCCAAAACTGGCTTCGCCTATTTTTTATCTGACTACA
TGGAACCCCACTTTGCTAGGGGAAGCGACAC------AAGTAGATAACAGCAACAAGTTTGCTGACTCCCTACAAATTGT
TTCTCTTCAAATTAACAAATTGAAGTCTAGAAAAGCTTGTGGTGTTTCCATGGGAGCAACTTTACTTGATGCCGATAAAT
GGGCA------------------------------------------------------------------
>Koala_MarsBar
ATGAAAAAACTCTTAAAATCGGCGTTTTTATCCGCCGCATTTTTTGCTGGTAACGCCTCCTTACACGCTTTGCCTGTAGG
GAACCCAGCAGAGCCAAGTTTATTAATTGATGGGACGATATGGGAAGGTGTGTCAGGAGATCCATGTGATCCTTGCGCTA
CTTGGTGCGACGCGATTAGCTTACGCGTAGGATTTTACGGAGATTATGTTTTCGACAGAGTCCTTAAAACAGATGTGCCA
AAACAGTTTACAATGGGAACAACTCCTACTTCTGCTGGAGCA------GCAGCAACATCAAATACGTCAGAACAGAGGAA
TAACCCAGCGTATGGGAAACATATGCACGATGCGGAATGGTTCACAAACGCAGGTTACATTGCGCTAAATATTTGGGACC
GTTTCGACATCTTTTGTACCTTAGGAGCTACTAGCGGGTACTTTAAAGGAAATTCTTCATCTTTCAATTTGATTGGCTTG
ATTGGTCTTTCAGGATCAACTCTCAATGA---CATGTATCCAAACGCGAATATTTCTAACGGCGTAGTCGAGCTATATAC
AGACACAACGTTCTCTTGGAGTGTTGGAGCTCGCGGAGCTTTGTGGGAATGTGGATGTGCAACTTTAGGAGCTGAATTCC
AATACGCACAATCGAAACCTCGCGTTCAGGAACTCAATGTTCTTTCTAACGTAGCACAATTTACTGTACACAAACCTCAA
GGATATATAGGCCAGTCTCTGCCTCTTCCCACAGATGCT------GGAACGGATGCTGCGACAGGATTGAAGAATGCAAC
GATCAACTATCATGAATGGCAAGTTGGTGCAGCGTTGTCTTACAGGCTCAATATGCTCGTTCCTTACATTGGCGTTCAGT
GGTCTAGAGCTACCTTCGATGCAGATACTATCCAAATTGCGCAGCCAAAACTGGCTTCGCCTATTTTTTATCTGACTACA
TGGAACCCCACTTTGCTAGGGGAAGCGACAC------AAGTAGATAACAGCAACAAGTTTGCTGACTCCCTACAAATTGT
TTCTCTTCAAATTAACAAATTGAAGTCTAGAAAAGCTTGTGGTGTTTCCATGGGAGCAACTTTACTTGATGCCGATAAAT
GGGCA------------------------------------------------------------------
>KF150137_Chlamydia_pecorum_genotype_G
ATGAAAAAACTCTTAAAATCGGCGTTTTTATCCGCCGCATTTTTTGCTGGTAACGCCTCCTTACACGCTTTGCCTGTAGG
GAACCCAGCAGAGCCAAGTTTATTAATTGATGGGACGATATGGGAAGGTGTGTCAGGAGATCCATGTGATCCTTGCGCTA
CTTGGTGCGACGCGATTAGCTTACGCGTAGGATTTTACGGAGATTATGTTTTCGACAGAGTCCTTAAAACAGATGTGCCA
AAACAGTTTACAATGGGAACAACTCCTACTTCTGCTGGAGCA------GCAGCAACATCAAATACGTCAGAACAGAGGAA
TAACCCAGCGTATGGGAAACATATGCACGATGCGGAATGGTTCACAAACGCAGGTTACATTGCGCTAAATATTTGGGACC
GTTTCGACATCTTTTGTACCTTAGGAGCTACTAGCGGGTACTTTAAAGGAAATTCTTCATCTTTCAATTTGATTGGCTTG
ATTGGTCTTTCAGGATCAACTCTCAATGA---CATGTATCCAAACGCGAATATTTCTAACGGCGTAGTCGAGCTATATAC
AGACACAACGTTCTCTTGGAGTGTTGGAGCTCGCGGAGCTTTGTGGGAATGTGGATGTGCAACTTTAGGAGCTGAATTCC
AATACGCACAATCGAAACCTCGCGTTCAGGAACTCAATGTTCTTTCTAACGTAGCACAATTTACTGTACACAAACCTCAA
GGATATATAGGCCAGTCTCTGCCTCTTCCCACAGATGCT------GGAACGGATGCTGCGACAGGATTGAAGAATGCAAC
GATCAACTATCATGAATGGCAAGTTGGTGCAGCGTTGTCTTACAGGCTCAATATGCTCGTTCCTTACATTGGCGTTCAGT
GGTCTAGAGCTACCTTCGATGCAGATACTATCCAAATTGCGCAGCCAAAACTGGCTTCGCCTATTTTTTATCTGACTACA
TGGAACCCCACTTTGCTAGGGGAAGCGACAC------AAGTAGATAACAGCAACAAGTTTGCTGACTCCCTACAAATTGT
TTCTCTTCAAATTAACAAATTGAAGTCTAGAAAAGCTTGTGGTGTTTCCATGGGAGCAACTTTACTTGATGCCGATAAAT
GGGCA------------------------------------------------------------------
>iB5_France_Sheep
ATGAAAAAACTCTTAAAATCGGCGTTTTTATCCGCCGCATTTTTTGCTGGTAACGCCTCCTTACACGCTTTGCCTGTAGG
GAACCCAGCAGAGCCAAGTTTATTAATTGATGGGACGATATGGGAAGGTATGTCAGGAGATCCATGTGATCCTTGCGCTA
CTTGGTGCGACGCGATTAGCTTACGCGTAGGATTTTACGGAGATTATGTTTTCGACAGAGTCCTCAAAACAGATGTACCT
AAAATGTTTTCAATGGGTCCAGCGCCTACA---GGTTCTTCT------CCTGCAGACTCAGCTTCCCCAAAAGAAAGAGA
GAACCCAGCATATGGTAAGCATATGCACGATGCAGAATGGTTCACAAATGCAGGTTACATTGCATTAAACATTTGGGACC
GTTTCGATGTCTTCTGTACTTTAGGAGCTACTAGCGGCTACTTTAAAGGAAACTCTTCATCTTTCAACTTGATTGGTTTA
ATTGGGATTTCAGGAACAGACCTTAGCAA---CAAGCTTCCAAACGCGAGCATTTCTAACGGTGTAGTAGAGCTCTATAC
AGATACAACATTCTCTTGGAGCATTGGAGCTCGTGGAGCTTTATGGGAGTGTGGATGCGCAACTTTAGGAGCAGAGTTTC
AATACGCACAGTCGAAACCTCGCGTTCAAGAACTCAACGTTCTATCCAACGTAGCGCAGTTTACCGTACATAAACCTCAA
GGATATGTAGGCCAAAGTTTACCTCTTCCAATAATCGCAGGAACG------AGCAATGCTACAGACTTGAAAAATGCTAC
CATCAATTATCATGAATGGCAAGTTGGCGCTGCATTGTCTTATAGACTCAATATGCTTGTTCCGTACATCGGCGTTCAGT
GGTCTAGAGCTACCTTCGATGCAGATACCATTCAAATTGCACAGCCAAAGTTAGCTACAGCAGTTTTGAACTTAACAACA
TGGAACCCTACTCTGTTAGGAGAAATTACATCACAAAACCTAGATACAACCAACAAATTTGCTGACACCTTGCAAATAGT
GTCTTGTCAAATTAACAAGTTGAAGTCTAGAAAAGCTTGTGGTGTTTCCATGGGAGCAACTTTACTTGATGCCGATAAAT
GGGCA------------------------------------------------------------------
>1-16bR_Switzerland_Pig
ATGAAAAAACTCTTAAAATCGGCGTTTTTATCCGCCGCATTTTTTGCTGGTGACGCCTCCTTACACGCTTTGCCTGTAGG
GAACCCAGCAGAGCCAAGTTTATTAATTGATGGGACGATATGGGAAGGTATGTCAGGAGATCCATGTGATCCTTGCGCTA
CTTGGTGCGACGCGATTAGCTTACGCGTAGGATTTTACGGAGATTATGTTTTCGACAGAGTCCTCAAAACAGATGTATCA
AAAATGTTTTCAATGGGTCCAGCGCCTACA---GGTTCTTCT------CCTGCAGACTCAGCTTCCTCACAAGAAAGACA
GAACCCAGCGTATGGCAAACATATGCACGATGCAGAATGGTTTACAAATGCAGGTTACATTGCATTAAACATTTGGGACC
GTTTCGATGTCTTCTGTACTTTAGGAGCTACTAGCGGCTACTTTAAAGGAAACTCTTCATCTTTCAACTTGATTGGTTTA
ATTGGGATTTCTGGAAGCGACCTTAATAA---TAAAATTCCAAATGCAAGTATTTCTAACGGTGTAGTAGAGCTCTATAC
AGATACAACCTTCTCTTGGAGTGTTGGAGCTCGTGGAGCTTTATGGGAATGTGGATGTGCAACTTTAGGAGCAGAGTTCC
AATACGCACAATCGAAACCTCGCGTTCAAGAATTAAACGTTCTTTCTAACGTAGCACAATTTACCGTACACAAGCCTCAA
GGATATATAGGTCAGCAACTGCCTCTTCCACAAACTGCAGGAACG------TCCGGTGCTACAAATGTAAAAAATGCAAC
AATTAACTACCATGAGTGGCAAGTTGGCGCTGCATTGTCTTATAGACTCAATATGCTTGTTCCTTACATTGGTGTTCAGT
GGTCTAGAGCTNCCTTCGATGCAGACACTATCCAAATTGCGCAGCCAAAATTAGCTTCGCCCGTTCTTAACTTAACGACA
TGGAATCCTACATTACTAGGAGAAGCAACATCAGTA------AATACATTGAACAAATACGCTGATTGTCTGCAAATTGT
TTCTCTTCAAATTAACAAGTTGAAGTCCAGAAAAGCTTGTGGTGTTTCCATGGGAGCAACTTTACTTGATGCCGATAAAT
GGGCA------------------------------------------------------------------
>11-6bR_Switzerland_Pig
ATGAAAAAACTCTTAAAATCGGCGTTTTTATCCGCCGCATTTTTTGCTGGTGACGCCTCCTTACACGCTTTGCCTGTAGG
GAACCCAGCAGAGCCAAGTTTATTAATTGATGGGACGATATGGGAAGGTATGTCAGGAGATCCATGTGATCCTTGCGCTA
CTTGGTGCGACGCGATTAGCTTACGCGTAGGATTTTACGGAGATTATGTTTTCGACAGAGTCCTCAAAACAGATGTATCA
AAAATGTTTTCAATGGGTCCAGCGCCTACA---GGTTCTTCT------CCTGCAGACTCAGCTTCCTCACAAGAAAGACA
GAACCCAGCGTATGGCAAACATATGCACGATGCAGAATGGTTTACAAATGCAGGTTACATTGCATTAAACATTTGGGACC
GTTTCGATGTCTTCTGTACTTTAGGAGCTACTAGCGGCTACTTTAAAGGAAACTCTTCATCTTTCAACTTGATTGGTTTA
ATTGGGATTTCTGGAAGCGACCTTAATAA---TAAAATTCCAAATGCAAGTATTTCTAACGGTGTAGTAGAGCTCTATAC
AGATACAACCTTCTCTTGGAGTGTTGGAGCTCGTGGAGCTTTATGGGAATGTGGATGTGCAACTTTAGGAGCAGAGTTCC
AATACGCACAATCGAAACCTCGCGTTCAAGAATTAAACGTTCTTTCTAACGTAGCACAATTTACCGTACACAAGCCTCAA
GGATATATAGGTCAGCAACTGCCTCTTCCACAAACTGCAGGAACG------TCCGGTGCTACAAATGTAAAAAATGCAAC
AATTAACTACCATGAGTGGCAAGTTGGCGCTGCATTGTCTTATAGACTCAATATGCTTGTTCCTTACATTGGTGTTCAGT
GGTCTAGAGCTACCTTCGATGCAGACACTATCCAAATTGCGCAGCCAAAATTAGCTTCGCCCGTTCTTAACTTAACGACA
TGGAATCCTACATTACTAGGAGAAGCAACATCAGTA------AATGCATTGAACAAATACGCTGATTGTCTGCAAATTGT
TTCTCTTCAAATTAACAAGTTGAAGTCCAGAAAAGCTTGTGGTGTTTCCATGGGAGCAACTTTACTTGATGCCGATAAAT
GGGCA------------------------------------------------------------------
>26-28bR_Switzerland_Pig
ATGAAAAAACTCTTAAAATCGGCGTTTTTATCCGCCGCATTTTTTGCTGGTGACGCCTCCTTACACGCTTTGCCTGTAGG
GAACCCAGCAGAGCCAAGTTTATTAATTGATGGGACGATATGGGAAGGTATGTCAGGAGATCCATGTGATCCTTGCGCTA
CTTGGTGCGACGCGATTAGCTTACGCGTAGGATTTTACGGAGATTATGTTTTCGACAGAGTCCTCAAAACAGATGTATCA
AAAATGTTTTCAATGGGTCCAGCGCCTACA---GGTTCTTCT------CCTGCAGACTCAGCTTCCTCACAAGAAAGACA
GAACCCAGCGTATGGCAAACATATGCACGATGCAGAATGGTTTACAAATGCAGGTTACATTGCATTAAACATTTGGGACC
GTTTCGATGTCTTCTGTACTTTAGGAGCTACTAGCGGCTACTTTAAAGGAAACTCTTCATCTTTCAACTTGATTGGTTTA
ATTGGGATTTCTGGAAGCGACCTTAATAA---TAAAATTCCAAATGCAAGTATTTCTAACGGTGTAGTAGAGCTCTATAC
AGATACAACCTTCTCTTGGAGTGTTGGAGCTCGTGGAGCTTTATGGGAATGTGGATGTGCAACTTTAGGAGCAGAGTTCC
AATACGCACAATCGAAACCTCGCGTTCAAGAATTAAACGTTCTTTCTAACGTAGCACAATTTACCGTACACAAGCCTCAA
GGATATATAGGTCAGCAACTGCCTCTTCCACAAACTGCAGGAACG------TCCGGTGCTACAAATGTAAAAAATGCAAC
AATTAACTACCATGAGTGGCAAGTTGGCGCTGCATTGTCTTATAGACTCAATATGCTTGTTCCTTACATTGGTGTTCAGT
GGTCTAGAGCTACCTTCGATGCAGACACTATCCAAATTGCGCAGCCAAAATTAGCTTCGCCCGTTCTTAACTTAACGACA
TGGAATCCTACATTACTAGGAGAAGCAACATCAGTA------AATGCATTGAACAAATACGCTGATTGTCTGCAAATTGT
TTCTCTTCAAATTAACAAGTTGAAGTCCAGAAAAGCTTGTGGTGTTTCCATGGGAGCAACTTTACTTGATGCCGATAAAT
GGGCA------------------------------------------------------------------
>10-28bR_Switzerland_Pig
ATGAAAAAACTCTTAAAATCGGCGTTTTTATCCGCCGCATTTTTTGCTGGTGACGCCTCCTTACACGCTTTGCCTGTAGG
GAACCCAGCAGAGCCAAGTTTATTAATTGATGGGACGATATGGGAAGGTATGTCAGGAGATCCATGTGATCCTTGCGCTA
CTTGGTGCGACGCGATTAGCTTACGCGTAGGATTTTACGGAGATTATGTTTTCGACAGAGTCCTCAAAACAGATGTATCA
AAAATGTTTTCAATGGGTCCAGCGCCTACA---GGTTCTTCT------CCTGCAGACTCAGCTTCCTCACAAGAAAGACA
GAACCCAGCGTATGGCAAACATATGCACGATGCAGAATGGTTTACAAATGCAGGTTACATTGCATTAAACATTTGGGACC
GTTTCGATGTCTTCTGTACTTTAGGAGCTACTAGCGGCTACTTTAAAGGAAACTCTTCATCTTTCAACTTGATTGGTTTA
ATTGGGATTTCTGGAAGCGACCTTAATAA---TAAAATTCCAAATGCAAGTATTTCTAACGGTGTAGTAGAGCTCTATAC
AGATACAACCTTCTCTTGGAGTGTTGGAGCTCGTGGAGCTTTATGGGAATGTGGATGTGCAACTTTAGGAGCAGAGTTCC
AATACGCACAATCGAAACCTCGCGTTCAAGAATTAAACGTTCTTTCTAACGTAGCACAATTTACCGTACACAAGCCTCAA
GGATATATAGGTCAGCAACTGCCTCTTCCACAAACTGCAGGAACG------TCCGGTGCTACAAATGTAAAAAATGCAAC
AATTAACTACCATGAGTGGCAAGTTGGCGCTGCATTGTCTTATAGACTCAATATGCTTGTTCCTTACATTGGTGTTCAGT
GGTCTAGAGCTACCTTCGATGCAGACACTATCCAAATTGCGCAGCCAAAATTAGCTTCGCCCGTTCTTAACTTAACGACA
TGGAATCCTACATTACTAGGAGAAGCAACATCAGTA------AATGCATTGAACAAATACGCTGATTGTCTGCAAATTGT
TTCTCTTCAAATTAACAAGTTGAAGTCCAGAAAAGCTTGTGGTGTTTCCATGGGAGCAACTTTACTTGATGCCGATAAAT
GGGCA------------------------------------------------------------------
>5-26bR_Switzerland_Pig
ATGAAAAAACTCTTAAAATCGGCGTTTTTATCCGCCGCATTTTTTGCTGGTGACGCCTCCTTACACGCTTTGCCTGTAGG
GAACCCAGCAGAGCCAAGTTTATTAATTGATGGGACGATATGGGAAGGTATGTCAGGAGATCCATGTGATCCTTGCGCTA
CTTGGTGCGACGCGATTAGCTTACGCGTAGGATTTTACGGAGATTATGTTTTCGACAGAGTCCTCAAAACAGATGTATCA
AAAATGTTTTCAATGGGTCCAGCGCCTACA---GGTTCTTCT------CCTGCAGACTCAGCTTCCTCACAAGAAAGACA
GAACCCAGCGTATGGCAAACATATGCACGATGCAGAATGGTTTACAAATGCAGGTTACATTGCATTAAACATTTGGGACC
GTTTCGATGTCTTCTGTACTTTAGGAGCTACTAGCGGCTACTTTAAAGGAAACTCTTCATCTTTCAACTTGATTGGTTTA
ATTGGGATTTCTGGAAGCGACCTTAATAA---TAAAATTCCAAATGCAAGTATTTCTAACGGTGTAGTAGAGCTCTATAC
AGATACAACCTTCTCTTGGAGTGTTGGAGCTCGTGGAGCTTTATGGGAATGTGGATGTGCAACTTTAGGAGCAGAGTTCC
AATACGCACAATCGAAACCTCGCGTTCAAGAATTAAACGTTCTTTCTAACGTAGCACAATTTACCGTACACAAGCCTCAA
GGATATATAGGTCAGCAACTGCCTCTTCCACAAACTGCAGGAACG------TCCGGTGCTACAAATGTAAAAAATGCAAC
AATTAACTACCATGAGTGGCAAGTTGGCGCTGCATTGTCTTATAGACTCAATATGCTTGTTCCTTACATTGGTGTTCAGT
GGTCTAGAGCTACCTTCGATGCAGACACTATCCAAATTGCGCAGCCAAAATTAGCTTCGCCCGTTCTTAACTTAACGACA
TGGAATCCTACATTACTAGGAGAAGCAACATCAGTA------AATGCATTGAACAAATACGCTGATTGTCTGCAAATTGT
TTCTCTTCAAATTAACAAGTTGAAGTCCAGAAAAGCTTGTGGTGTTTCCATGGGAGCAACTTTACTTGATGCCGATAAAT
GGGCA------------------------------------------------------------------
>2-16bR_Switzerland_Pig
ATGAAAAAACTCTTAAAATCGGCGTTTTTATCCGCCGCATTTTTTGCTGGTGACGCCTCCTTACACGCTTTGCCTGTAGG
GAACCCAGCAGAGCCAAGTTTATTAATTGATGGGACGATATGGGAAGGTATGTCAGGAGATCCATGTGATCCTTGCGCTA
CTTGGTGCGACGCGATTAGCTTACGCGTAGGATTTTACGGAGATTATGTTTTCGACAGAGTCCTCAAAACAGATGTATCA
AAAATGTTTTCAATGGGTCCAGCGCCTACA---GGTTCTTCT------CCTGCAGACTCAGCTTCCTCACAAGAAAGACA
GAACCCAGCGTATGGCAAACATATGCACGATGCAGAATGGTTTACAAATGCAGGTTACATTGCATTAAACATTTGGGACC
GTTTCGATGTCTTCTGTACTTTAGGAGCTACTAGCGGCTACTTTAAAGGAAACTCTTCATCTTTCAACTTGATTGGTTTA
ATTGGGATTTCTGGAAGCGACCTTAATAA---TAAAATTCCAAATGCAAGTATTTCTAACGGTGTAGTAGAGCTCTATAC
AGATACAACCTTCTCTTGGAGTGTTGGAGCTCGTGGAGCTTTATGGGAATGTGGATGTGCAACTTTAGGAGCAGAGTTCC
AATACGCACAATCGAAACCTCGCGTTCAAGAATTAAACGTTCTTTCTAACGTAGCACAATTTACCGTACACAAGCCTCAA
GGATATATAGGTCAGCAACTGCCTCTTCCACAAACTGCAGGAACG------TCCGGTGCTACAAATGTAAAAAATGCAAC
AATTAACTACCATGAGTGGCAAGTTGGCGCTGCATTGTCTTATAGACTCAATATGCTTGTTCCTTACATTGGTGTTCAGT
GGTCTAGAGCTACCTTCGATGCAGACACTATCCAAATTGCGCAGCCAAAATTAGCTTCGCCCGTTCTTAACTTAACGACA
TGGAATCCTACATTACTAGGAGAAGCAACATCAGTA------AATACATTGAACAAATACGCTGATAGTCTGCAAATTGT
TTCTCTTCAAATTAACAAGTTGAAGTCCAGAAAAGCTTGTGGTGTTTCCATGGGAGCAACTTTACTTGATGCCGATAAAT
GGGCA------------------------------------------------------------------
>Wilson_AZWH_oc_27-7-22
ATGAAAAAACTCTTAAAATCGGCGTTTTTATCCGCCGCATTTTTTGCTGGTGACGCCTCCTTACACGCTTTGCCTGTAGG
GAACCCAGCAGAGCCAAGTTTATTAATTGATGGGACGATATGGGAAGGTATGTCAGGAGATCCATGTGATCCTTGCGCTA
CTTGGTGCGACGCGATTAGCTTACGCGTAGGATTTTACGGAGATTATGTTTTCGACAGAGTCCTCAAGACAGATGTACCT
AAAATGTTTTCAATGGGAGCTGCCCCTACATCACCTGATAAT------CCCGCAGACTCAACTGTAAAACAAGAAAGACA
AAACCCAGCGTATGGAAAACATATGCACGATGCGGAGTGGTTCACAAATGCGGGTTATATTGCATTAAACATTTGGGACC
GTTTTGATATTTTCTGCACTTTAGGAGCTACTAGCGGGTATTTTAAAGGGAACTCTTCGTCCTTCAATTTAATTGGTTTA
ATTGGGATTTCTGGGTCAACCCTGAATGA---TAAGCTCCCAAACGCAAATATTTCTAACGGCGTAGTAGAGCTATATAC
AGACACAACCTTTTCTTGGAGCGTTGGAGCTCGCGGAGCTTTGTGGGAATGTGGATGTGCAACTTTAGGAGCTGAATTCC
AATACGCACAATCGAAACCTCGCGTTCAAGAATTAAACGTTCTTTCTAACGTAGCACAATTTACCGTACACAAGCCTCAA
GGATATATAGGTCAGCAACTGCCTCTTCCAATAATCGCAGGAACG------AGCAATGCTACAGACTTGAAAAATGCTAC
GATCAACTATCATGAGTGGCAAGTTGGTGCAGCTTTGTCTTATAGGCTCAATATGCTTGTTCCGTACATCGGCGTTCAGT
GGTCTAGAGCTACCTTCGATGCAGATACCATTCAAATTGCGCAGCCAAAACTGGCTTCGCCTATTTTTAGGCTGACTACA
TGGAATCCTACATTATTAGGGCAGGCAACAC------AAGTAGATAGCACTAATATTTATGCAGATGCTTTACAAATTGT
TTCTCTTCAAATTAACAAATTGAAGTCCAGAAAAGCTTGTGGTGTTTCTATGGGAGCAACTTTACTTGATGCCGATAAAT
GGGCA------------------------------------------------------------------
>Teddy_AZWH_UGT_21-11-23
ATGAAAAAACTCTTAAAATCGGCGTTTTTATCCGCCGCATTTTTTGCTGGTGACGCCTCCTTACACGCTTTGCCTGTAGG
GAACCCAGCAGAGCCAAGTTTATTAATTGATGGGACGATATGGGAAGGTATGTCAGGAGATCCATGTGATCCTTGCGCTA
CTTGGTGCGACGCGATTAGCTTACGCGTAGGATTTTACGGAGATTATGTTTTCGACAGAGTCCTCAAGACAGATGTACCT
AAAATGTTTTCAATGGGAGCTGCCCCTACATCACCTGATAAT------CCCGCAGACTCAACTGTAAAACAAGAAAGACA
AAACCCAGCGTATGGAAAACATATGCACGATGCGGAGTGGTTCACAAATGCGGGTTATATTGCATTAAACATTTGGGACC
GTTTTGATATTTTCTGCACTTTAGGAGCTACTAGCGGGTATTTTAAAGGGAACTCTTCGTCCTTCAATTTAATTGGTTTA
ATTGGGATTTCTGGGTCAACCCTGAATGA---TAAGCTCCCAAACACAAATATTTCTAACGGCGTAGTAGAGCTATATAC
AGACACAACCTTTTCTTGGAGCGTTGGAGCTCGCGGAGCTTTGTGGGAATGTGGATGTGCAACTTTAGGAGCTGAATTCC
AATACGCACAATCGAAACCTCGCGTTCAAGAATTAAACGTTCTTTCTAACGTAGCACAATTTACCGTACACAAGCCTCAA
GGATATATAGGTCAGCAACTGCCTCTTCCAACAACCGCAGGAACG------AGCAATGCTACAGACTTGAAAAATGCTAC
GATCAACTATCATGAGTGGCAAGTTGGTGCAGCTTTGTCTTATAGGCTCAATATGCTTGTTCCGTACATCGGCGTTCAGT
GGTCTAGAGCTACCTTCGATGCAGATACCATTCAAATTGCGCAGCCAAAACTGGCTTCGCCTATTTTTAGGCTGACTACA
TGGAATCCTACATTATTAGGGCAGGCAACAC------AAGTAGATAGCAATAATATTTATGCAGATGCTTTACAAATTGT
TTCTCTTCAAATTAACAAATTGAAGTCCAGAAAAGCTTGTGGTGTTTCTATGGGAGCAACTTTACTTGATGCCGATAAAT
GGGCA------------------------------------------------------------------
>Leonie_AZWH_UGT_2-9-23
ATGAAAAAACTCTTAAAATCGGCGTTTTTATCCGCCGCATTTTTTGCTGGTGACGCCTCCTTACACGCTTTGCCTGTAGG
GAACCCAGCAGAGCCAAGTTTATTAATTGATGGGACGATATGGGAAGGTATGTCAGGAGATCCATGTGATCCTTGCGCTA
CTTGGTGCGACGCGATTAGCTTACGCGTAGGATTTTACGGAGATTATGTTTTCGACAGAGTCCTCAAGACAGATGTACCT
AAAATGTTTTCAATGGGAGCTGCCCCTACATCACCTGATAAT------CCCGCAGACTCAACTGTAAAACAAGAAAGACA
AAACCCAGCGTATGGAAAACATATGCACGATGCGGAGTGGTTCACAAATGCGGGTTATATTGCATTAAACATTTGGGACC
GTTTTGATATTTTCTGCACTTTAGGAGCTACTAGCGGGTATTTTAAAGGGAACTCTTCGTCCTTCAATTTAATTGGTTTA
ATTGGGATTTCTGGGTCAACCCTGAATGA---TAAGCTCCCAAACACAAATATTTCTAACGGCGTAGTAGAGCTATATAC
AGACACAACCTTTTCTTGGAGCGTTGGAGCTCGCGGAGCTTTGTGGGAATGTGGATGTGCAACTTTAGGAGCTGAATTCC
AATACGCACAATCGAAACCTCGCGTTCAAGAATTAAACGTTCTTTCTAACGTAGCACAATTTACCGTACACAAGCCTCAA
GGATATATAGGTCAGCAACTGCCTCTTCCAACAACCGCAGGAACG------AGCAATGCTACAGACTTGAAAAATGCTAC
GATCAACTATCATGAGTGGCAAGTTGGTGCAGCTTTGTCTTATAGGCTCAATATGCTTGTTCCGTACATCGGCGTTCAGT
GGTCTAGAGCTACCTTCGATGCAGATACCATTCAAATTGCGCAGCCAAAACTGGCTTCGCCTATTTTTAGGCTGACTACA
TGGAATCCTACATTATTAGGGCAGGCAACAC------AAGTAGATAGCAATAATATTTATGCAGATGCTTTACAAATTGT
TTCTCTTCAAATTAACAAATTGAAGTCCAGAAAAGCTTGTGGTGTTTCTATGGGAGCAACTTTACTTGATGCCGATAAAT
GGGCA------------------------------------------------------------------
>Tufty_AZWH_UGT_13-3-23
ATGAAAAAACTCTTAAAATCGGCGTTTTTATCCGCCGCATTTTTTGCTGGTGACGCCTCCTTACACGCTTTGCCTGTAGG
GAACCCAGCAGAGCCAAGTTTATTAATTGATGGGACGATATGGGAAGGTATGTCAGGAGATCCATGTGATCCTTGCGCTA
CTTGGTGCGACGCGATTAGCTTACGCGTAGGATTTTACGGAGATTATGTTTTCGACAGAGTCCTCAAGACAGATGTACCT
AAAATGTTTTCAATGGGAGCTGCCCCTACATCACCTGATAAT------CCCGCAGACTCAACTGTAAAACAAGAAAGACA
AAACCCAGCGTATGGAAAACATATGCACGATGCGGAGTGGTTCACAAATGCGGGTTATATTGCATTAAACATTTGGGACC
GTTTTGATATTTTCTGCACTTTAGGAGCTACTAGCGGGTATTTTAAAGGGAACTCTTCGTCCTTCAATTTAATTGGTTTA
ATTGGGATTTCTGGGTCAACCCTGAATGA---TAAGCTCCCAAACACAAATATTTCTAACGGCGTAGTAGAGCTATATAC
AGACACAACCTTTTCTTGGAGCGTTGGAGCTCGCGGAGCTTTGTGGGAATGTGGATGTGCAACTTTAGGAGCTGAATTCC
AATACGCACAATCGAAACCTCGCGTTCAAGAATTAAACGTTCTTTCTAACGTAGCACAATTTACCGTACACAAGCCTCAA
GGATATATAGGTCAGCAACTGCCTCTTCCAACAACCGCAGGAACG------AGCAATGCTACAGACTTGAAAAATGCTAC
GATCAACTATCATGAGTGGCAAGTTGGTGCAGCTTTGTCTTATAGGCTCAATATGCTTGTTCCGTACATCGGCGTTCAGT
GGTCTAGAGCTACCTTCGATGCAGATACCATTCAAATTGCGCAGCCAAAACTGGCTTCGCCTATTTTTAGGCTGACTACA
TGGAATCCTACATTATTAGGGCAGGCAACAC------AAGTAGATAGCAATAATATTTATGCAGATGCTTTACAAATTGT
TTCTCTTCAAATTAACAAATTGAAGTCCAGAAAAGCTTGTGGTGTTTCTATGGGAGCAACTTTACTTGATGCCGATAAAT
GGGCA------------------------------------------------------------------
>Noodle_AZWH_UGT_9-10-21
ATGAAAAAACTCTTAAAATCGGCGTTTTTATCCGCCGCATTTTTTGCTGGTGACGCCTCCTTACACGCTTTGCCTGTAGG
GAACCCAGCAGAGCCAAGTTTATTAATTGATGGGACGATATGGGAAGGTATGTCAGGAGATCCATGTGATCCTTGCGCTA
CTTGGTGCGACGCGATTAGCTTACGCGTAGGATTTTACGGAGATTATGTTTTCGACAGAGTCCTCAAGACAGATGTACCT
AAAATGTTTTCAATGGGAGCTGCCCCTACATCACCTGATAAT------CCCGCAGACTCAACTGTAAAACAAGAAAGACA
AAACCCAGCGTATGGAAAACATATGCACGATGCGGAGTGGTTCACAAATGCGGGTTATATTGCATTAAACATTTGGGACC
GTTTTGATATTTTCTGCACTTTAGGAGCTACTAGCGGGTATTTTAAAGGGAACTCTTCGTCCTTCAATTTAATTGGTTTA
ATTGGGATTTCTGGGTCAACCCTGAATGA---TAAGCTCCCAAACACAAATATTTCTAACGGCGTAGTAGAGCTATATAC
AGACACAACCTTTTCTTGGAGCGTTGGAGCTCGCGGAGCTTTGTGGGAATGTGGATGTGCAACTTTAGGAGCTGAATTCC
AATACGCACAATCGAAACCTCGCGTTCAAGAATTAAACGTTCTTTCTAACGTAGCACAATTTACCGTACACAAGCCTCAA
GGATATATAGGTCAGCAACTGCCTCTTCCAACAACCGCAGGAACG------AGCAATGCTACAGACTTGAAAAATGCTAC
GATCAACTATCATGAGTGGCAAGTTGGTGCAGCTTTGTCTTATAGGCTCAATATGCTTGTTCCGTACATCGGCGTTCAGT
GGTCTAGAGCTACCTTCGATGCAGATACCATTCAAATTGCGCAGCCAAAACTGGCTTCGCCTATTTTTAGGCTGACTACA
TGGAATCCTACATTATTAGGGCAGGCAACAC------AAGTAGATAGCAGTAATATTTATGCAGATGCTTTACAAATTGT
TTCTCTTCAAATTAACAAATTGAAGTCCAGAAAAGCTTGTGGTGTTTCTATGGGAGCAACTTTACTTGATGCCGATAAAT
GGGCA------------------------------------------------------------------
>1710S_Austria_Pig
ATGAAAAAACTCTTAAAATCGGCGTTTTTATCCGCCGCATTTTTTGCTGGTGACGCCTCCTTACACGCTTTGCCTGTAGG
GAACCCAGCAGAGCCAAGTTTATTAATTGATGGGACGATATGGGAAGGTATGTCAGGAGATCCATGTGATCCTTGCGCTA
CTTGGTGCGACGCGATTAGCTTACGCGTAGGATTTTACGGAGATTATGTTTTCGACAGAGTCCTCAAGACAGATGTACCT
AAAATGTTTTCAATGGGAGCTGCCCCTACATCACCTGATAAT------CCCGCAGACTCAACTGTAAAACAAGAAAGACA
AAACCCAGCGTATGGAAAACATATGCACGATGCGGAGTGGTTCACAAATGCGGGTTATATTGCATTAAACATTTGGGACC
GTTTTGATATTTTCTGCACTTTAGGAGCTACTAGCGGGTATTTTAAAGGGAACTCTTCGTCCTTCAATTTAATTGGTTTA
ATTGGGATTTCTGGGTCAACCCTGAATGA---TAAGCTCCCAAACGCAAATATTTCTAACGGCGTAGTAGAGCTATATAC
AGACACAACCTTTTCTTGGAGCGTTGGAGCTCGCGGAGCTTTGTGGGAATGTGGATGTGCAACTTTAGGAGCTGAATTCC
AATACGCACAATCGAAACCTCGCGTTCAAGAATTAAACGTTCTTTCTAACGTAGCACAATTTACCGTACACAAGCCTCAA
GGATATATAGGTCAGCAACTGCCTCTTCCAACAACCGCAGGAACG------AGCAATGCTACAGACTTGAAAAATGCTAC
GATCAACTATCATGAGTGGCAAGTTGGTGCAGCTTTGTCTTATAGGCTCAATATGCTTGTTCCGTACATCGGCGTTCAGT
GGTCTAGAGCTACCTTCGATGCAGATACCATTCAAATTGCGCAGCCAAAACTGGCTTCGCCTATTTTTAGGCTGACTACA
TGGAATCCTACATTATTAGGGCAGGCAACAC------AAGTAGATGGCACTAATATTTTAGCAGATGCTTTACAAATTGT
TTCTCTTCAAATTAACAAATTGAAGTCCAGAAAAGCTTGTGGTGTTTCTATGGGAGCAACTTTACTTGATGCCGATAAAT
GGGCA------------------------------------------------------------------
>F1048_China_Cattle
ATGAAAAAACTCTTAAAATCGGCGTTTTTATCCGCCGCATTTTTTGCTGGTGACGCCTCCTTACACGCTTTGCCTGTAGG
GAACCCAGCAGAGCCAAGTTTATTAATTGATGGGACGATATGGGAAGGTATGTCAGGAGATCCATGTGATCCTTGCGCTA
CTTGGTGCGACGCGATTAGCTTACGCGTAGGATTTTACGGAGATTATGTTTTCGACAGAGTCCTCAAGACAGATGTACCT
AAAATGTTTTCAATGGGAGCTGCCCCTACATCACCTGATAAT------CCCGCAGACTCAATTGTAAAACAAGAAAGACA
AAACCCAGCGTATGGAAAACATATGCACGATGCGGAGTGGTTCACAAATGCGGGTTATATTGCATTAAACATTTGGGACC
GTTTTGATATTTTCTGCACTTTAGGAGCTACTAGCGGGTATTTTAAAGGGAACTCTTCGTCCTTCAATTTAATTGGTTTA
ATTGGGATTTCTGGGTCAACCCTGAATGA---TAAGCTCCCAAACGCAAATATTTCTAACGGCGTAGTAGAGCTATATAC
AGACACAACCTTTTCTTGGAGCGTTGGAGCTCGCGGAGCTTTGTGGGAATGTGGATGTGCAACTTTAGGAGCTGAATTCC
AATACGCACAATCGAAACCTCGCGTTCAAGAATTAAACGTTCTTTCTAACGTAGCACAATTTACCGTACACAAGCCTCAA
GGATATATAGGTCAGCAACTGCCTCTTCCAACAACCGCAGGAACG------AGCAATGCTACAGACTTGAAAAATGCTAC
GATCAACTATCATGAGTGGCAAGTTGGTGCAGCTTTGTCTTATAGGCTCAATATGCTTGTTCCGTACATCGGCGTTCAGT
GGTCTAGAGCTACCTTCGATGCAGATACCATTCAAATTGCGCAGCCAAAACTGGCTTCGCCTATTTTTAGGCTGACTACA
TGGAATCCTACATTATTAGGGCAGGCAACAC------AAGTAGATGGCACTAATATTTATGCAGATGCTTTACAAATTGT
TTCTCTTCAAATTAACAAATTGAAGTCCAGAAAAGCTTGTGGTGTTTCCATGGGAGCAACTTTACTTGATGCCGATAAAT
GGGCA------------------------------------------------------------------
>R106_Austria_Pig
ATGAAAAAACTCTTAAAATCGGCGTTTTTATCCGCCGCATTTTTTGCTGGTGACGCCTCCTTACACGCTTTGCCTGTAGG
GAACCCAGCAGAGCCAAGTTTATTAATTGATGGGACGATATGGGAAGGTATGTCAGGAGATCCATGTGATCCTTGCGCTA
CTTGGTGCGACGCGATTAGCTTACGCGTAGGATTTTACGGAGATTATGTTTTCGACAGAGTCCTCAAGACAGATGTACCT
AAAATGTTTTCAATGGGAGCTGCCCCTACATCACCTGATAAT------CCCGCAGACTCAACTGTAAAACAAGAAAGACA
AAACCCAGCGTATGGAAAACATATGCACGATGCGGAGTGGTTCACAAATGCGGGTTATATTGCATTAAACATTTGGGACC
GTTTTGATATTTTCTGCACTTTAGGAGCTACTAGCGGGTATTTTAAAGGGAACTCTTCGTCCTTCAATTTAATTGGTTTA
ATTGGGATTTCTGGGTCAACCCTGAATGA---TAAGCTCCCAAACGCAAATATTTCTAACGGCGTAGTAGAGCTATATAC
AGACACAACCTTTTCTTGGAGCGTTGGAGCTCGCGGAGCTTTGTGGGAATGTGGATGTGCAACTTTAGGAGCTGAATTCC
AATACGCACAATCGAAACCTCGCGTTCAAGAATTAAACGTTCTTTCTAACGTAGCACAATTTACCGTACACAAGCCTCAA
GGATATATAGGTCAGCAACTGCCTCTTCCAACAACCGCAGGAACG------AGCAATGCTACAGACTTGAAAAATGCTAC
GATCAACTATCATGAGTGGCAAGTTGGTGCAGCTTTGTCTTATAGGCTCAATATGCTTGTTCCGTACATCGGCGTTCAGT
GGTCTAGAGCTACCTTCGATGCAGATACCATTCAAATTGCGCAGCCAAAACTGGCTTCGCCTATTTTTAGGCTGACTACA
TGGAATCCTACATTATTAGGGCAGGCAACAC------AAGTAGATGGCACTAATATTTATGCAGATGCTTTACAAATTGT
TTCTCTTCAAATTAACAAATTGAAGTCCAGAAAAGCTTGTGGTGTTTCTATGGGAGCAACTTTACTTGATGCCGATAAAT
GGGCA------------------------------------------------------------------
>1920BRZ_Austria_Pig
ATGAAAAAACTCTTAAAATCGGCGTTTTTATCCGCCGCATTTTTTGCTGGTGACGCCTCCTTACACGCTTTGCCTGTAGG
GAACCCAGCAGAGCCAAGTTTATTAATTGATGGGACGATATGGGAAGGTATGTCAGGAGATCCATGTGATCCTTGCGCTA
CTTGGTGCGACGCGATTAGCTTACGCGTAGGATTTTACGGAGATTATGTTTTCGACAGAGTCCTCAAGACAGATGTACCT
AAAATGTTTTCAATGGGAGCTGCCCCTACATCACCTGATAAT------CCCGCAGACTCAACTGTAAAACAAGAAAGACA
AAACCCAGCGTATGGAAAACATATGCACGATGCGGAGTGGTTCACAAATGCGGGTTATATTGCATTAAACATTTGGGACC
GTTTTGATATTTTCTGCACTTTAGGAGCTACTAGCGGGTATTTTAAAGGGAACTCTTCGTCCTTCAATTTAATTGGTTTA
ATTGGGATTTCTGGGTCAACCCTGAATGA---TAAGCTCCCAAACGCAAATATTTCTAACGGCGTAGTAGAGCTATATAC
AGACACAACCTTTTCTTGGAGCGTTGGAGCTCGCGGAGCTTTGTGGGAATGTGGATGTGCAACTTTAGGAGCTGAATTCC
AATACGCACAATCGAAACCTCGCGTTCAAGAATTAAACGTTCTTTCTAACGTAGCACAATTTACCGTACACAAGCCTCAA
GGATATATAGGTCAGCAACTGCCTCTTCCAACAACCGCAGGAACG------AGCAATGCTACAGACTTGAAAAATGCTAC
GATCAACTATCATGAGTGGCAAGTTGGTGCAGCTTTGTCTTATAGGCTCAATATGCTTGTTCCGTACATCGGCGTTCAGT
GGTCTAGAGCTACCTTCGATGCAGATACCATTCAAATTGCGCAGCCAAAACTGGCTTCGCCTATTTTTAGGCTGACTACA
TGGAATCCTACATTATTAGGGCAGGCAACAC------AAGTAGATGGCACTAATATTTATGCAGATGCTTTACAAATTGT
TTCTCTTCAAATTAACAAATTGAAGTCCAGAAAAGCTTGTGGTGTTTCTATGGGAGCAACTTTACTTGATGCCGATAAAT
GGGCA------------------------------------------------------------------
>Chlamydia_pecorum_genotype_L1
ATGAAAAAACTCTTAAAATCGGCGTTTTTATCCGCCGCATTTTTTGCTGGTGACGCCTCCTTACACGCTTTGCCTGTAGG
GAACCCAGCAGAGCCAAGTTTATTAATTGATGGGACGATATGGGAAGGTATGTCAGGAGATCCATGTGATCCTTGCGCTA
CTTGGTGCGACGCGATTAGCTTACGCGTAGGATTTTACGGAGATTATGTTTTCGACAGAGTCCTCAAGACAGATGTACCT
AAAATGTTTTCAATGGGAGCTGCCCCTACATCACCTGATAAT------CCCGCAGACTCAACTGTAAAACAAGAAAGACA
AAACCCAGCGTATGGAAAACATATGCACGATGCGGAGTGGTTCACAAATGCGGGTTATATTGCATTAAACATTTGGGACC
GTTTTGATATTTTCTGCACTTTAGGAGCTACTAGCGGGTATTTTAAAGGGAACTCTTCGTCCTTCAATTTAATTGGTTTA
ATTGGGATTTCTGGGTCAACCCTGAATGA---TAAGCTCCCAAACGCAAATATTTCTAACGGCGTAGTAGAGCTATATAC
AGACACAACCTTTTCTTGGAGCGTTGGAGCTCGCGGAGCTTTGTGGGAATGTGGATGTGCAACTTTAGGAGCTGAATTCC
AATACGCACAATCGAAACCTCGCGTTCAAGAATTAAACGTTCTTTCTAACGTAGCACAATTTACCGTACACAAGCCTCAA
GGATATATAGGTCAGCAACTGCCTCTTCCAACAACCGCAGGAACG------AGCAATGCTACAGACTTGAAAAATGCTAC
GATCAACTATCATGAGTGGCAAGTTGGTGCAGCTTTGTCTTATAGGCTCAATATGCTTGTTCCGTACATCGGCGTTCAGT
GGTCTAGAGCTACCTTCGATGCAGATACCATTCAAATTGCGCAGCCAAAACTGGCTTCGCCTATTTTTAGGCTGACTACA
TGGAATCCTACATTATTAGGGCAGGCAACAC------AAGTAGATGGCACTAATATTTATGCAGATGCTTTACAAATTGT
TTCTCTTCAAATTAACAAATTGAAGTCCAGAAAAGCTTGTGGTGTTTCTATGGGAGCAACTTTACTTGATGCCGATAAAT
GGGCA------------------------------------------------------------------
>L1_Austria_Pig
ATGAAAAAACTCTTAAAATCGGGGTTTTTATCCGCCGCATTTTTTGCTGGTGACGCCTCCTTACACGCTTTGCCTGTAGG
GAACCCAGCAGAGCCAAGTTTATTAATTGATGGGACGATATGGGAAGGTATGTCAGGAGATCCATGTGATCCTTGCGCTA
CTTGGTGCGACGCGATTAGCTTACGCGTAGGATTTTACGGAGATTATGTTTTCGACAGAGTCCTCAAGACAGATGTACCT
AAAATGTTTTCAATGGGAGCTGCCCCTACATCACCTGATAAT------CCCGCAGACTCAACTGTAAAACAAGAAAGACA
AAACCCAGCGTATGGAAAACATATGCACGATGCGGAGTGGTTCACAAATGCGGGTTATATTGCATTAAACATTTGGGACC
GTTTTGATATTTTCTGCACTTTAGGAGCTACTAGCGGGTATTTTAAAGGGAACTCTTCGTCCTTCAATTTAATTGGTTTA
ATTGGGATTTCTGGGTCAACCCTGAATGA---TAAGCTCCCAAACGCAAATATTTCTAACGGCGTAGTAGAGCTATATAC
AGACACAACCTTTTCTTGGAGCGTTGGAGCTCGCGGAGCTTTGTGGGAATGTGGATGTGCAACTTTAGGAGCTGAATTCC
AATACGCACAATCGAAACCTCGCGTTCAAGAATTAAACGTTCTTTCTAACGTAGCACAATTTACCGTACACAAGCCTCAA
GGATATATAGGTCAGCAACTGCCTCTTCCAACAACCGCAGGAACG------AGCAATGCTACAGACTTGAAAAATGCTAC
GATCAACTATCATGAGTGGCAAGTTGGTGCAGCTTTGTCTTATAGGCTCAATATGCTTGTTCCGTACATCGGCGTTCAGT
GGTCTAGAGCTACCTTCGATGCAGATACCATTCAAATTGCGCAGCCAAAACTGGCTTCGCCTATTTTTAGGCTGACTACA
TGGAATCCTACATTATTAGGGCAGGCAACAC------AAGTAGATGGCACTAATATTTATGCAGATGCTTTACAAATTGT
TTCTCTTCAAATTAACAAATTGAAGTCCAGAAAAGCTTGTGGTGTTTCTATGGGAGCAACTTTACTTGATGCCGATAAAT
GGGCA------------------------------------------------------------------
>KF150141_Chlamydia_pecorum_genotype_K
ATGAAAAAACTCTTAAAATCGGCGTTTTTATCCGCCGCATTTTTTGCTGGTGACGCCTCCTTACACGCTTTGCCTGTAGG
GAACCCAGCAGAGCCAAGTTTATTAATTGATGGGACGATATGGGAAGGTATGTCAGGAGATCCATGTGATCCTTGCGCTA
CTTGGTGCGACGCGATTAGCTTACGCGTAGGATTTTACGGAGATTATGTTTTCGACAGAGTCCTCAAGACAGATGTGCCA
CAGAAGTTTTCAATGGGTCAAGCACCTTCA---ACTAATAGT------CCTGCGGATTCAGTTTCATTACAAGAAAGAGA
GAACCCAGCATATGGTAAGCATATGCACGATGCGGAGTGGTTCACAAATGCAGGCTACATTGCATTAAATATTTGGGACC
GTTTCGACATCTTTTGTACCTTAGGAGCCACTAGCGGGTATTTTAAAGGAAATTCTTCATCTTTCAACCTTATTGGTTTA
ATTGGGATCTCTGGATCCTCTCTTGAAGG---CAAATATCCAAACGCAAATATTTCTAACGGCGTAGTAGAGCTCTATAC
AGATACAACCTTCTCTTGGAGTGTTGGAGCTCGTGGAGCTTTATGGGAATGTGGATGTGCAACTTTAGGAGCAGAGTTCC
AATACGCACAATCGAAACCTCGCGTTCAAGAACTCAACGTTCTTTCTAACGTAGCACAATTTACCGTACACAAACCTCAA
GGATACATAGGTAAATCTTTGCCTCTTCCAACGAATGCAGGAACG------AGCAATGCTACAGACTTGAAAAATGCTAC
GATCAACTATCATGAGTGGCAAGTTGGTGCAGCTTTGTCTTATAGGCTCAATATGCTTGTTCCGTACATCGGCATTCAGT
GGTCTAGAGCTACCTTCGATGCAGATACTATCCAAATTGCGCAGCCAAGATTRGCYTCGCCTATCTTCTATCTRACTACG
TGGAATCCTACATTATTGGGAGAAGCAACTT------CAGTAGATGCAGGGAACAAATATGCTGATGTACTACAAATTGT
TTCTCTTCAAATTAACAAATTGAAGTCCAGAAAAGCTTGTGGTGTTTCCATGGGAGCAACTTTACTTGATGCCGATAAAT
GGGCAA-----------------------------------------------------------------
>Pippi_AZWH_oc_20-4-23
ATGAAAAAACTCTTAAAATCGCGTTTTTTATCCGCCGCATTTTTTGCTGGTAACGCCTCCTTACACGCTTTGCCTGTAGG
GAACCCAGCAGAGCCAAGTTTATTAATTGATGGGACGGTATGGGAAGGTATGTCAGGAGATCCATGTGATCCTTGCGCTA
CTTGGTGCGACGCGATTAGCTTACGCGTAGGATTTTACGGAGATTATGTTTTCGACAGAGTCCTTAAAACAGATGTGCCA
AAACAGTTTACAATGGGGCCTATACCTACTTCAAGTACTTCT------GCTGCAGACTCAGCTACACCAACAGAGAGAAA
TAACGCAGCGTATGGGAAACATATGCATGATGCGGAGTGGTTCACAAATGCAGGTTACATTGCGCTAAATATTTGGGACC
GTTTCGACATCTTTTGTACCTTAGGAGCCACTAGCGGGTATTTTAAAGGAAATTCTTCATCTTTCAACCTTATTGGTTTA
ATTGGGATCTCTGGATCCTCTCTTGAAGG---CAAATATCCAAACGCAAATATTTCTAACGGCGTAGTAGAGCTCTATAC
AGATACAACCTTCTCTTGGAGTGTTGGAGCTCGTGGAGCTTTATGGGAATGTGGATGTGCAACTTTAGGAGCAGAGTTCC
AATACGCACAATCGAAACCTCGCGTTCAAGAACTCAACGTTCTTTCTAACGTAGCACAATTTACCGTACACAAACCTCAA
GGATACATAGGTAAATCTTTGCCTCTTCCAACGAATGCAGGAACG------AGCAATGCTACAGACTTGAAAAATGCTAC
GATCAACTATCATGAGTGGCAAGTTGGTGCAGCTTTGTCTTATAGGCTCAATATGCTTGTTCCGTACATCGGCATTCAGT
GGTCTAGAGCTACCTTCGATGCAGATACTATCCAAATTGCGCAGCCAAGATTAGCTTCGACTATCTTCTATCTAACTACG
TGGAATCCTACATTATTGGGAGAAAGAACAT------CAGGAACAACCTTCGACCAATATGCTGACTCCCTACAAATTGT
TTCTCTTCAAATTAACAAATTGAAGTCTAGAAAAGCTTGTGGTGTTTCCATGGGAGCAACTTTACTTGATGCCGATAAAT
GGGCA------------------------------------------------------------------
>Oma_AZWH_oc_3-5-22
ATGAAAAAACTCTTAAAATCGGCGTTTTTATCCGCCGCATTTTTTGCTGGTGACGCCTCCTTACACGCTTTGCCTGTAGG
GAACCCAGCAGAGCCAAGTTTATTAATTGATGGGACGATATGGGAAGGTATGTCAGGAGATCCATGTGATCCTTGCGCTA
CTTGGTGCGACGCGATTAGCTTACGCGTAGGATTTTACGGAGATTATGTTTTCGACAGAGTCCTTAAAACAGATGTGCCA
AAACAGTTTACAATGGGGCCTATACCTACTTCAAGTACTTCT------GCTGCAGACTCAGCTACACCAACAGAGAGAAA
TAACGCAGCGTATGGGAAACATATGCATGATGCGGAGTGGTTCACAAATGCAGGTTACATTGCGCTAAATATTTGGGACC
GTTTCGACATCTTTTGTACCTTAGGAGCCACTAGCGGGTATTTTAAAGGAAATTCTTCATCTTTCAACCTTATTGGTTTA
ATTGGGATCTCTGGATCCTCTCTTGAAGG---CAAATATCCAAACGCAAATATTTCTAACGGCGTAGTAGAGCTCTATAC
AGATACAACCTTCTCTTGGAGTGTTGGAGCTCGTGGAGCTTTATGGGAATGTGGATGTGCAACTTTAGGAGCAGAGTTCC
AATACGCACAATCGAAACCTCGCGTTCAAGAACTCAACGTTCTTTCTAACGTAGCACAATTTACCGTACACAAACCTCAA
GGATACATAGGTAAATCTTTGCCTCTTCCAACGAATGCAGGAACG------AGCAATGCTACAGACTTGAAAAATGCTAC
GATCAACTATCATGAGTGGCAAGTTGGTGCAGCTTTGTCTTATAGGCTCAATATGCTTGTTCCGTACATCGGCATTCAGT
GGTCTAGAGCTACCTTCGATGCAGATACTATCCAAATTGCGCAGCCAAGATTAGCTTCGACTATCTTCTATCTAACTACG
TGGAATCCTACATTATTGGGAGAAAGAACAT------CAGGAACAACCTTCGACCAATATGCTGACTCCCTACAAATTGT
TTCTCTTCAAATTAACAAATTGAAGTCTAGAAAAGCTTGTGGTGTTTCCATGGGAGCAACTTTACTTGATGCCGATAAAT
GGGCA------------------------------------------------------------------
>Vic_A1_koala
ATGAAAAAACTCTTAAAATCGGCGTTTTTATCCGCCGCATTTTTTGCTGGTGACGCCTCCTTACACGCTTTGCCTGTAGG
GAACCCAGCAGAGCCAAGTTTATTAATTGATGGGACGGTATGGGAAGGTATGTCAGGAGATCCATGTGATCCTTGCGCTA
CTTGGTGCGACGCGATTAGCTTACGCGTAGGATTTTACGGAGATTATGTTTTCGACAGAGTCCTTAAAACAGATGTGCCA
AAACAGTTTACAATGGGGCCTATACCTACTTCAAGTACTTCT------GCTGCAGACTCAGCTATACCAACAGAGAGAAA
TAACGCAGCGTATGGGAAACATATGCATGATGCGGAGTGGTTCACAAATGCAGGTTACATTGCGCTAAATATTTGGGACC
GTTTCGACATCTTTTGTACCTTAGGAGCCACTAGCGGGTATTTTAAAGGAAATTCTTCATCTTTCAACCTTATTGGTTTA
ATTGGGATCTCTGGATCCTCTCTTGAAGG---CAAATATCCAAACGCAAATATTTCTAACGGCGTAGTAGAGCTCTATAC
AGATACAACCTTCTCTTGGAGTGTTGGAGCTCGTGGAGCTTTATGGGAATGTGGATGTGCAACTTTAGGAGCAGAGTTCC
AATACGCACAATCGAAACCTCGCGTTCAAGAACTCAACGTTCTTTCTAACGTAGCACAATTTACCGTACACAAACCTCAA
GGATACATAGGTAAATCTTTGCCTCTTCCAACGAATGCAGGAACG------AGCAATGCTACAGACTTGAAAAATGCTAC
GATCAACTATCATGAGTGGCAAGTTGGTGCAGCTTTGTCTTATAGGCTCAATATGCTTGTTCCGTACATCGGCATTCAGT
GGTCTAGAGCTACCTTCGATGCAGATACTATCCAAATTGCGCAGCCAAGATTAGCTTCGACTATCTTCTATCTAACTACG
TGGAATCCTACATTATTGGGAGAAAGAACAT------CAGGAACAACCTTCGACCAATATGCTGACTCCCTACAAATTGT
TTCTCTTCAAATTAACAAATTGAAGTCTAGAAAAGCTTGTGGTGTTTCCATGGGAGCAACTTTACTTGATGCCGATAAAT
GGGCA------------------------------------------------------------------
>Badger_RSPCA_UGT_11-8-22
ATGAAAAAACTCTTAAAATCGGCGTTTTTTTCCGCCGCATTTTTTGCTGGTGACGCCTCCTTACACGCTTTGCCTGTAGG
GAACCCAGCAGAGCCAAGTTTATTAATTGATGGGACGGTATGGGAAGGTATGTCAGGAGATCCATGTGATCCTTGCGCTA
CTTGGTGCGACGCGATTAGCTTACGCGTAGGATTTTACGGAGATTATGTTTTCGACAGAGTCCTTAAAACAGATGTGCCA
AAACAGTTTACAATGGGGCCTATACCTACTTCAAGTACTTCT------GCTGCAGACTCAGCTACACCAACAGAGAGAAA
TAACGCAGCGTATGGGAAACATATGCATGATGCGGAGTGGTTCACAAATGCAGGTTACATTGCGCTAAATATTTGGGACC
GTTTCGACATCTTTTGTACCTTAGGAGCCACTAGCGGGTATTTTAAAGGAAATTCTTCATCTTTCAACCTTATTGGTTTA
ATTGGGATCTCTGGATCCTCTCTTGAAGG---CAAATATCCAAACGCAAATATTTCTAACGGCGTAGTAGAGCTCTATAC
AGATACAACCTTCTCTTGGAGTGTTGGAGCTCGTGGAGCTTTATGGGAATGTGGATGTGCAACTTTAGGAGCAGAGTTCC
AATACGCACAATCGAAACCTCGCGTTCAAGAACTCAACGTTCTTTCTAACGTAGCACAATTTACCGTACACAAACCTCAA
GGATACATAGGTAAATCTTTGCCTCTTCCAACGAATGCAGGAACG------AGCAATGCTACAGACTTGAAAAATGCTAC
GATCAACTATCATGAGTGGCAAGTTGGTGCAGCTTTGTCTTATAGGCTCAATATGCTTGTTCCGTACATCGGCATTCAGT
GGTCTAGAGCTACCTTCGATGCAGATACTATCCAAATTGCGCAGCCAAGATTAGCTTCGACTATCTTCTATCTAACTACG
TGGAATCCTACATTATTGGGAGAAAGAACAT------CAGGAACAACCTTCGACCAATATGCTGACTCCCTACAAATTGT
TTCTCTTCAAATTAACAAATTGAAGTCTAGAAAAGCTTGTGGTGTTTCCATGGGAGCAACTTTACTTGATGCCGATAAAT
GGGCA------------------------------------------------------------------
>Jack-B_penile_AZWH_7-8-22
ATGAAAAAACTCTTAAAATCGGCGTTTTTATCCGCCGCATTTTTTGCTGGTGACGCCTCCTTACACGCTTTGCCTGTAGG
GAACCCAGCAGAGCCAAGTTTATTAATTGATGGGACGGTATGGGAAGGTATGTCAGGAGATCCATGTGATCCTTGCGCTA
CTTGGTGCGACGCGATTAGCTTACGCGTAGGATTTTACGGAGATTATGTTTTCGACAGAGTCCTTAAAACAGATGTGCCA
AAACAGTTTACAATGGGGCCTATACCTACTTCAAGTACTTCT------GCTGCAGACTCAGCTACACCAACAGAGAGAAA
TAACGCAGCGTATGGGAAACATATGCATGATGCGGAGTGGTTCACAAATGCAGGTTACATTGCGCTAAATATTTGGGACC
GTTTCGACATCTTTTGTACCTTAGGAGCCACTAGCGGGTATTTTAAAGGAAATTCTTCATCTTTCAACCTTATTGGTTTA
ATTGGGATCTCTGGATCCTCTCTTGAAGG---CAAATATCCAAACGCAAATATTTCTAACGGCGTAGTAGAGCTCTATAC
AGATACAACCTTCTCTTGGAGTGTTGGAGCTCGTGGAGCTTTATGGGAATGTGGATGTGCAACTTTAGGAGCAGAGTTCC
AATACGCACAATCGAAACCTCGCGTTCAAGAACTCAACGTTCTTTCTAACGTAGCACAATTTACCGTACACAAACCTCAA
GGATACATAGGTAAATCTTTGCCTCTTCCAACGAATGCAGGAACG------AGCAATGCTACAGACTTGAAAAATGCTAC
GATCAACTATCATGAGTGGCAAGTTGGTGCAGCTTTGTCTTATAGGCTCAATATGCTTGTTCCGTACATCGGCATTCAGT
GGTCTAGAGCTACCTTCGATGCAGATACTATCCAAATTGCGCAGCCAAGATTAGCTTCGACTATCTTCTATCTAACTACG
TGGAATCCTACATTATTGGGAGAAAGAACAT------CAGGAACAACCTTCGACCAATATGCTGACTCCCTACAAATTGT
TTCTCTTCAAATTAACAAATTGAAGTCTAGAAAAGCTTGTGGTGTTTCCATGGGAGCAACTTTACTTGATGCCGATAAAT
GGGCA------------------------------------------------------------------
>Ash_A_AZWH_UGT_20-3-22
ATGAAAAAACTCTTAAAATCGGCGTTTTTATCCGCCGCATTTTTTGCTGGTGACGCCTCCTTACACGCTTTGCCTGTAGG
GAACCCAGCAGAGCCAAGTTTATTAATTGATGGGACGGTATGGGAAGGTATGTCAGGAGATCCATGTGATCCTTGCGCTA
CTTGGTGCGACGCGATTAGCTTACGCGTAGGATTTTACGGAGATTATGTTTTCGACAGAGTCCTTAAAACAGATGTGCCA
AAACAGTTTACAATGGGGCCTATACCTACTTCAAGTACTTCT------GCTGCAGACTCAGCTACACCAACAGAGAGAAA
TAACGCAGCGTATGGGAAACATATGCATGATGCGGAGTGGTTCACAAATGCAGGTTACATTGCGCTAAATATTTGGGACC
GTTTCGACATCTTTTGTACCTTAGGAGCCACTAGCGGGTATTTTAAAGGAAATTCTTCATCTTTCAACCTTATTGGTTTA
ATTGGGATCTCTGGATCCTCTCTTGAAGG---CAAATATCCAAACGCAAATATTTCTAACGGCGTAGTAGAGCTCTATAC
AGATACAACCTTCTCTTGGAGTGTTGGAGCTCGTGGAGCTTTATGGGAATGTGGATGTGCAACTTTAGGAGCAGAGTTCC
AATACGCACAATCGAAACCTCGCGTTCAAGAACTCAACGTTCTTTCTAACGTAGCACAATTTACCGTACACAAACCTCAA
GGATACATAGGTAAATCTTTGCCTCTTCCAACGAATGCAGGAACG------AGCAATGCTACAGACTTGAAAAATGCTAC
GATCAACTATCATGAGTGGCAAGTTGGTGCAGCTTTGTCTTATAGGCTCAATATGCTTGTTCCGTACATCGGCATTCAGT
GGTCTAGAGCTACCTTCGATGCAGATACTATCCAAATTGCGCAGCCAAGATTAGCTTCGACTATCTTCTATCTAACTACG
TGGAATCCTACATTATTGGGAGAAAGAACAT------CAGGAACAACCTTCGACCAATATGCTGACTCCCTACAAATTGT
TTCTCTTCAAATTAACAAATTGAAGTCTAGAAAAGCTTGTGGTGTTTCCATGGGAGCAACTTTACTTGATGCCGATAAAT
GGGCA------------------------------------------------------------------
>McBride_RSPCA_oc_28-3-22
ATGAAAAAACTTCTAAAATCGGCGTTTTTATCCGCCGCATTTTTTGCTGGTAACGCCTCCTTACACGCTTTGCCTGTAGG
GAACCCAGCAGAGCCAAGTTTATTAATTGATGGGACGGTATGGGAAGGTATGTCAGGAGATCCATGTGATCCTTGCGCTA
CTTGGTGCGACGCGATTAGCTTACGCGTAGGATTTTACGGAGATTATGTTTTCGACAGAGTCCTTAAAACAGATGTGCCA
AAACAGTTTACAATGGGGCCTATACCTACTTCAAGTACTTCT------GCTGCAGACTCAGCTACACCAACAGAGAGAAA
TAACGCAGCGTATGGGAAACATATGCATGATGCGGAGTGGTTCACAAATGCAGGTTACATTGCGCTAAATATTTGGGACC
GTTTCGACATCTTTTGTACCTTAGGAGCCACTAGCGGGTATTTTAAAGGAAATTCTTCATCTTTCAACCTTATTGGTTTA
ATTGGGATCTCTGGATCCTCTCTTGAAGG---CAAATATCCAAACGCAAATATTTCTAACGGCGTAGTAGAGCTCTATAC
AGATACAACCTTCTCTTGGAGTGTTGGAGCTCGTGGAGCTTTATGGGAATGTGGATGTGCAACTTTAGGAGCAGAGTTCC
AATACGCACAATCGAAACCTCGCGTTCAAGAACTCAACGTTCTTTCTAACGTAGCACAATTTACCGTACACAAACCTCAA
GGATACATAGGTAAATCTTTGCCTCTTCCAACGAATGCAGGAACG------AGCAATGCTACAGACTTGAAAAATGCTAC
GATCAACTATCATGAGTGGCAAGTTGGTGCAGCTTTGTCTTATAGGCTCAATATGCTTGTTCCGTACATCGGCATTCAGT
GGTCTAGAGCTACCTTCGATGCAGATACTATCCAAATTGCGCAGCCAAGATTAGCTTCGACTATCTTCTATCTAACTACG
TGGAATCCTACATTATTGGGAGAAAGAACAT------CAGGAACAACCTTCGACCAATATGCTGACTCCCTACAAATTGT
TTCTCTTCAAATTAACAAATTGAAGTCTAGAAAAGCTTGTGGTGTTTCCATGGGAGCAACTTTACTTGATGCCGATAAAT
GGGCA------------------------------------------------------------------
>Ash_RSPCA_UGT_1-1-22
ATGAAAAAACTCTTAAAATCGGCGTTTTTATCCGCCGCATTTTTTGCTGGTAACGCCTCCTTACACGCTTTGCCTGTAGG
GAACCCAGCAGAGCCAAGTTTATTAATTGATGGGACGGTATGGGAAGGTATGTCAGGAGATCCATGTGATCCTTGCGCTA
CTTGGTGCGACGCGATTAGCTTACGCGTAGGATTTTACGGAGATTATGTTTTCGACAGAGTCCTTAAAACAGATGTGCCA
AAACAGTTTACAATGGGGCCTATACCTACTTCAAGTACTTCT------GCTGCAGACTCAGCTACACCAACAGAGAGAAA
TAACGCAGCGTATGGGAAACATATGCATGATGCGGAGTGGTTCACAAATGCAGGTTACATTGCGCTAAATATTTGGGACC
GTTTCGACATCTTTTGTACCTTAGGAGCCACTAGCGGGTATTTTAAAGGAAATTCTTCATCTTTCAACCTTATTGGTTTA
ATTGGGATCTCTGGATCCTCTCTTGAAGG---CAAATATCCAAACGCAAATATTTCTAACGGCGTAGTAGAGCTCTATAC
AGATACAACCTTCTCTTGGAGTGTTGGAGCTCGTGGAGCTTTATGGGAATGTGGATGTGCAACTTTAGGAGCAGAGTTCC
AATACGCACAATCGAAACCTCGCGTTCAAGAACTCAACGTTCTTTCTAACGTAGCACAATTTACCGTACACAAACCTCAA
GGATACATAGGTAAATCTTTGCCTCTTCCAACGAATGCAGGAACG------AGCAATGCTACAGACTTGAAAAATGCTAC
GATCAACTATCATGAGTGGCAAGTTGGTGCAGCTTTGTCTTATAGGCTCAATATGCTTGTTCCGTACATCGGCATTCAGT
GGTCTAGAGCTACCTTCGATGCAGATACTATCCAAATTGCGCAGCCAAGATTAGCTTCGACTATCTTCTATCTAACTACG
TGGAATCCTACATTATTGGGAGAAAGAACAT------CAGGAACAACCTTCGACCAATATGCTGACTCCCTACAAATTGT
TTCTCTTCAAATTAACAAATTGAAGTCTAGAAAAGCTTGTGGTGTTTCCATGGGAGCAACTTTACTTGATGCCGATAAAT
GGGCA------------------------------------------------------------------
>Marisa_AZWH_UGT_28-7-21
ATGAAAAAACTCTTAAAATCGGCGTTTTTATCCGCCGCATTTTTTGCTGGTAACGCCTCCTTACACGCTTTGCCTGTAGG
GAACCCAGCAGAGCCAAGTTTATTAATTGATGGGACGGTATGGGAAGGTATGTCAGGAGATCCATGTGATCCTTGCGCTA
CTTGGTGCGACGCGATTAGCTTACGCGTAGGATTTTACGGAGATTATGTTTTCGACAGAGTCCTTAAAACAGATGTGCCA
AAACAGTTTACAATGGGGCCTATACCTACTTCAAGTACTTCT------GCTGCAGACTCAGCTACACCAACAGAGAGAAA
TAACGCAGCGTATGGGAAACATATGCATGATGCGGAGTGGTTCACAAATGCAGGTTACATTGCGCTAAATATTTGGGACC
GTTTCGACATCTTTTGTACCTTAGGAGCCACTAGCGGGTATTTTAAAGGAAATTCTTCATCTTTCAACCTTATTGGTTTA
ATTGGGATCTCTGGATCCTCTCTTGAAGG---CAAATATCCAAACGCAAATATTTCTAACGGCGTAGTAGAGCTCTATAC
AGATACAACCTTCTCTTGGAGTGTTGGAGCTCGTGGAGCTTTATGGGAATGTGGATGTGCAACTTTAGGAGCAGAGTTCC
AATACGCACAATCGAAACCTCGCGTTCAAGAACTCAACGTTCTTTCTAACGTAGCACAATTTACCGTACACAAACCTCAA
GGATACATAGGTAAATCTTTGCCTCTTCCAACGAATGCAGGAACG------AGCAATGCTACAGACTTGAAAAATGCTAC
GATCAACTATCATGAGTGGCAAGTTGGTGCAGCTTTGTCTTATAGGCTCAATATGCTTGTTCCGTACATCGGCATTCAGT
GGTCTAGAGCTACCTTCGATGCAGATACTATCCAAATTGCGCAGCCAAGATTAGCTTCGACTATCTTCTATCTAACTACG
TGGAATCCTACATTATTGGGAGAAAGAACAT------CAGGAACAACCTTCGACCAATATGCTGACTCCCTACAAATTGT
TTCTCTTCAAATTAACAAATTGAAGTCTAGAAAAGCTTGTGGTGTTTCCATGGGAGCAACTTTACTTGATGCCGATAAAT
GGGCA------------------------------------------------------------------
>Flynn_AZWH_12-5-23_UGT
ATGAAAAAACTCTTAAAATCGGCGTTTTTATCCGCCGCATTTTTTGCTGGTAACGCCTCCTTACACGCTTTGCCTGTAGG
GAACCCAGCAGAGCCAAGTTTATTAATTGATGGGACGGTATGGGAAGGTATGTCAGGAGATCCATGTGATCCTTGCGCTA
CTTGGTGCGACGCGATTAGCTTACGCGTAGGATTTTACGGAGATTATGTTTTCGACAGAGTCCTTAAAACAGATGTGCCA
AAACAGTTTACAATGGGGCCTATACCTACTTCAAGTACTTCT------GCTGCAGACTCAGCTACACCAACAGAGAGAAA
TAACGCAGCGTATGGGAAACATATGCATGATGCGGAGTGGTTCACAAATGCAGGTTACATTGCGCTAAATATTTGGGACC
GTTTCGACATCTTTTGTACCTTAGGAGCCACTAGCGGGTATTTTAAAGGAAATTCTTCATCTTTCAACCTTATTGGTTTA
ATTGGGATCTCTGGATCCTCTCTTGAAGG---CAAATATCCAAACGCAAATATTTCTAACGGCGTAGTAGAGCTCTATAC
AGATACAACCTTCTCTTGGAGTGTTGGAGCTCGTGGAGCTTTATGGGAATGTGGATGTGCAACTTTAGGAGCAGAGTTCC
AATACGCACAATCGAAACCTCGCGTTCAAGAACTCAACGTTCTTTCTAACGTAGCACAATTTACCGTACACAAACCTCAA
GGATACATAGGTAAATCTTTGCCTCTTCCAACGAATGCAGGAACG------AGCAATGCTACAGACTTGAAAAATGCTAC
GATCAACTATCATGAGTGGCAAGTTGGTGCAGCTTTGTCTTATAGGCTCAATATGCTTGTTCCGTACATCGGCATTCAGT
GGTCTAGAGCTACCTTCGATGCAGATACTATCCAAATTGCGCAGCCAAGATTAGCTTCGACTATCTTCTATCTAACTACG
TGGAATCCTACATTATTGGGAGAAAGAACAT------CAGGAACAACCTTCGACCAATATGCTGACTCCCTACAAATTGT
TTCTCTTCAAATTAACAAATTGAAGTCTAGAAAAGCTTGTGGTGTTTCCATGGGAGCAACTTTACTTGATGCCGATAAAT
GGGCA------------------------------------------------------------------
>Lucifer_AZWH_oc_14-8-21
ATGAAAAAACTCTTAAAATCGGCGTTTTTATCCGCCGCATTTTTTGCTGGTAACGCCTCCTTACACGCTTTGCCTGTAGG
GAACCCAGCAGAGCCAAGTTTATTAATTGATGGGACGGTATGGGAAGGTATGTCAGGAGATCCATGTGATCCTTGCGCTA
CTTGGTGCGACGCGATTAGCTTACGCGTAGGATTTTACGGAGATTATGTTTTCGACAGAGTCCTTAAAACAGATGTGCCA
AAACAGTTTACAATGGGGCCTATACCTACTTCAAGTACTTCT------GCTGCAGACTCAGCTACACCAACAGAGAGAAA
TAACGCAGCGTATGGGAAACATATGCATGATGCGGAGTGGTTCACAAATGCAGGTTACATTGCGCTAAATATTTGGGACC
GTTTCGACATCTTTTGTACCTTAGGAGCCACTAGCGGGTATTTTAAAGGAAATTCTTCATCTTTCAACCTTATTGGTTTA
ATTGGGATCTCTGGATCCTCTCTTGAAGG---CAAATATCCAAACGCAAATATTTCTAACGGCGTAGTAGAGCTCTATAC
AGATACAACCTTCTCTTGGAGTGTTGGAGCTCGTGGAGCTTTATGGGAATGTGGATGTGCAACTTTAGGAGCAGAGTTCC
AATACGCACAATCGAAACCTCGCGTTCAAGAACTCAACGTTCTTTCTAACGTAGCACAATTTACCGTACACAAACCTCAA
GGATACATAGGTAAATCTTTGCCTCTTCCAACGAATGCAGGAACG------AGCAATGCTACAGACTTGAAAAATGCTAC
GATCAACTATCATGAGTGGCAAGTTGGTGCAGCTTTGTCTTATAGGCTCAATATGCTTGTTCCGTACATCGGCATTCAGT
GGTCTAGAGCTACCTTCGATGCAGATACTATCCAAATTGCGCAGCCAAGATTAGCTTCGACTATCTTCTATCTAACTACG
TGGAATCCTACATTATTGGGAGAAAGAACAT------CAGGAACAACCTTCGACCAATATGCTGACTCCCTACAAATTGT
TTCTCTTCAAATTAACAAATTGAAGTCTAGAAAAGCTTGTGGTGTTTCCATGGGAGCAACTTTACTTGATGCCGATAAAT
GGGCA------------------------------------------------------------------
>Lucifer_AZWH_UGT_14-8-21
ATGAAAAAACTCTTAAAATCGGCGTTTTTATCCGCCGCATTTTTTGCTGGTAACGCCTCCTTACACGCTTTGCCTGTAGG
GAACCCAGCAGAGCCAAGTTTATTAATTGATGGGACGGTATGGGAAGGTATGTCAGGAGATCCATGTGATCCTTGCGCTA
CTTGGTGCGACGCGATTAGCTTACGCGTAGGATTTTACGGAGATTATGTTTTCGACAGAGTCCTTAAAACAGATGTGCCA
AAACAGTTTACAATGGGGCCTATACCTACTTCAAGTACTTCT------GCTGCAGACTCAGCTACACCAACAGAGAGAAA
TAACGCAGCGTATGGGAAACATATGCATGATGCGGAGTGGTTCACAAATGCAGGTTACATTGCGCTAAATATTTGGGACC
GTTTCGACATCTTTTGTACCTTAGGAGCCACTAGCGGGTATTTTAAAGGAAATTCTTCATCTTTCAACCTTATTGGTTTA
ATTGGGATCTCTGGATCCTCTCTTGAAGG---CAAATATCCAAACGCAAATATTTCTAACGGCGTAGTAGAGCTCTATAC
AGATACAACCTTCTCTTGGAGTGTTGGAGCTCGTGGAGCTTTATGGGAATGTGGATGTGCAACTTTAGGAGCAGAGTTCC
AATACGCACAATCGAAACCTCGCGTTCAAGAACTCAACGTTCTTTCTAACGTAGCACAATTTACCGTACACAAACCTCAA
GGATACATAGGTAAATCTTTGCCTCTTCCAACGAATGCAGGAACG------AGCAATGCTACAGACTTGAAAAATGCTAC
GATCAACTATCATGAGTGGCAAGTTGGTGCAGCTTTGTCTTATAGGCTCAATATGCTTGTTCCGTACATCGGCATTCAGT
GGTCTAGAGCTACCTTCGATGCAGATACTATCCAAATTGCGCAGCCAAGATTAGCTTCGACTATCTTCTATCTAACTACG
TGGAATCCTACATTATTGGGAGAAAGAACAT------CAGGAACAACCTTCGACCAATATGCTGACTCCCTACAAATTGT
TTCTCTTCAAATTAACAAATTGAAGTCTAGAAAAGCTTGTGGTGTTTCCATGGGAGCAACTTTACTTGATGCCGATAAAT
GGGCA------------------------------------------------------------------
>Koala_IpTaLE_ompA
ATGAAAAAACTCTTAAAATCGGCGTTTTTATCCGCCGCATTTTTTGCTGGTAACGCCTCCTTACACGCTTTGCCTGTAGG
GAACCCAGCAGAGCCAAGTTTATTAATTGATGGGACGGTATGGGAAGGTATGTCAGGAGATCCATGTGATCCTTGCGCTA
CTTGGTGCGACGCGATTAGCTTACGCGTAGGATTTTACGGAGATTATGTTTTCGACAGAGTCCTTAAAACAGATGTGCCA
AAACAGTTTACAATGGGGCCTATACCTACTTCAAGTACTTCT------GCTGCAGACTCAGCTACACCAACAGAGAGAAA
TAACGCAGCGTATGGGAAACATATGCATGATGCGGAGTGGTTCACAAATGCAGGTTACATTGCGCTAAATATTTGGGACC
GTTTCGACATCTTTTGTACCTTAGGAGCCACTAGCGGGTATTTTAAAGGAAATTCTTCATCTTTCAACCTTATTGGTTTA
ATTGGGATCTCTGGATCCTCTCTTGAAGG---CAAATATCCAAACGCAAATATTTCTAACGGCGTAGTAGAGCTCTATAC
AGATACAACCTTCTCTTGGAGTGTTGGAGCTCGTGGAGCTTTATGGGAATGTGGATGTGCAACTTTAGGAGCAGAGTTCC
AATACGCACAATCGAAACCTCGCGTTCAAGAACTCAACGTTCTTTCTAACGTAGCACAATTTACCGTACACAAACCTCAA
GGATACATAGGTAAATCTTTGCCTCTTCCAACGAATGCAGGAACG------AGCAATGCTACAGACTTGAAAAATGCTAC
GATCAACTATCATGAGTGGCAAGTTGGTGCAGCTTTGTCTTATAGGCTCAATATGCTTGTTCCGTACATCGGCATTCAGT
GGTCTAGAGCTACCTTCGATGCAGATACTATCCAAATTGCGCAGCCAAGATTAGCTTCGACTATCTTCTATCTAACTACG
TGGAATCCTACATTATTGGGAGAAAGAACAT------CAGGAACAACCTTCGACCAATATGCTGACTCCCTACAAATTGT
TTCTCTTCAAATTAACAAATTGAAGTCTAGAAAAGCTTGTGGTGTTTCCATGGGAGCAACTTTACTTGATGCCGATAAAT
GGGCA------------------------------------------------------------------
>Koala_Gun_K1_ure
ATGAAAAAACTCTTAAAATCGGCGTTTTTATCCGCCGCATTTTTTGCTGGTAACGCCTCCTTACACGCTTTGCCTGTAGG
GAACCCAGCAGAGCCAAGTTTATTAATTGATGGGACGGTATGGGAAGGTATGTCAGGAGATCCATGTGATCCTTGCGCTA
CTTGGTGCGACGCGATTAGCTTACGCGTAGGATTTTACGGAGATTATGTTTTCGACAGAGTCCTTAAAACAGATGTGCCA
AAACAGTTTACAATGGGGCCTATACCTACTTCAAGTACTTCT------GCTGCAGACTCAGCTACACCAACAGAGAGAAA
TAACGCAGCGTATGGGAAACATATGCATGATGCGGAGTGGTTCACAAATGCAGGTTACATTGCGCTAAATATTTGGGACC
GTTTCGACATCTTTTGTACCTTAGGAGCCACTAGCGGGTATTTTAAAGGAAATTCTTCATCTTTCAACCTTATTGGTTTA
ATTGGGATCTCTGGATCCTCTCTTGAAGG---CAAATATCCAAACGCAAATATTTCTAACGGCGTAGTAGAGCTCTATAC
AGATACAACCTTCTCTTGGAGTGTTGGAGCTCGTGGAGCTTTATGGGAATGTGGATGTGCAACTTTAGGAGCAGAGTTCC
AATACGCACAATCGAAACCTCGCGTTCAAGAACTCAACGTTCTTTCTAACGTAGCACAATTTACCGTACACAAACCTCAA
GGATACATAGGTAAATCTTTGCCTCTTCCAACGAATGCAGGAACG------AGCAATGCTACAGACTTGAAAAATGCTAC
GATCAACTATCATGAGTGGCAAGTTGGTGCAGCTTTGTCTTATAGGCTCAATATGCTTGTTCCGTACATCGGCATTCAGT
GGTCTAGAGCTACCTTCGATGCAGATACTATCCAAATTGCGCAGCCAAGATTAGCTTCGACTATCTTCTATCTAACTACG
TGGAATCCTACATTATTGGGAGAAAGAACAT------CAGGAACAACCTTCGACCAATATGCTGACTCCCTACAAATTGT
TTCTCTTCAAATTAACAAATTGAAGTCTAGAAAAGCTTGTGGTGTTTCCATGGGAGCAACTTTACTTGATGCCGATAAAT
GGGCA------------------------------------------------------------------
>Jayne_AZWH_UGT_3-11-21
ATGAAAAAACTCTTAAAATCGGCGTTTTTATCCGCCGCATTTTTTGCTGGTAACGCCTCCTTACACGCTTTGCCTGTAGG
GAACCCAGCAGAGCCAAGTTTATTAATTGATGGGACGGTATGGGAAGGTATGTCAGGAGATCCATGTGATCCTTGCGCTA
CTTGGTGCGACGCGATTAGCTTACGCGTAGGATTTTACGGAGATTATGTTTTCGACAGAGTCCTTAAAACAGATGTGCCA
AAACAGTTTACAATGGGGCCTATACCTACTTCAAGTACTTCT------GCTGCAGACTCAGCTACACCAACAGAGAGAAA
TAACGCAGCGTATGGGAAACATATGCATGATGCGGAGTGGTTCACAAATGCAGGTTACATTGCGCTAAATATTTGGGACC
GTTTCGACATCTTTTGTACCTTAGGAGCCACTAGCGGGTATTTTAAAGGAAATTCTTCATCTTTCAACCTTATTGGTTTA
ATTGGGATCTCTGGATCCTCTCTTGAAGG---CAAATATCCAAACGCAAATATTTCTAACGGCGTAGTAGAGCTCTATAC
AGATACAACCTTCTCTTGGAGTGTTGGAGCTCGTGGAGCTTTATGGGAATGTGGATGTGCAACTTTAGGAGCAGAGTTCC
AATACGCACAATCGAAACCTCGCGTTCAAGAACTCAACGTTCTTTCTAACGTAGCACAATTTACCGTACACAAACCTCAA
GGATACATAGGTAAATCTTTGCCTCTTCCAACGAATGCAGGAACG------AGCAATGCTACAGACTTGAAAAATGCTAC
GATCAACTATCATGAGTGGCAAGTTGGTGCAGCTTTGTCTTATAGGCTCAATATGCTTGTTCCGTACATCGGCATTCAGT
GGTCTAGAGCTACCTTCGATGCAGATACTATCCAAATTGCGCAGCCAAGATTAGCTTCGACTATCTTCTATCTAACTACG
TGGAATCCTACATTATTGGGAGAAAGAACAT------CAGGAACAACCTTCGACCAATATGCTGACTCCCTACAAATTGT
TTCTCTTCAAATTAACAAATTGAAGTCTAGAAAAGCTTGTGGTGTTTCCATGGGAGCAACTTTACTTGATGCCGATAAAT
GGGCA------------------------------------------------------------------
>Pippi_AZWH_UGT_20-4-23
ATGAAAAAACTCTTAAAATCGGCGTTTTTATCCGCCGCATTTTTTGCTGGTAACGCCTCCTTACACGCTTTGCCTGTAGG
GAACCCAGCAGAGCCAAGTTTATTAATTGATGGGACGGTATGGGAAGGTATGTCAGGAGATCCATGTGATCCTTGCGCTA
CTTGGTGCGACGCGATTAGCTTACGCGTAGGATTTTACGGAGATTATGTTTTCGACAGAGTCCTTAAAACAGATGTGCCA
AAACAGTTTACAATGGGGCCTATACCTACTTCAAGTACTTCT------GCTGCAGACTCAGCTACACCAACAGAGAGAAA
TAACGCAGCGTATGGGAAACATATGCATGATGCGGAGTGGTTCACAAATGCAGGTTACATTGCGCTAAATATTTGGGACC
GTTTCGACATCTTTTGTACCTTAGGAGCCACTAGCGGGTATTTTAAAGGAAATTCTTCATCTTTCAACCTTATTGGTTTA
ATTGGGATCTCTGGATCCTCTCTTGAAGG---CAAATATCCAAACGCAAATATTTCTAACGGCGTAGTAGAGCTCTATAC
AGATACAACCTTCTCTTGGAGTGTTGGAGCTCGTGGAGCTTTATGGGAATGTGGATGTGCAACTTTAGGAGCAGAGTTCC
AATACGCACAATCGAAACCTCGCGTTCAAGAACTCAACGTTCTTTCTAACGTAGCACAATTTACCGTACACAAACCTCAA
GGATACATAGGTAAATCTTTGCCTCTTCCAACGAATGCAGGAACG------AGCAATGCTACAGACTTGAAAAATGCTAC
GATCAACTATCATGAGTGGCAAGTTGGTGCAGCTTTGTCTTATAGGCTCAATATGCTTGTTCCGTACATCGGCATTCAGT
GGTCTAGAGCTACCTTCGATGCAGATACTATCCAAATTGCGCAGCCAAGATTAGCTTCGACTATCTTCTATCTAACTACG
TGGAATCCTACATTATTGGGAGAAAGAACAT------CAGGAACAACCTTCGACCAATATGCTGACTCCCTACAAATTGT
TTCTCTTCAAATTAACAAATTGAAGTCTAGAAAAGCTTGTGGTGTTTCCATGGGAGCAACTTTACTTGATGCCGATAAAT
GGGCA------------------------------------------------------------------
>Abigale_AZWH_UGT_1-8-23
ATGAAAAAACTCTTAAAATCGGCGTTTTTATCCGCCGCATTTTTTGCTGGTAACGCCTCCTTACACGCTTTGCCTGTAGG
GAACCCAGCAGAGCCAAGTTTATTAATTGATGGGACGGTATGGGAAGGTATGTCAGGAGATCCATGTGATCCTTGCGCTA
CTTGGTGCGACGCGATTAGCTTACGCGTAGGATTTTACGGAGATTATGTTTTCGACAGAGTCCTTAAAACAGATGTGCCA
AAACAGTTTACAATGGGGCCTATACCTACTTCAAGTACTTCT------GCTGCAGACTCAGCTACACCAACAGAGAGAAA
TAACGCAGCGTATGGGAAACATATGCATGATGCGGAGTGGTTCACAAATGCAGGTTACATTGCGCTAAATATTTGGGACC
GTTTCGACATCTTTTGTACCTTAGGAGCCACTAGCGGGTATTTTAAAGGAAATTCTTCATCTTTCAACCTTATTGGTTTA
ATTGGGATCTCTGGATCCTCTCTTGAAGG---CAAATATCCAAACGCAAATATTTCTAACGGCGTAGTAGAGCTCTATAC
AGATACAACCTTCTCTTGGAGTGTTGGAGCTCGTGGAGCTTTATGGGAATGTGGATGTGCAACTTTAGGAGCAGAGTTCC
AATACGCACAATCGAAACCTCGCGTTCAAGAACTCAACGTTCTTTCTAACGTAGCACAATTTACCGTACACAAACCTCAA
GGATACATAGGTAAATCTTTGCCTCTTCCAACGAATGCAGGAACG------AGCAATGCTACAGACTTGAAAAATGCTAC
GATCAACTATCATGAGTGGCAAGTTGGTGCAGCTTTGTCTTATAGGCTCAATATGCTTGTTCCGTACATCGGCATTCAGT
GGTCTAGAGCTACCTTCGATGCAGATACTATCCAAATTGCGCAGCCAAGATTAGCTTCGACTATCTTCTATCTAACTACG
TGGAATCCTACATTATTGGGAGAAAGAACAT------CAGGAACAACCTTCGACCAATATGCTGACTCCCTACAAATTGT
TTCTCTTCAAATTAACAAATTGAAGTCTAGAAAAGCTTGTGGTGTTTCCATGGGAGCAACTTTACTTGATGCCGATAAAT
GGGCA------------------------------------------------------------------
>Lancelot_AZWH_UGT_26-8-21
ATGAAAAAACTCTTAAAATCGGCGTTTTTATCCGCCGCATTTTTTGCTGGTAACGCCTCCTTACACGCTTTGCCTGTAGG
GAACCCAGCAGAGCCAAGTTTATTAATTGATGGGACGGTATGGGAAGGTATGTCAGGAGATCCATGTGATCCTTGCGCTA
CTTGGTGCGACGCGATTAGCTTACGCGTAGGATTTTACGGAGATTATGTTTTCGACAGAGTCCTTAAAACAGATGTGCCA
AAACAGTTTACAATGGGGCCTATACCTACTTCAAGTACTTCT------GCTGCAGACTCAGCTACACCAACAGAGAGAAA
TAACGCAGCGTATGGGAAACATATGCATGATGCGGAGTGGTTCACAAATGCAGGTTACATTGCGCTAAATATTTGGGACC
GTTTCGACATCTTTTGTACCTTAGGAGCCACTAGCGGGTATTTTAAAGGAAATTCTTCATCTTTCAACCTTATTGGTTTA
ATTGGGATCTCTGGATCCTCTCTTGAAGG---CAAATATCCAAACGCAAATATTTCTAACGGCGTAGTAGAGCTCTATAC
AGATACAACCTTCTCTTGGAGTGTTGGAGCTCGTGGAGCTTTATGGGAATGTGGATGTGCAACTTTAGGAGCAGAGTTCC
AATACGCACAATCGAAACCTCGCGTTCAAGAACTCAACGTTCTTTCTAACGTAGCACAATTTACCGTACACAAACCTCAA
GGATACATAGGTAAATCTTTGCCTCTTCCAACGAATGCAGGAACG------AGCAATGCTACAGACTTGAAAAATGCTAC
GATCAACTATCATGAGTGGCAAGTTGGTGCAGCTTTGTCTTATAGGCTCAATATGCTTGTTCCGTACATCGGCATTCAGT
GGTCTAGAGCTACCTTCGATGCAGATACTATCCAAATTGCGCAGCCAAGATTAGCTTCGACTATCTTCTATCTAACTACG
TGGAATCCTACATTATTGGGAGAAAGAACAT------CAGGAACAACCTTCGACCAATATGCTGACTCCCTACAAATTGT
TTCTCTTCAAATTAACAAATTGAAGTCTAGAAAAGCTTGTGGTGTTTCCATGGGAGCAACTTTACTTGATGCCGATAAAT
GGGCA------------------------------------------------------------------
>Bryce_AZWH_UGT_10-6-23
ATGAAAAAACTCTTAAAATCGGCGTTTTTATCCGCCGCATTTTTTGCTGGTAACGCCTCCTTACACGCTTTGCCTGTAGG
GAACCCAGCAGAGCCAAGTTTATTAATTGATGGGACGGTATGGGAAGGTATGTCAGGAGATCCATGTGATCCTTGCGCTA
CTTGGTGCGACGCGATTAGCTTACGCGTAGGATTTTACGGAGATTATGTTTTCGACAGAGTCCTTAAAACAGATGTGCCA
AAACAGTTTACAATGGGGCCTATACCTACTTCAAGTACTTCT------GCTGCAGACTCAGCTACACCAACAGAGAGAAA
TAACGCAGCGTATGGGAAACATATGCATGATGCGGAGTGGTTCACAAATGCAGGTTACATTGCGCTAAATATTTGGGACC
GTTTCGACATCTTTTGTACCTTAGGAGCCACTAGCGGGTATTTTAAAGGAAATTCTTCATCTTTCAACCTTATTGGTTTA
ATTGGGATCTCTGGATCCTCTCTTGAAGG---CAAATATCCAAACGCAAATATTTCTAACGGCGTAGTAGAGCTCTATAC
AGATACAACCTTCTCTTGGAGTGTTGGAGCTCGTGGAGCTTTATGGGAATGTGGATGTGCAACTTTAGGAGCAGAGTTCC
AATACGCACAATCGAAACCTCGCGTTCAAGAACTCAACGTTCTTTCTAACGTAGCACAATTTACCGTACACAAACCTCAA
GGATACATAGGTAAATCTTTGCCTCTTCCAACGAATGCAGGAACG------AGCAATGCTACAGACTTGAAAAATGCTAC
GATCAACTATCATGAGTGGCAAGTTGGTGCAGCTTTGTCTTATAGGCTCAATATGCTTGTTCCGTACATCGGCATTCAGT
GGTCTAGAGCTACCTTCGATGCAGATACTATCCAAATTGCGCAGCCAAGATTAGCTTCGACTATCTTCTATCTAACTACG
TGGAATCCTACATTATTGGGAGAAAGAACAT------CAGGAACAACCTTCGACCAATATGCTGACTCCCTACAAATTGT
TTCTCTTCAAATTAACAAATTGAAGTCTAGAAAAGCTTGTGGTGTTTCCATGGGAGCAACTTTACTTGATGCCGATAAAT
GGGCA------------------------------------------------------------------
>Maybeline_AZWH_UGT_23-10-21
ATGAAAAAACTCTTAAAATCGGCGTTTTTATCCGCCGCATTTTTTGCTGGTAACGCCTCCTTACACGCTTTGCCTGTAGG
GAACCCAGCAGAGCCAAGTTTATTAATTGATGGGACGGTATGGGAAGGTATGTCAGGAGATCCATGTGATCCTTGCGCTA
CTTGGTGCGACGCGATTAGCTTACGCGTAGGATTTTACGGAGATTATGTTTTCGACAGAGTCCTTAAAACAGATGTGCCA
AAACAGTTTACAATGGGGCCTATACCTACTTCAAGTACTTCT------GCTGCAGACTCAGCTACACCAACAGAGAGAAA
TAACGCAGCGTATGGGAAACATATGCATGATGCGGAGTGGTTCACAAATGCAGGTTACATTGCGCTAAATATTTGGGACC
GTTTCGACATCTTTTGTACCTTAGGAGCCACTAGCGGGTATTTTAAAGGAAATTCTTCATCTTTCAACCTTATTGGTTTA
ATTGGGATCTCTGGATCCTCTCTTGAAGG---CAAATATCCAAACGCAAATATTTCTAACGGCGTAGTAGAGCTCTATAC
AGATACAACCTTCTCTTGGAGTGTTGGAGCTCGTGGAGCTTTATGGGAATGTGGATGTGCAACTTTAGGAGCAGAGTTCC
AATACGCACAATCGAAACCTCGCGTTCAAGAACTCAACGTTCTTTCTAACGTAGCACAATTTACCGTACACAAACCTCAA
GGATACATAGGTAAATCTTTGCCTCTTCCAACGAATGCAGGAACG------AGCAATGCTACAGACTTGAAAAATGCTAC
GATCAACTATCATGAGTGGCAAGTTGGTGCAGCTTTGTCTTATAGGCTCAATATGCTTGTTCCGTACATCGGCATTCAGT
GGTCTAGAGCTACCTTCGATGCAGATACTATCCAAATTGCGCAGCCAAGATTAGCTTCGACTATCTTCTATCTAACTACG
TGGAATCCTACATTATTGGGAGAAAGAACAT------CAGGAACAACCTTCGACCAATATGCTGACTCCCTACAAATTGT
TTCTCTTCAAATTAACAAATTGAAGTCTAGAAAAGCTTGTGGTGTTTCCATGGGAGCAACTTTACTTGATGCCGATAAAT
GGGCA------------------------------------------------------------------
>Libby_AZWH_oc_25-5-21
ATGAAAAAACTCTTAAAATCGGCGTTTTTATCCGCCGCATTTTTTGCTGGTAACGCCTCCTTACACGCTTTGCCTGTAGG
GAACCCAGCAGAGCCAAGTTTATTAATTGATGGGACGGTATGGGAAGGTATGTCAGGAGATCCATGTGATCCTTGCGCTA
CTTGGTGCGACGCGATTAGCTTACGCGTAGGATTTTACGGAGATTATGTTTTCGACAGAGTCCTTAAAACAGATGTGCCA
AAACAGTTTACAATGGGGCCTATACCTACTTCAAGTACTTCT------GCTGCAGACTCAGCTACACCAACAGAGAGAAA
TAACGCAGCGTATGGGAAACATATGCATGATGCGGAGTGGTTCACAAATGCAGGTTACATTGCGCTAAATATTTGGGACC
GTTTCGACATCTTTTGTACCTTAGGAGCCACTAGCGGGTATTTTAAAGGAAATTCTTCATCTTTCAACCTTATTGGTTTA
ATTGGGATCTCTGGATCCTCTCTTGAAGG---CAAATATCCAAACGCAAATATTTCTAACGGCGTAGTAGAGCTCTATAC
AGATACAACCTTCTCTTGGAGTGTTGGAGCTCGTGGAGCTTTATGGGAATGTGGATGTGCAACTTTAGGAGCAGAGTTCC
AATACGCACAATCGAAACCTCGCGTTCAAGAACTCAACGTTCTTTCTAACGTAGCACAATTTACCGTACACAAACCTCAA
GGATACATAGGTAAATCTTTGCCTCTTCCAACGAATGCAGGAACG------AGCAATGCTACAGACTTGAAAAATGCTAC
GATCAACTATCATGAGTGGCAAGTTGGTGCAGCTTTGTCTTATAGGCTCAATATGCTTGTTCCGTACATCGGCATTCAGT
GGTCTAGAGCTACCTTCGATGCAGATACTATCCAAATTGCGCAGCCAAGATTAGCTTCGACTATCTTCTATCTAACTACG
TGGAATCCTACATTATTGGGAGAAAGAACAT------CAGGAACAACCTTCGACCAATATGCTGACTCCCTACAAATTGT
TTCTCTTCAAATTAACAAATTGAAGTCTAGAAAAGCTTGTGGTGTTTCCATGGGAGCAACTTTACTTGATGCCGATAAAT
GGGCA------------------------------------------------------------------
>Libby_AZWH_UGT_25-5-21
ATGAAAAAACTCTTAAAATCGGCGTTTTTATCCGCCGCATTTTTTGCTGGTAACGCCTCCTTACACGCTTTGCCTGTAGG
GAACCCAGCAGAGCCAAGTTTATTAATTGATGGGACGGTATGGGAAGGTATGTCAGGAGATCCATGTGATCCTTGCGCTA
CTTGGTGCGACGCGATTAGCTTACGCGTAGGATTTTACGGAGATTATGTTTTCGACAGAGTCCTTAAAACAGATGTGCCA
AAACAGTTTACAATGGGGCCTATACCTACTTCAAGTACTTCT------GCTGCAGACTCAGCTACACCAACAGAGAGAAA
TAACGCAGCGTATGGGAAACATATGCATGATGCGGAGTGGTTCACAAATGCAGGTTACATTGCGCTAAATATTTGGGACC
GTTTCGACATCTTTTGTACCTTAGGAGCCACTAGCGGGTATTTTAAAGGAAATTCTTCATCTTTCAACCTTATTGGTTTA
ATTGGGATCTCTGGATCCTCTCTTGAAGG---CAAATATCCAAACGCAAATATTTCTAACGGCGTAGTAGAGCTCTATAC
AGATACAACCTTCTCTTGGAGTGTTGGAGCTCGTGGAGCTTTATGGGAATGTGGATGTGCAACTTTAGGAGCAGAGTTCC
AATACGCACAATCGAAACCTCGCGTTCAAGAACTCAACGTTCTTTCTAACGTAGCACAATTTACCGTACACAAACCTCAA
GGATACATAGGTAAATCTTTGCCTCTTCCAACGAATGCAGGAACG------AGCAATGCTACAGACTTGAAAAATGCTAC
GATCAACTATCATGAGTGGCAAGTTGGTGCAGCTTTGTCTTATAGGCTCAATATGCTTGTTCCGTACATCGGCATTCAGT
GGTCTAGAGCTACCTTCGATGCAGATACTATCCAAATTGCGCAGCCAAGATTAGCTTCGACTATCTTCTATCTAACTACG
TGGAATCCTACATTATTGGGAGAAAGAACAT------CAGGAACAACCTTCGACCAATATGCTGACTCCCTACAAATTGT
TTCTCTTCAAATTAACAAATTGAAGTCTAGAAAAGCTTGTGGTGTTTCCATGGGAGCAACTTTACTTGATGCCGATAAAT
GGGCA------------------------------------------------------------------
>Shoyu_AZWH_UGT_15-7-21
ATGAAAAAACTCTTAAAATCGGCGTTTTTATCCGCCGCATTTTTTGCTGGTAACGCCTCCTTACACGCTTTGCCTGTAGG
GAACCCAGCAGAGCCAAGTTTATTAATTGATGGGACGGTATGGGAAGGTATGTCAGGAGATCCATGTGATCCTTGCGCTA
CTTGGTGCGACGCGATTAGCTTACGCGTAGGATTTTACGGAGATTATGTTTTCGACAGAGTCCTTAAAACAGATGTGCCA
AAACAGTTTACAATGGGGCCTATACCTACTTCAAGTACTTCT------GCTGCAGACTCAGCTACACCAACAGAGAGAAA
TAACGCAGCGTATGGGAAACATATGCATGATGCGGAGTGGTTCACAAATGCAGGTTACATTGCGCTAAATATTTGGGACC
GTTTCGACATCTTTTGTACCTTAGGAGCCACTAGCGGGTATTTTAAAGGAAATTCTTCATCTTTCAACCTTATTGGTTTA
ATTGGGATCTCTGGATCCTCTCTTGAAGG---CAAATATCCAAACGCAAATATTTCTAACGGCGTAGTAGAGCTCTATAC
AGATACAACCTTCTCTTGGAGTGTTGGAGCTCGTGGAGCTTTATGGGAATGTGGATGTGCAACTTTAGGAGCAGAGTTCC
AATACGCACAATCGAAACCTCGCGTTCAAGAACTCAACGTTCTTTCTAACGTAGCACAATTTACCGTACACAAACCTCAA
GGATACATAGGTAAATCTTTGCCTCTTCCAACGAATGCAGGAACG------AGCAATGCTACAGACTTGAAAAATGCTAC
GATCAACTATCATGAGTGGCAAGTTGGTGCAGCTTTGTCTTATAGGCTCAATATGCTTGTTCCGTACATCGGCATTCAGT
GGTCTAGAGCTACCTTCGATGCAGATACTATCCAAATTGCGCAGCCAAGATTAGCTTCGACTATCTTCTATCTAACTACG
TGGAATCCTACATTATTGGGAGAAAGAACAT------CAGGAACAACCTTCGACCAATATGCTGACTCCCTACAAATTGT
TTCTCTTCAAATTAACAAATTGAAGTCTAGAAAAGCTTGTGGTGTTTCCATGGGAGCAACTTTACTTGATGCCGATAAAT
GGGCA------------------------------------------------------------------
>Byron_AZWH_UGT_26-5-21
ATGAAAAAACTCTTAAAATCGGCGTTTTTATCCGCCGCATTTTTTGCTGGTAACGCCTCCTTACACGCTTTGCCTGTAGG
GAACCCAGCAGAGCCAAGTTTATTAATTGATGGGACGGTATGGGAAGGTATGTCAGGAGATCCATGTGATCCTTGCGCTA
CTTGGTGCGACGCGATTAGCTTACGCGTAGGATTTTACGGAGATTATGTTTTCGACAGAGTCCTTAAAACAGATGTGCCA
AAACAGTTTACAATGGGGCCTATACCTACTTCAAGTACTTCT------GCTGCAGACTCAGCTACACCAACAGAGAGAAA
TAACGCAGCGTATGGGAAACATATGCATGATGCGGAGTGGTTCACAAATGCAGGTTACATTGCGCTAAATATTTGGGACC
GTTTCGACATCTTTTGTACCTTAGGAGCCACTAGCGGGTATTTTAAAGGAAATTCTTCATCTTTCAACCTTATTGGTTTA
ATTGGGATCTCTGGATCCTCTCTTGAAGG---CAAATATCCAAACGCAAATATTTCTAACGGCGTAGTAGAGCTCTATAC
AGATACAACCTTCTCTTGGAGTGTTGGAGCTCGTGGAGCTTTATGGGAATGTGGATGTGCAACTTTAGGAGCAGAGTTCC
AATACGCACAATCGAAACCTCGCGTTCAAGAACTCAACGTTCTTTCTAACGTAGCACAATTTACCGTACACAAACCTCAA
GGATACATAGGTAAATCTTTGCCTCTTCCAACGAATGCAGGAACG------AGCAATGCTACAGACTTGAAAAATGCTAC
GATCAACTATCATGAGTGGCAAGTTGGTGCAGCTTTGTCTTATAGGCTCAATATGCTTGTTCCGTACATCGGCATTCAGT
GGTCTAGAGCTACCTTCGATGCAGATACTATCCAAATTGCGCAGCCAAGATTAGCTTCGACTATCTTCTATCTAACTACG
TGGAATCCTACATTATTGGGAGAAAGAACAT------CAGGAACAACCTTCGACCAATATGCTGACTCCCTACAAATTGT
TTCTCTTCAAATTAACAAATTGAAGTCTAGAAAAGCTTGTGGTGTTTCCATGGGAGCAACTTTACTTGATGCCGATAAAT
GGGCA------------------------------------------------------------------
>Blinky-A_AZWH_UGT_7-11-21
ATGAAAAAACTCTTAAAATCGGCGTTTTTATCCGCCGCATTTTTTGCTGGTAACGCCTCCTTACACGCTTTGCCTGTAGG
GAACCCAGCAGAGCCAAGTTTATTAATTGATGGGACGGTATGGGAAGGTATGTCAGGAGATCCATGTGATCCTTGCGCTA
CTTGGTGCGACGCGATTAGCTTACGCGTAGGATTTTACGGAGATTATGTTTTCGACAGAGTCCTTAAAACAGATGTGCCA
AAACAGTTTACAATGGGGCCTATACCTACTTCAAGTACTTCT------GCTGCAGACTCAGCTACACCAACAGAGAGAAA
TAACGCAGCGTATGGGAAACATATGCATGATGCGGAGTGGTTCACAAATGCAGGTTACATTGCGCTAAATATTTGGGACC
GTTTCGACATCTTTTGTACCTTAGGAGCCACTAGCGGGTATTTTAAAGGAAATTCTTCATCTTTCAACCTTATTGGTTTA
ATTGGGATCTCTGGATCCTCTCTTGAAGG---CAAATATCCAAACGCAAATATTTCTAACGGCGTAGTAGAGCTCTATAC
AGATACAACCTTCTCTTGGAGTGTTGGAGCTCGTGGAGCTTTATGGGAATGTGGATGTGCAACTTTAGGAGCAGAGTTCC
AATACGCACAATCGAAACCTCGCGTTCAAGAACTCAACGTTCTTTCTAACGTAGCACAATTTACCGTACACAAACCTCAA
GGATACATAGGTAAATCTTTGCCTCTTCCAACGAATGCAGGAACG------AGCAATGCTACAGACTTGAAAAATGCTAC
GATCAACTATCATGAGTGGCAAGTTGGTGCAGCTTTGTCTTATAGGCTCAATATGCTTGTTCCGTACATCGGCATTCAGT
GGTCTAGAGCTACCTTCGATGCAGATACTATCCAAATTGCGCAGCCAAGATTAGCTTCGACTATCTTCTATCTAACTACG
TGGAATCCTACATTATTGGGAGAAAGAACAT------CAGGAACAACCTTCGACCAATATGCTGACTCCCTACAAATTGT
TTCTCTTCAAATTAACAAATTGAAGTCTAGAAAAGCTTGTGGTGTTTCCATGGGAGCAACTTTACTTGATGCCGATAAAT
GGGCA------------------------------------------------------------------
>Ash-A_AZWH_oc_20-3-22
ATGAAAAAACTCTTAAAATCGGCGTTTTTATCCGCCGCATTTTTTGCTGGTAACGCCTCCTTACACGCTTTGCCTGTAGG
GAACCCAGCAGAGCCAAGTTTATTAATTGATGGGACGGTATGGGAAGGTATGTCAGGAGATCCATGTGATCCTTGCGCTA
CTTGGTGCGACGCGATTAGCTTACGCGTAGGATTTTACGGAGATTATGTTTTCGACAGAGTCCTTAAAACAGATGTGCCA
AAACAGTTTACAATGGGGCCTATACCTACTTCAAGTACTTCT------GCTGCAGACTCAGCTACACCAACAGAGAGAAA
TAACGCAGCGTATGGGAAACATATGCATGATGCGGAGTGGTTCACAAATGCAGGTTACATTGCGCTAAATATTTGGGACC
GTTTCGACATCTTTTGTACCTTAGGAGCCACTAGCGGGTATTTTAAAGGAAATTCTTCATCTTTCAACCTTATTGGTTTA
ATTGGGATCTCTGGATCCTCTCTTGAAGG---CAAATATCCAAACGCAAATATTTCTAACGGCGTAGTAGAGCTCTATAC
AGATACAACCTTCTCTTGGAGTGTTGGAGCTCGTGGAGCTTTATGGGAATGTGGATGTGCAACTTTAGGAGCAGAGTTCC
AATACGCACAATCGAAACCTCGCGTTCAAGAACTCAACGTTCTTTCTAACGTAGCACAATTTACCGTACACAAACCTCAA
GGATACATAGGTAAATCTTTGCCTCTTCCAACGAATGCAGGAACG------AGCAATGCTACAGACTTGAAAAATGCTAC
GATCAACTATCATGAGTGGCAAGTTGGTGCAGCTTTGTCTTATAGGCTCAATATGCTTGTTCCGTACATCGGCATTCAGT
GGTCTAGAGCTACCTTCGATGCAGATACTATCCAAATTGCGCAGCCAAGATTAGCTTCGACTATCTTCTATCTAACTACG
TGGAATCCTACATTATTGGGAGAAAGAACAT------CAGGAACAACCTTCGACCAATATGCTGACTCCCTACAAATTGT
TTCTCTTCAAATTAACAAATTGAAGTCTAGAAAAGCTTGTGGTGTTTCCATGGGAGCAACTTTACTTGATGCCGATAAAT
GGGCA------------------------------------------------------------------
>Badger_RSPCA_oc_11-8-22
ATGAAAAAACTCTTAAAATCGGCGTTTTTATCCGCCGCATTTTTTGCTGGTAACGCCTCCTTACACGCTTTGCCTGTAGG
GAACCCAGCAGAGCCAAGTTTATTAATTGATGGGACGGTATGGGAAGGTATGTCAGGAGATCCATGTGATCCTTGCGCTA
CTTGGTGCGACGCGATTAGCTTACGCGTAGGATTTTACGGAGATTATGTTTTCGACAGAGTCCTTAAAACAGATGTGCCA
AAACAGTTTACAATGGGGCCTATACCTACTTCAAGTACTTCT------GCTGCAGACTCAGCTACACCAACAGAGAGAAA
TAACGCAGCGTATGGGAAACATATGCATGATGCGGAGTGGTTCACAAATGCAGGTTACATTGCGCTAAATATTTGGGACC
GTTTCGACATCTTTTGTACCTTAGGAGCCACTAGCGGGTATTTTAAAGGAAATTCTTCATCTTTCAACCTTATTGGTTTA
ATTGGGATCTCTGGATCCTCTCTTGAAGG---CAAATATCCAAACGCAAATATTTCTAACGGCGTAGTAGAGCTCTATAC
AGATACAACCTTCTCTTGGAGTGTTGGAGCTCGTGGAGCTTTATGGGAATGTGGATGTGCAACTTTAGGAGCAGAGTTCC
AATACGCACAATCGAAACCTCGCGTTCAAGAACTCAACGTTCTTTCTAACGTAGCACAATTTACCGTACACAAACCTCAA
GGATACATAGGTAAATCTTTGCCTCTTCCAACGAATGCAGGAACG------AGCAATGCTACAGACTTGAAAAATGCTAC
GATCAACTATCATGAGTGGCAAGTTGGTGCAGCTTTGTCTTATAGGCTCAATATGCTTGTTCCGTACATCGGCATTCAGT
GGTCTAGAGCTACCTTCGATGCAGATACTATCCAAATTGCGCAGCCAAGATTAGCTTCGACTATCTTCTATCTAACTACG
TGGAATCCTACATTATTGGGAGAAAGAACAT------CAGGAACAACCTTCGACCAATATGCTGACTCCCTACAAATTGT
TTCTCTTCAAATTAACAAATTGAAGTCTAGAAAAGCTTGTGGTGTTTCCATGGGAGCAACTTTACTTGATGCCGATAAAT
GGGCA------------------------------------------------------------------
>KF150132_Chlamydia_pecorum_genotype_A
ATGAAAAAACTCTTAAAATCGGCGTTTTTATCCGCCGCATTTTTTGCTGGTAACGCCTCCTTACACGCTTTGCCTGTAGG
GAACCCAGCAGAGCCAAGTTTATTAATTGATGGGACGGTATGGGAAGGTATGTCAGGAGATCCATGTGATCCTTGCGCTA
CTTGGTGCGACGCGATTAGCTTACGCGTAGGATTTTACGGAGATTATGTTTTCGACAGAGTCCTTAAAACAGATGTGCCA
AAACAGTTTACAATGGGGCCTATACCTACTTCAAGTACTTCT------GCTGCAGACTCAGCTACACCAACAGAGAGAAA
TAACGCAGCGTATGGGAAACATATGCATGATGCGGAGTGGTTCACAAATGCAGGTTACATTGCGCTAAATATTTGGGACC
GTTTCGACATCTTTTGTACCTTAGGAGCCACTAGCGGGTATTTTAAAGGAAATTCTTCATCTTTCAACCTTATTGGTTTA
ATTGGGATCTCTGGATCCTCTCTTGAAGG---CAAATATCCAAACGCAAATATTTCTAACGGCGTAGTAGAGCTCTATAC
AGATACAACCTTCTCTTGGAGTGTTGGAGCTCGTGGAGCTTTATGGGAATGTGGATGTGCAACTTTAGGAGCAGAGTTCC
AATACGCACAATCGAAACCTCGCGTTCAAGAACTCAACGTTCTTTCTAACGTAGCACAATTTACCGTACACAAACCTCAA
GGATACATAGGKAAATCTTTGCCTCTTCCAACGAATGCAGGAACG------AGCAATGCTACAGACTTGAAAAATGCTAC
GATCAACTATCATGAGTGGCAAGTTGGTGCAGCTTTGTCTTATAGGCTCAATATGCTTGTTCCGTACATCGGCATTCAGT
GGTCTAGAGCTACCTTCGATGCAGATACTATCCAAATTGCGCAGCCAAGATTAGCTTCGACTATCTTCTATCTAACTACG
TGGAATCCTACATTATTGGGAGAAAGAACAT------CAGGAACAACCTTCGACCAATATGCTGACTCCCTACAAATTGT
TTCTCTTCAAATTAACAAATTGAAGTCTAGAAAAGCTTGTGGTGTTTCCATGGGAGCAACTTTACTTGATGCCGATAAAT
GGGCA------------------------------------------------------------------
>Farm3b_Ewe22A_AUS_Sheep
ATGAAAAAACTCTTAAAATCGGCGTTTTTATCCGCCGCATTTTTTGCTGGTAACACCTCCTTACAAGCTTTGCCTGTAGG
GAACCCAGCAGAGCCAAGTTTATTAATTGATGGAACGATATGGGAAGGTATGTCAGGAGATCCATGTGATCCTTGCGCTA
CTTGGTGCGACGCGATTAGCTTACGCGTAGGATTTTACGGAGATTATGTTTTCGACAGAGTCCTTAAAACAGATGTGCCA
AAACAGTTTACAATGGGGCCTATACCTACTTCAAGTACTTCT------GCTGCAGACTCAGCTACACCAACAGAGAGAAA
TAACGCAGCGTATGGGAAACATATGCATGATGCGGAGTTGTTCACAAATGCAGGTTACATTGCGCTAAATATTTGGGACC
GTTTCGACATCTTTTGTACCTTAGGAGCCACTAGCGGGTATTTTAAAGGAAATTCTTCATCTTTCAACCTTATTGGTTTA
ATTGGGATCTCTGGATCCTCTCTTGAAGG---CAAATATCCAAACGCAAATATTTCTAACGGCGTAGTAGAGCTCTATAC
AGATACAACCTTCTCTTGGAGTGTTGGAGCTCGTGGAGCTTTATGGGAATGTGGATGTGCAACTTTAGGAGCAGAGTTCC
AATACGCACAATCGAAACCTCGCGTTCAAGAACTCAACGTTCTTTCTAACGTAGCACAATTTACCGTACACAAACCTCAA
GGATACATAGGTAAATCTTTGCCTCTTCCAACGAATGCAGGAACG------AGCAATGCTACAGACTTGAAAAATGCTAC
GATCAACTATCATGAGTGGCAAGTTGGTGCAGCTTTGTCTTATAGGCTCAATATGCTTGTTCCGTACATCGGCATTCAGT
GGTCTAGAGCTACCTTCGATGCAGATACTATCCAAATTGCGCAGCCAAAATTAGCTTCGACTATCTTCTATCTAACTACG
TGGAATCCTACATTATTGGGAGAAAGAACAT------CAGGAACAACCCTCGACCAATATGCTGACTCCCTACAAATTGT
TTCTCTTCAAATTAACAAGTTGAAGTCCAGAAAAGCTTGCGGTGTTTCCATGGGAGCAACTTTACTTGATGCCGATAAAT
GGGCA------------------------------------------------------------------
>FarmF1_StillbornLamb2_AUS_Sheep
ATGAAAAAACTCTTAAAATCGGCGTTTTTATCCGCCGCATTTTTTGCTGGTAACACCTCCTTACAAGCTTTGCCTGTAGG
GAACCCAGCAGAGCCAAGTTTATTAATTGATGGAACGATATGGGAAGGTATGTCAGGAGATCCATGTGATCCTTGCGCTA
CTTGGTGCGACGCGATTAGCTTACGCGTAGGATTTTACGGAGATTATGTTTTCGACAGAGTCCTTAAAACAGATGTGCCA
AAACAGTTTACAATGGGGCCTATACCTACTTCAAGTACTTCT------GCTGCAGACTCAGCTACACCAACAGAGAGAAA
TAACGCAGCGTATGGGAAACATATGCATGATGCGGAGTTGTTCACAAATGCAGGTTACATTGCGCTAAATATTTGGGACC
GTTTCGACATCTTTTGTACCTTAGGAGCCACTAGCGGGTATTTTAAAGGAAATTCTTCATCTTTCAACCTTATTGGTTTA
ATTGGGATCTCTGGATCCTCTCTTGAAGG---CAAATATCCAAACGCAAATATTTCTAACGGCGTAGTAGAGCTCTATAC
AGATACAACCTTCTCTTGGAGTGTTGGAGCTCGTGGAGCTTTATGGGAATGTGGATGTGCAACTTTAGGAGCAGAGTTCC
AATACGCACAATCGAAACCTCGCGTTCAAGAACTCAACGTTCTTTCTAACGTAGCACAATTTACCGTACACAAACCTCAA
GGATACATAGGTAAATCTTTGCCTCTTCCAACGAATGCAGGAACG------AGCAATGCTACAGACTTGAAAAATGCTAC
GATCAACTATCATGAGTGGCAAGTTGGTGCAGCTTTGTCTTATAGGCTCAATATGCTTGTTCCGTACATCGGCATTCAGT
GGTCTAGAGCTACCTTCGATGCAGATACTATCCAAATTGCGCAGCCAAAATTAGCTTCGACTATCTTCTATCTAACTACG
TGGAATCCTACATTATTGGGAGAAAGAACAT------CAGGAACAACCCTCGACCAATATGCTGACTCCCTACAAATTGT
TTCTCTTCAAATTAACAAGTTGAAGTCCAGAAAAGCTTGCGGTGTTTCCATGGGAGCAACTTTACTTGATGCCGATAAAT
GGGCA------------------------------------------------------------------
>FarmF1_Foetus1_AUS_Sheep
ATGAAAAAACTCTTAAAATCGGCGTTTTTATCCGCCGCATTTTTTGCTGGTAACACCTCCTTACAAGCTTTGCCTGTAGG
GAACCCAGCAGAGCCAAGTTTATTAATTGATGGAACGATATGGGAAGGTATGTCAGGAGATCCATGTGATCCTTGCGCTA
CTTGGTGCGACGCGATTAGCTTACGCGTAGGATTTTACGGAGATTATGTTTTCGACAGAGTCCTTAAAACAGATGTGCCA
AAACAGTTTACAATGGGGCCTATACCTACTTCAAGTACTTCT------GCTGCAGACTCAGCTACACCAACAGAGAGAAA
TAACGCAGCGTATGGGAAACATATGCATGATGCGGAGTTGTTCACAAATGCAGGTTACATTGCGCTAAATATTTGGGACC
GTTTCGACATCTTTTGTACCTTAGGAGCCACTAGCGGGTATTTTAAAGGAAATTCTTCATCTTTCAACCTTATTGGTTTA
ATTGGGATCTCTGGATCCTCTCTTGAAGG---CAAATATCCAAACGCAAATATTTCTAACGGCGTAGTAGAGCTCTATAC
AGATACAACCTTCTCTTGGAGTGTTGGAGCTCGTGGAGCTTTATGGGAATGTGGATGTGCAACTTTAGGAGCAGAGTTCC
AATACGCACAATCGAAACCTCGCGTTCAAGAACTCAACGTTCTTTCTAACGTAGCACAATTTACCGTACACAAACCTCAA
GGATACATAGGTAAATCTTTGCCTCTTCCAACGAATGCAGGAACG------AGCAATGCTACAGACTTGAAAAATGCTAC
GATCAACTATCATGAGTGGCAAGTTGGTGCAGCTTTGTCTTATAGGCTCAATATGCTTGTTCCGTACATCGGCATTCAGT
GGTCTAGAGCTACCTTCGATGCAGATACTATCCAAATTGCGCAGCCAAAATTAGCTTCGACTATCTTCTATCTAACTACG
TGGAATCCTACATTATTGGGAGAAAGAACAT------CAGGAACAACCCTCGACCAATATGCTGACTCCCTACAAATTGT
TTCTCTTCAAATTAACAAGTTGAAGTCCAGAAAAGCTTGCGGTGTTTCCATGGGAGCAACTTTACTTGATGCCGATAAAT
GGGCA------------------------------------------------------------------
>iB4_France_Sheep
ATGAAAAAACTCTTAAAATCGGCGTTTTTATCCGCCGCATTTTTTGCTGGTAACACCTCCTTACAAGCTTTGCCTGTAGG
GAACCCAGCAGAGCCAAGTTTATTAATTGATGGGACGGTATGGGAAGGTATGTCAGGAGATCCATGTGATCCTTGCGCTA
CTTGGTGCGACGCGATTAGCTTACGCGTAGGATTTTACGGAGATTATGTTTTCGACAGAGTCCTTAAAACAGATGTGCCA
AAACAGTTTACAATGGGGCCTATACCTACTTCAAGTACTTCT------GCTGCAGACTCAGCTACACCAACAGAGAGAAA
TAACGCAGCGTATGGGAAACATATGCATGATGCGGAGTGGTTCACAAATGCAGGTTACATTGCGCTAAATATTTGGGACC
GTTTCGACATCTTTTGTACCTTAGGAGCCACTAGCGGGTATTTTAAAGGAAATTCTTCATCTTTCAACCTTATTGGTTTA
ATTGGGATCTCTGGATCCTCTCTTGAAGG---CAAATATCCAAACGCAAATATTTCTAACGGCGTAGTAGAGCTCTATAC
AGATACAACCTTCTCTTGGAGTGTTGGAGCTCGTGGAGCTTTATGGGAATGTGGATGTGCAACTTTAGGAGCAGAGTTCC
AATACGCACAATCGAAACCTCGCGTTCAAGAACTCAACGTTCTTTCTAACGTAGCACAATTTACCGTACACAAACCTCAA
GGATACATAGGTAAATCTTTGCCTCTTCCAACGAATGCAGGAACG------AGCAATGCTACAGACTTGAAAAATGCTAC
GATCAACTATCATGAGTGGCAAGTTGGTGCAGCTTTGTCTTATAGGCTCAATATGCTTGTTCCGTACATCGGCATTCAGT
GGTCTAGAGCTACCTTCGATGCAGATACTATCCAAATTGCGCAGCCAAAATTAGCTTCGACTATCTTCTATCTAACTACG
TGGAATCCTACATTATTGGGAGAAAGAACAT------CAGGAACAACCCTCGACCAATATGCTGACTCCCTACAAATTGT
TTCTCTTCAAATTAACAAATTGAAGTCTAGAAAAGCTTGTGGTGTTTCCATGGGAGCAACTTTACTTGATGCCGATAAAT
GGGCA------------------------------------------------------------------
>18-18549-63R_AUS_Sheep
ATGAAAAAACTCTTAAAATCGGCGTTTTTATCCGCCGCATTTTTTGCTGGTAACACCTCCTTACAAGCTTTGCCTGTAGG
GAACCCAGCAGAGCCAAGTTTATTAATTGATGGGACGGTATGGGAAGGTATGTCAGGAGATCCATGTGATCCTTGCGCTA
CTTGGTGCGACGCGATTAGCTTACGCGTAGGATTTTACGGAGATTATGTTTTCGACAGAGTCCTTAAAACAGATGTGCCA
AAACAGTTTACAATGGGGCCTATACCTACTTCAAGTACTTCT------GCTGCAGACTCAGCTACACCAACAGAGAGAAA
TAACGCAGCGTATGGGAAACATATGCATGATGCGGAGTGGTTCACAAATGCAGGTTACATTGCGCTAAATATTTGGGACC
GTTTCGACATCTTTTGTACCTTAGGAGCCACTAGCGGGTATTTTAAAGGAAATTCTTCATCTTTCAACCTTATTGGTTTA
ATTGGGATCTCTGGATCCTCTCTTGAAGG---CAAATATCCAAACGCAAATATTTCTAACGGCGTAGTAGAGCTCTATAC
AGATACAACCTTCTCTTGGAGTGTTGGAGCTCGTGGAGCTTTATGGGAATGTGGATGTGCAACTTTAGGAGCAGAGTTCC
AATACGCACAATCGAAACCTCGCGTTCAAGAACTCAACGTTCTTTCTAACGTAGCACAATTTACCGTACACAAACCTCAA
GGATACATAGGTAAATCTTTGCCTCTTCCAACGAATGCAGGAACG------AGCAATGCTACAGACTTGAAAAATGCTAC
GATCAACTATCATGAGTGGCAAGTTGGTGCAGCTTTGTCTTATAGGCTCAATATGCTTGTTCCGTACATCGGCATTCAGT
GGTCTAGAGCTACCTTCGATGCAGATACTATCCAAATTGCGCAGCCAAAATTAGCTTCGACTATCTTCTATCTAACTACG
TGGAATCCTACATTATTGGGAGAAAGAACAT------CAGGAACAACCCTCGACCAATATGCTGACTCCCTACAAATTGT
TTCTCTTCAAATTAACAAATTGAAGTCTAGAAAAGCTTGTGGTGTTTCCATGGGAGCAACTTTACTTGATGCCGATAAAT
GGGCA------------------------------------------------------------------
>KF150140_Chlamydia_pecorum_genotype_J
ATGAAAAAACTCTTAAAATCGGCGTTTTTATCCGCCGCATTTTTTGCTGGTAACGCCTCCTTACACGCTTTGCCTGTAGG
GAACCCAGCAGAGCCAAGTTTATTAATTGATGGGACGGTATGGGAAGGTATGTCAGGAGATCCATGTGATCCTTGCGCTA
CTTGGTGCGACGCGATTAGCTTACGCGTAGGATTTTACGGAGATTATGTTTTCGACAGAGTCCTTAAAACAGATGTGCCA
AAACAGTTTACAATGGGGCCTATACCTACTTCAAGTACTTCT------GCTGCAGACTCAGCTACACCAACAGAGAGAAA
TAACGCAGCGTATGGGAAACATATGCATGATGCGGAGTGGTTCACAAATGCAGGTTACATTGCGCTAAATATTTGGGACC
GTTTCGACATCTTTTGTACCTTAGGAGCCACTAGCGGGTATTTTAAAGGAAATTCTTCATCTTTCAACCTTATTGGTTTA
ATTGGGATCTCTGGATCCTCTCTTGAAGG---CAAATATCCAAACGCAAATATTTCTAACGGCGTAGTAGAGCTCTATAC
AGATACAACCTTCTCTTGGAGTGTTGGAGCTCGTGGAGCTTTATGGGAATGTGGATGTGCAACTTTAGGAGCAGAGTTCC
AATACGCACAATCGAAACCTCGCGTTCAAGAACTCAACGTTCTTTCTAACGTAGCACAATTTACCGTACACAAACCTCAA
GGATACATAGGTAAATCTTTGCCTCTTCCAACGAATGCAGGAACG------AGCAATGCTACAGACTTGAAAAATGCTAC
GATCAACTATCATGAGTGGCAAGTTGGTGCAGCTTTGTCTTATAGGCTCAATATGCTTGTTCCGTACATCGGCATTCAGT
GGTCTAGAGCTACCTTCGATGCAGATACTATCCAAATTGCGCAGCCAAAATTAGCTTCGCCTATCTTCTATCTAACTACG
TGGAATCCTACATTATTGGGAGAAAGAACAT------CAGGAACAACCCTCGACAAATATGCTGACTCCCTACAAATTGT
TTCTCTTCAAATTAACAAATTGAAGTCTAGAAAAGCTTGTGGTGTTTCCATGGGAGCAACTTTACTTGATGCCGATAAAT
GGGCA------------------------------------------------------------------
>BB_FoK_oc_17-10-22
ATGAAAAAACTCTTAAAATCGGCGTTTTTATCCGCCGCATTTTTGGCTGGTACCGCCTCCTTACACGCTTTGCCTGTAGG
GAACCCAGCAGAGCCAAGTTTATTAATTGATGGGACGGTATGGGAAGGTATGTCAGGAGATCCATGTGATCCTTGCGCTA
CTTGGTGCGACGCGATTAGCTTACGCGTAGGATTTTACGGAGATTATGTTTTCGACAGAGTCCTTAAAACAGATGTGCCA
AAACAGTTTACAATGGGGCCTATACCTACTTCAAGTACTTCT------GCTGCAGACTCAGCTACACCAACAGAGAGAAA
TAACGCAGCGTATGGGAAACATATGCATGATGCGGAGTGGTTCACAAATGCAGGTTACATTGCGCTAAATATTTGGGACC
GTTTCGACATCTTTTGTACCTTAGGAGCCACTAGCGGGTATTTTAAAGGAAATTCTTCATCTTTCAACCTTATTGGTTTA
ATTGGGATCTCTGGATCCTCTCTTGAAGG---CAAATATCCAAACGCAAATATTTCTAACGGCGTAGTAGAGCTCTATAC
AGATACAACCTTCTCTTGGAGTGTTGGAGCTCGTGGAGCTTTATGGGAATGTGGATGTGCAACTTTAGGAGCAGAGTTCC
AATACGCACAATCGAAACCTCGCGTTCAAGAACTCAACGTTCTTTCTAACGTAGCACAATTTACCGTACACAAACCTCAA
GGATACATAGGTAAATCTTTGCCTCTTCCAACGAATGCAGGAACG------AGCAATGCTACAGACTTGAAAAATGCTAC
GATCAACTATCATGAATGGCAAGTTGGTGCAGCGTTGTCTTACAGGCTCAATATGCTCGTTCCTTACATTGGCGTTCAGT
GGTCTAGAGCTACCTTCGATGCAGATACTATCCAAATTGCGCAGCCAAAACTGGCTTCGCCTATTTTTTATCTGACTACA
TGGAACCCCACTTTGCTAGGGCAAGCGACAC------AAGTAGATAACAGCAACAAGTTTGCTGACTCCCTACAAATTGT
TTCTCTTCAAATTAACAAATTGAAGTCTAGAAAAGCTTGTGGTGTTTCCATGGGAGCAACTTTACTTGATGCCGATAAAT
GGGCA------------------------------------------------------------------
>Marom_FoK_L-oc_31-10-22
ATGAAAAAACTCTCTAAATCGGCGTTTTTATCCGCCGCATTTTTTGCTGGTAACGCCTCCTTACACGCTTTGCCTGTAGG
GAACCCAGCAGAGCCAAGTTTATTAATTGATGGGACGGTATGGGAAGGTATGTCAGGAGATCCATGTGATCCTTGCGCTA
CTTGGTGCGACGCGATTAGCTTACGCGTAGGATTTTACGGAGATTATGTTTTCGACAGAGTCCTTAAAACAGATGTGCCA
AAACAGTTTACAATGGGGCCTATACCTACTTCAAGTACTTCT------GCTGCAGACTCAGCTACACCAACAGAGAGAAA
TAACGCAGCGTATGGGAAACATATGCATGATGCGGAGTGGTTCACAAATGCAGGTTACATTGCGCTAAATATTTGGGACC
GTTTCGACATCTTTTGTACCTTAGGAGCCACTAGCGGGTATTTTAAAGGAAATTCTTCATCTTTCAACCTTATTGGTTTA
ATTGGGATCTCTGGATCCTCTCTTGAAGG---CAAATATCCAAACGCAAATATTTCTAACGGCGTAGTAGAGCTCTATAC
AGATACAACCTTCTCTTGGAGTGTTGGAGCTCGTGGAGCTTTATGGGAATGTGGATGTGCAACTTTAGGAGCAGAGTTCC
AATACGCACAATCGAAACCTCGCGTTCAAGAACTCAACGTTCTTTCTAACGTAGCACAATTTACCGTACACAAACCTCAA
GGATACATAGGTAAATCTTTGCCTCTTCCAACGAATGCAGGAACG------AGCAATGCTACAGACTTGAAAAATGCTAC
GATCAACTATCATGAATGGCAAGTTGGTGCAGCGTTGTCTTACAGGCTCAATATGCTCGTTCCTTACATTGGCGTTCAGT
GGTCTAGAGCTACCTTCGATGCAGATACTATCCAAATTGCGCAGCCAAAACTGGCTTCGCCTATTTTTTATCTGACTACA
TGGAACCCCACTTTGCTAGGGCAAGCGACAC------AAGTAGATAACAGCAACAAGTTTGCTGACTCCCTACAAATTGT
TTCTCTTCAAATTAACAAATTGAAGTCTAGAAAAGCTTGTGGTGTTTCCATGGGAGCAACTTTACTTGATGCCGATAAAT
GGGCA------------------------------------------------------------------
>Marie_FoK_oc_11-10-22
ATGAAAAAACTCTTAAAATCGGCGTTTTTATCCGCCGCATTTTTTGCTGGTAACGCCTCCTTACACGCTTTGCCTGTAGG
GAACCCAGCAGAGCCAAGTTTATTAATTGATGGGACGGTATGGGAAGGTATGTCAGGAGATCCATGTGATCCTTGCGCTA
CTTGGTGCGACGCGATTAGCTTACGCGTAGGATTTTACGGAGATTATGTTTTCGACAGAGTCCTTAAAACAGATGTGCCA
AAACAGTTTACAATGGGGCCTATACCTACTTCAAGTACTTCT------GCTGCAGACTCAGCTACACCAACAGAGAGAAA
TAACGCAGCGTATGGGAAACATATGCATGATGCGGAGTGGTTCACAAATGCAGGTTACATTGCGCTAAATATTTGGGACC
GTTTCGACATCTTTTGTACCTTAGGAGCCACTAGCGGGTATTTTAAAGGAAATTCTTCATCTTTCAACCTTATTGGTTTA
ATTGGGATCTCTGGATCCTCTCTTGAAGG---CAAATATCCAAACGCAAATATTTCTAACGGCGTAGTAGAGCTCTATAC
AGATACAACCTTCTCTTGGAGTGTTGGAGCTCGTGGAGCTTTATGGGAATGTGGATGTGCAACTTTAGGAGCAGAGTTCC
AATACGCACAATCGAAACCTCGCGTTCAAGAACTCAACGTTCTTTCTAACGTAGCACAATTTACCGTACACAAACCTCAA
GGATACATAGGTAAATCTTTGCCTCTTCCAACGAATGCAGGAACG------AGCAATGCTACAGACTTGAAAAATGCTAC
GATCAACTATCATGAATGGCAAGTTGGTGCAGCGTTGTCTTACAGGCTCAATATGCTCGTTCCTTACATTGGCGTTCAGT
GGTCTAGAGCTACCTTCGATGCAGATACTATCCAAATTGCGCAGCCAAAACTGGCTTCGCCTATTTTTTATCTGACTACA
TGGAACCCCACTTTGCTAGGGCAAGCGACAC------AAGTAGATAACAGCAACAAGTTTGCTGACTCCCTACAAATTGT
TTCTCTTCAAATTAACAAATTGAAGTCTAGAAAAGCTTGTGGTGTTTCCATGGGAGCAACTTTACTTGATGCCGATAAAT
GGGCA------------------------------------------------------------------
>BB_FoK_UGT_17-10-22
ATGAAAAAACTCTTAAAATCGGCGTTTTTATCCGCCGCATTTTTTGCTGGTAACGCCTCCTTACACGCTTTGCCTGTAGG
GAACCCAGCAGAGCCAAGTTTATTAATTGATGGGACGGTATGGGAAGGTATGTCAGGAGATCCATGTGATCCTTGCGCTA
CTTGGTGCGACGCGATTAGCTTACGCGTAGGATTTTACGGAGATTATGTTTTCGACAGAGTCCTTAAAACAGATGTGCCA
AAACAGTTTACAATGGGGCCTATACCTACTTCAAGTACTTCT------GCTGCAGACTCAGCTACACCAACAGAGAGAAA
TAACGCAGCGTATGGGAAACATATGCATGATGCGGAGTGGTTCACAAATGCAGGTTACATTGCGCTAAATATTTGGGACC
GTTTCGACATCTTTTGTACCTTAGGAGCCACTAGCGGGTATTTTAAAGGAAATTCTTCATCTTTCAACCTTATTGGTTTA
ATTGGGATCTCTGGATCCTCTCTTGAAGG---CAAATATCCAAACGCAAATATTTCTAACGGCGTAGTAGAGCTCTATAC
AGATACAACCTTCTCTTGGAGTGTTGGAGCTCGTGGAGCTTTATGGGAATGTGGATGTGCAACTTTAGGAGCAGAGTTCC
AATACGCACAATCGAAACCTCGCGTTCAAGAACTCAACGTTCTTTCTAACGTAGCACAATTTACCGTACACAAACCTCAA
GGATACATAGGTAAATCTTTGCCTCTTCCAACGAATGCAGGAACG------AGCAATGCTACAGACTTGAAAAATGCTAC
GATCAACTATCATGAATGGCAAGTTGGTGCAGCGTTGTCTTACAGGCTCAATATGCTCGTTCCTTACATTGGCGTTCAGT
GGTCTAGAGCTACCTTCGATGCAGATACTATCCAAATTGCGCAGCCAAAACTGGCTTCGCCTATTTTTTATCTGACTACA
TGGAACCCCACTTTGCTAGGGCAAGCGACAC------AAGTAGATAACAGCAACAAGTTTGCTGACTCCCTACAAATTGT
TTCTCTTCAAATTAACAAATTGAAGTCTAGAAAAGCTTGTGGTGTTTCCATGGGAGCAACTTTACTTGATGCCGATAAAT
GGGCA------------------------------------------------------------------
>Marom_FoK_UGT_31-10-22
ATGAAAAAACTCTTAAAATCGGCGTTTTTATCCGCCGCATTTTTTGCTGGTAACGCCTCCTTACACGCTTTGCCTGTAGG
GAACCCAGCAGAGCCAAGTTTATTAATTGATGGGACGGTATGGGAAGGTATGTCAGGAGATCCATGTGATCCTTGCGCTA
CTTGGTGCGACGCGATTAGCTTACGCGTAGGATTTTACGGAGATTATGTTTTCGACAGAGTCCTTAAAACAGATGTGCCA
AAACAGTTTACAATGGGGCCTATACCTACTTCAAGTACTTCT------GCTGCAGACTCAGCTACACCAACAGAGAGAAA
TAACGCAGCGTATGGGAAACATATGCATGATGCGGAGTGGTTCACAAATGCAGGTTACATTGCGCTAAATATTTGGGACC
GTTTCGACATCTTTTGTACCTTAGGAGCCACTAGCGGGTATTTTAAAGGAAATTCTTCATCTTTCAACCTTATTGGTTTA
ATTGGGATCTCTGGATCCTCTCTTGAAGG---CAAATATCCAAACGCAAATATTTCTAACGGCGTAGTAGAGCTCTATAC
AGATACAACCTTCTCTTGGAGTGTTGGAGCTCGTGGAGCTTTATGGGAATGTGGATGTGCAACTTTAGGAGCAGAGTTCC
AATACGCACAATCGAAACCTCGCGTTCAAGAACTCAACGTTCTTTCTAACGTAGCACAATTTACCGTACACAAACCTCAA
GGATACATAGGTAAATCTTTGCCTCTTCCAACGAATGCAGGAACG------AGCAATGCTACAGACTTGAAAAATGCTAC
GATCAACTATCATGAATGGCAAGTTGGTGCAGCGTTGTCTTACAGGCTCAATATGCTCGTTCCTTACATTGGCGTTCAGT
GGTCTAGAGCTACCTTCGATGCAGATACTATCCAAATTGCGCAGCCAAAACTGGCTTCGCCTATTTTTTATCTGACTACA
TGGAACCCCACTTTGCTAGGGCAAGCGACAC------AAGTAGATAACAGCAACAAGTTTGCTGACTCCCTACAAATTGT
TTCTCTTCAAATTAACAAATTGAAGTCTAGAAAAGCTTGTGGTGTTTCCATGGGAGCAACTTTACTTGATGCCGATAAAT
GGGCA------------------------------------------------------------------
>Spiritwalker_FoK_UGT_unknown-date
ATGAAAAAACTCTTAAAATCGGCGTTTTTATCCGCCGCATTTTTTGCTGGTGACGCCTCCTTACACGCTTTGCCTGTAGG
GAACCCAGCAGAGCCAAGTTTATTAATTGATGGGACGGTATGGGAAGGTATGTCAGGAGATCCATGTGATCCTTGCGCTA
CTTGGTGCGACGCGATTAGCTTACGCGTAGGATTTTACGGAGATTATGTTTTCGACAGAGTCCTTAAAACAGATGTGCCA
AAACAGTTTACAATGGGGCCTATACCTACTTCAAGTACTTCT------GCTGCAGACTCAGCTACACCAACAGAGAGAAA
TAACGCAGCGTATGGGAAACATATGCATGATGCGGAGTGGTTCACAAATGCAGGTTACATTGCGCTAAATATTTGGGACC
GTTTCGACATCTTTTGTACCTTAGGAGCCACTAGCGGGTATTTTAAAGGAAATTCTTCATCTTTCAACCTTATTGGTTTA
ATTGGGATCTCTGGATCCTCTCTTGAAGG---CAAATATCCAAACGCAAATATTTCTAACGGCGTAGTAGAGCTCTATAC
AGATACAACCTTCTCTTGGAGTGTTGGAGCTCGTGGAGCTTTATGGGAATGTGGATGTGCAACTTTAGGAGCAGAGTTCC
AATACGCACAATCGAAACCTCGCGTTCAAGAACTCAACGTTCTTTCTAACGTAGCACAATTTACCGTACACAAACCTCAA
GGATACATAGGTAAATCTTTGCCTCTTCCAACGAATGCAGGAACG------AGCAATGCTACAGACTTGAAAAATGCTAC
GATCAACTATCATGAATGGCAAGTTGGTGCAGCGTTGTCTTACAGGCTCAATATGCTCGTTCCTTACATTGGCGTTCAGT
GGTCTAGAGCTACCTTCGATGCAGATACTATCCAAATTGCGCAGCCAAAACTGGCTTCGCCTATTTTTTATCTGACTACA
TGGAACCCCACTTTGCTAGGGCAAGCGACAC------AAGTAGATAACAGCAACAAGTTTGCTGACTCCCTACAAATTGT
TTCTCTTCAAATTAACAAATTGAAGTCTAGAAAAGCTTGTGGTGTTTCCATGGGAGCAACTTTACTTGATGCCGATAAAT
GGGCA------------------------------------------------------------------
>KF150138_Chlamydia_pecorum_genotype_H
ATGAAAAAACTCTTAAAATCGGCGTTTTTATCCGCCGCATTTTTTGCTGGTAACGCCTCCTTACACGCTTTGCCTGTAGG
GAACCCAGCAGAGCCAAGTTTATTAATTGATGGGACGGTATGGGAAGGTATGTCAGGAGATCCATGTGATCCTTGCGCTA
CTTGGTGCGACGCGATTAGCTTACGCGTAGGATTTTACGGAGATTATGTTTTCGACAGAGTCCTTAAAACAGATGTGCCA
AAACAGTTTACAATGGGGCCTATACCTACTTCAAGTACTTCT------GCTGAAGACTCAGCTACACCAACAGAGAGAAA
TAACGCAGCGTATGGGAAACATATGCATGATGCGGAGTGGTTCACAAATGCAGGTTACATTGCGCTAAATATTTGGGACC
GTTTCGACATCTTTTGTACCTTAGGAGCCACTAGCGGGTATTTTAAAGGAAATTCTTCATCTTTCAACCTTATTGGTTTA
ATTGGGATCTCTGGATCCTCTCTTGAAGG---CAAATATCCAAACGCAAATATTTCTAACGGCGTAGTAGAGCTCTATAC
AGATACAACCTTCTCTTGGAGTGTTGGAGCTCGTGGAGCTTTATGGGAATGTGGATGTGCAACTTTAGGAGCAGAGTTCC
AATACGCACAATCRAAACCTCGCGTTCAAGAACTCAACGTTCTTTCTAACGTAGCACAATTTACCGTACACAAACCTCAA
GGATACATAGGTAAATCTTTGCCTCTTCCAACRAATGCAGGAACG------AGCAATGCTACAGACTTRAAAAATGCTAC
GATCAACTATCATGAGTGGCAAGTTGGTGCAGCTTTGTCTTATAGGCTCAATATGCTTGTTCCGTACATCGGCATTCAGT
GGTCTAGAGCTACCTTCGATGCAGATACTATCCAAATTGCGCAGCCAAAACTGGCTTCGCCTATTTTTTATCTGACTACA
TGGAACCCCACTTTGCTAGGGCAAGCGACAC------AAGTAGATAACAGCAACAAGTTTGCTGACTCCCTACAAATTGT
TTCTCTTCAAATTAACAAATTGAAGTCTAGAAAAGCTTGTGGTGTTTCCATGGGAGCAACTTTACTTGATGCCGATAAAT
GGGCA------------------------------------------------------------------
>Kentish_Coomera_UGT_27-2-24
ATGAAAAAACTCTTAAAATCGGCGTTTTTATCCGCCGCATTTTTTGCTGGTAACGCCTCCTTACACGTTTTGCCTGTAGG
GAACCCAGCAGAGCCAAGTTTATTAATTGATGGGACGGTATGGGAAGGTATGTCAGGAGATCCATGTGATCCTTGCGCTA
CTTGGTGCGACGCGATTAGCTTACGCGTAGGATTTTACGGAGATTATGTTTTCGACAGAGTCCTTAAAACAGATGTGCCA
AAACAGTTTACAATGGGGCCTATACCTACTTCAAGTACTTCT------GCTGAAGACTCAGCTACACCAACAGAGAGAAA
TAACGCAGCGTATGGGAAACATATGCATGATGCGGAGTGGTTCACAAATGCAGGTTACATTGCGCTAAATATTTGGGACC
GTTTCGACATCTTTTGTACCTTAGGAGCCACTAGCGGGTATTTTAAAGGAAATTCTTCATCTTTCAACCTTATTGGTTTA
ATTGGGATCTCTGGATCCTCTCTTGAAGG---CAAATATCCAAACGCAAATATTTCTAACGGCGTAGTAGAGCTCTATAC
AGATACAACCTTCTCTTGGAGTGTTGGAGCTCGTGGAGCTTTATGGGAATGTGGATGTGCAACTTTAGGAGCAGAGTTCC
AATACGCACAATCGAAACCTCGCGTTCAAGAACTCAACGTTCTTTCTAACGTAGCACAATTTACCGTACACAAACCTCAA
GGATACATAGGTAAATCTTTGCCTCTTCCAACGAATGCAGGAACG------AGCAATGCTACAGACTTGAAAAATGCTAC
GATCAACTATCATGAGTGGCAAGTTGGTGCAGCTTTGTCTTATAGGCTCAATATGCTTGTTCCGTACATCGGCATTCAGT
GGTCTAGAGCTACCTTCGATGCAGATACTATCCAAATTGCGCAGCCAAAACTGGCTTCGCCTATTTTTTATCTGACTACA
TGGAACCCCACTTTGCTAGGGCAAGCGACAC------AAGTAGATAACAGCAACAAGTTTGCTGACTCCCTACAAATTGT
TTCTCTTCAAATTAACAAATTGAAGTCTAGAAAAGCTTGTGGTGTTTCCATGGGAGCAACTTTACTTGATGCCGATAAAT
GGGCA------------------------------------------------------------------
>Kentish_Coomera_UGT_5-3-24
ATGAAAAAACTCTTAAAATCGGCGTTTTTATCCGCCGCATTTTTTGCTGGTAACGCCTCCTTACACGCTTTGCCTGTAGG
GAACCCAGCAGAGCCAAGTTTATTAATTGATGGGACGGTATGGGAAGGTATGTCAGGAGATCCATGTGATCCTTGCGCTA
CTTGGTGCGACGCGATTAGCTTACGCGTAGGATTTTACGGAGATTATGTTTTCGACAGAGTCCTTAAAACAGATGTGCCA
AAACAGTTTACAATGGGGCCTATACCTACTTCAAGTACTTCT------GCTGAAGACTCAGCTACACCAACAGAGAGAAA
TAACGCAGCGTATGGGAAACATATGCATGATGCGGAGTGGTTCACAAATGCAGGTTACATTGCGCTAAATATTTGGGACC
GTTTCGACATCTTTTGTACCTTAGGAGCCACTAGCGGGTATTTTAAAGGAAATTCTTCATCTTTCAACCTTATTGGTTTA
ATTGGGATCTCTGGATCCTCTCTTGAAGG---CAAATATCCAAACGCAAATATTTCTAACGGCGTAGTAGAGCTCTATAC
AGATACAACCTTCTCTTGGAGTGTTGGAGCTCGTGGAGCTTTATGGGAATGTGGATGTGCAACTTTAGGAGCAGAGTTCC
AATACGCACAATCGAAACCTCGCGTTCAAGAACTCAACGTTCTTTCTAACGTAGCACAATTTACCGTACACAAACCTCAA
GGATACATAGGTAAATCTTTGCCTCTTCCAACGAATGCAGGAACG------AGCAATGCTACAGACTTGAAAAATGCTAC
GATCAACTATCATGAGTGGCAAGTTGGTGCAGCTTTGTCTTATAGGCTCAATATGCTTGTTCCGTACATCGGCATTCAGT
GGTCTAGAGCTACCTTCGATGCAGATACTATCCAAATTGCGCAGCCAAAACTGGCTTCGCCTATTTTTTATCTGACTACA
TGGAACCCCACTTTGCTAGGGCAAGCGACAC------AAGTAGATAACAGCAACAAGTTTGCTGACTCCCTACAAATTGT
TTCTCTTCAAATTAACAAATTGAAGTCTAGAAAAGCTTGTGGTGTTTCCATGGGAGCAACTTTACTTGATGCCGATAAAT
GGGCA------------------------------------------------------------------
>Kentish_Coomera_UGT_13-2-24
ATGAAAAAACTCTTAAAATCGGCGTTTTTATCCGCCGCATTTTTTGCTGGTAACGCCTCCTTACACGCTTTGCCTGTAGG
GAACCCAGCAGAGCCAAGTTTATTAATTGATGGGACGGTATGGGAAGGTATGTCAGGAGATCCATGTGATCCTTGCGCTA
CTTGGTGCGACGCGATTAGCTTACGCGTAGGATTTTACGGAGATTATGTTTTCGACAGAGTCCTTAAAACAGATGTGCCA
AAACAGTTTACAATGGGGCCTATACCTACTTCAAGTACTTCT------GCTGAAGACTCAGCTACACCAACAGAGAGAAA
TAACGCAGCGTATGGGAAACATATGCATGATGCGGAGTGGTTCACAAATGCAGGTTACATTGCGCTAAATATTTGGGACC
GTTTCGACATCTTTTGTACCTTAGGAGCCACTAGCGGGTATTTTAAAGGAAATTCTTCATCTTTCAACCTTATTGGTTTA
ATTGGGATCTCTGGATCCTCTCTTGAAGG---CAAATATCCAAACGCAAATATTTCTAACGGCGTAGTAGAGCTCTATAC
AGATACAACCTTCTCTTGGAGTGTTGGAGCTCGTGGAGCTTTATGGGAATGTGGATGTGCAACTTTAGGAGCAGAGTTCC
AATACGCACAATCGAAACCTCGCGTTCAAGAACTCAACGTTCTTTCTAACGTAGCACAATTTACCGTACACAAACCTCAA
GGATACATAGGTAAATCTTTGCCTCTTCCAACGAATGCAGGAACG------AGCAATGCTACAGACTTGAAAAATGCTAC
GATCAACTATCATGAGTGGCAAGTTGGTGCAGCTTTGTCTTATAGGCTCAATATGCTTGTTCCGTACATCGGCATTCAGT
GGTCTAGAGCTACCTTCGATGCAGATACTATCCAAATTGCGCAGCCAAAACTGGCTTCGCCTATTTTTTATCTGACTACA
TGGAACCCCACTTTGCTAGGGCAAGCGACAC------AAGTAGATAACAGCAACAAGTTTGCTGACTCCCTACAAATTGT
TTCTCTTCAAATTAACAAATTGAAGTCTAGAAAAGCTTGTGGTGTTTCCATGGGAGCAACTTTACTTGATGCCGATAAAT
GGGCA------------------------------------------------------------------
>Kentish_Coomera_UGT_12-3-24
ATGAAAAAACTCTTAAAATCGGCGTTTTTATCCGCCGCATTTTTTGCTGGTAACGCCTCCTTACACGCTTTGCCTGTAGG
GAACCCAGCAGAGCCAAGTTTATTAATTGATGGGACGGTATGGGAAGGTATGTCAGGAGATCCATGTGATCCTTGCGCTA
CTTGGTGCGACGCGATTAGCTTACGCGTAGGATTTTACGGAGATTATGTTTTCGACAGAGTCCTTAAAACAGATGTGCCA
AAACAGTTTACAATGGGGCCTATACCTACTTCAAGTACTTCT------GCTGAAGACTCAGCTACACCAACAGAGAGAAA
TAACGCAGCGTATGGGAAACATATGCATGATGCGGAGTGGTTCACAAATGCAGGTTACATTGCGCTAAATATTTGGGACC
GTTTCGACATCTTTTGTACCTTAGGAGCCACTAGCGGGTATTTTAAAGGAAATTCTTCATCTTTCAACCTTATTGGTTTA
ATTGGGATCTCTGGATCCTCTCTTGAAGG---CAAATATCCAAACGCAAATATTTCTAACGGCGTAGTAGAGCTCTATAC
AGATACAACCTTCTCTTGGAGTGTTGGAGCTCGTGGAGCTTTATGGGAATGTGGATGTGCAACTTTAGGAGCAGAGTTCC
AATACGCACAATCGAAACCTCGCGTTCAAGAACTCAACGTTCTTTCTAACGTAGCACAATTTACCGTACACAAACCTCAA
GGATACATAGGTAAATCTTTGCCTCTTCCAACGAATGCAGGAACG------AGCAATGCTACAGACTTGAAAAATGCTAC
GATCAACTATCATGAGTGGCAAGTTGGTGCAGCTTTGTCTTATAGGCTCAATATGCTTGTTCCGTACATCGGCATTCAGT
GGTCTAGAGCTACCTTCGATGCAGATACTATCCAAATTGCGCAGCCAAAACTGGCTTCGCCTATTTTTTATCTGACTACA
TGGAACCCCACTTTGCTAGGGCAAGCGACAC------AAGTAGATAACAGCAACAAGTTTGCTGACTCCCTACAAATTGT
TTCTCTTCAAATTAACAAATTGAAGTCTAGAAAAGCTTGTGGTGTTTCCATGGGAGCAACTTTACTTGATGCCGATAAAT
GGGCA------------------------------------------------------------------
>P787_Scotland_Sheep
ATGAAAAAACTCTTAAAATCGGCGTTTTTATCCGCCGCATTTTTTGCTGGTGACGCCTCCTTACACGCTTTGCCTGTAGG
GAACCCAGCAGAGCCAAGTTTATTAATTGATGGAACGATATGGGAAGGTATGTCAGGAGATCCATGTGATCCTTGCGCTA
CTTGGTGCGACGCGATTAGCTTACGCGTAGGATTTTACGGAGATTATGTTTTCGACAGAGTCCTCAAGACAGATGTGCCA
CAGAAGTTTTCAATGGGGCCTATACCTACTTCAAGTACTTCT------CCTGAAGACTCAGCTATACTAACAGAGAGAAA
TAACGCAGCGTATGGAAAACATATGCACGATGCGGAGTTGTTCACAAATGCAGGTTACATTGCGCTAAATATTTGGGACC
GTTTCGACATCTTTTGTACCTTAGGAGCTACTAGTGGGTATTTTAAAGGGAATTCTTCATCTTTCAACTTGATCGGATTG
ATTGGTATTTCAGGAGCAGACCTTAACAG---CAAGCTCCCAAACGCAAATATTTCTAACGGCGTAGTAGAGCTATATAC
AGACACAACCTTCTCTTGGAGCGTTGGAGCTCGCGGAGCTTTGTGGGAGTGTGGTTGCGCTACTTTAGGAGCAGAATTCC
AATACGCACAATCGAAACCTCGCGTTCAAGAATTGAATGTCTTGTCTAACGTAGCACAATTTACTGTACACAAACCTCGG
GGATATGTAGGCCAGCCTCTACCTCTTCCACTGACTGCAGGAACAGCAACTGATTCTAATGATAAATTGAAAAATGCCAC
GATCAACTACCATGAATGGCAAGTCGGTGCAGCATTGTCATATAGACTGAATATGCTCGTTCCTTACATCGGTGTTCAGT
GGTCTAGAGCTACTTTTGATGCAGATACTATCCAAATTGCGGAACCAAAATTAGCTTCGCCAATTTTCAACTTGACAACA
TGGAATCCAACATTATTAGGACAAGCAACTT------CAGTAGATAGCGGAAACAAGTTTGCTGACTCCCTACAAATTGT
TTCTCTTCAAATTAACAAGTTGAAGTCCAGAAAAGCTTGTGGTGTTTCCATGGGAGCAACTTTACTTGATGCCGATAAAT
GGGCA------------------------------------------------------------------
>CpecVR6291_USA_Sheep
ATGAAAAAACTCTTAAAATCGGCGTTTTTATCCGCCGCATTTTTTGCTGGTAACGCCTCCTTACACGCTTTGCCTGTAGG
GAACCCAGCAGAGCCAAGTTTATTAATTGATGGAACGATATGGGAAGGTATGTCAGGAGATCCATGTGATCCTTGCGCTA
CTTGGTGCGACGCGATTAGCTTACGCGTAGGATTTTACGGAGATTATGTTTTCGACAGAGTCCTCAAGACAGATGTATCG
AAAATGTTTTTAATGGGGACAGCCCCTACATCACCTAATAAT------GCTGCAGATTCAAGTACAACAGCCGAAAGAGC
AAACCCAGCGTATGGAAAGCACATGCACGATGCGGAGTGGTTCACAAATGCAGGTTACATTGCGTTAAATATCTGGGATC
GCTTTGATGTTTTTTGCACTTTAGGAGCCACTAGCGGGTATTTTAAAGGAAATTCTTCATCTTTCAACCTTATTGGTTTA
ATTGGGATCTCTGGAAGCTCTCTTGAGGG---CAAATATCCAAACGCAAATATTTCTAACGGCGTAGTAGAGCTATATAC
AGACACAACCTTCTCTTGGAGCGTTGGAGCTCGCGGAGCTTTGTGGGAATGTGGATGTGCAACTTTAGGAGCTGAATTCC
AATACGCACAATCGAAACCTCGCGTTCAAGAACTCAACGTTCTTTCTAACGTAGCACAATTTACTGTACACAAACCTCGG
GGATATGTAGGCCAGACTCTGCCTCTTCCACTCTCTGCAGGAACGGAAACTGATTCTAGTGATAAATTGAAAAATGCCAC
GATCAACTACCATGAATGGCAAGTCGGTGCAGCATTGTCATATAGACTGAATATGCTCGTTCCTTACATCGGTGTTCAGT
GGTCTAGAGCTACTTTTGATGCAGATACTATCCAAATTGCGGAACCAAAATTAGCTTCGCCAATTTTCAACTTGACAACA
TGGAATCCAACATTATTAGGACAAGCAACTA------CAGTAGATGGCACAAACAAGTTTGCTGACTCCCTACAAATTGT
TTCTCTTCAAATTAACAAGTTGAAGTCCAGAAAAGCTTGTGGTGTTTCCATGGGAGCAACTTTACTTGATGCCGATAAAT
GGGCA------------------------------------------------------------------
>E58_USA_Cattle
ATGAAAAAACTCTTAAAATCGGCGTTTTTATCCGCCGCATTTTTTGCTGGTAACGCCTCCTTACACGCTTTGCCTGTAGG
GAACCCAGCAGAGCCAAGTTTATTAATTGATGGAACGATATGGGAAGGTATGTCAGGAGATCCATGTGATCCTTGCGCTA
CTTGGTGCGACGCGATTAGCTTACGCGTAGGATTTTACGGAGATTATGTTTTCGACAGAGTCCTCAAGACAGATGTATCG
AAAATGTTTTTAATGGGGACAGCCCCTACATCACCTAATAAT------GCTGCAGATTCAAGTACAACAGCCGAAAGAGC
AAACCCAGCGTATGGAAAGCACATGCACGATGCGGAGTGGTTCACAAATGCAGGTTACATTGCGTTAAATATCTGGGATC
GCTTTGATGTTTTTTGCACTTTAGGAGCCACTAGCGGGTATTTTAAAGGAAATTCTTCATCTTTCAACCTTATTGGTTTA
ATTGGGATCTCTGGAAGCTCTCTTGAGGG---CAAATATCCAAACGCAAATATTTCTAACGGCGTAGTAGAGCTATATAC
AGACACAACCTTCTCTTGGAGCGTTGGAGCTCGCGGAGCTTTGTGGGAATGTGGATGTGCAACTTTAGGAGCTGAATTCC
AATACGCACAATCGAAACCTCGCGTTCAAGAACTCAACGTTCTTTCTAACGTAGCACAATTTACTGTACACAAACCTCGG
GGATATGTAGGCCAGACTCTGCCTCTTCCACTCTCTGCAGGAACGGAAACTGATTCTAGTGATAAATTGAAAAATGCCAC
GATCAACTACCATGAATGGCAAGTCGGTGCAGCATTGTCATATAGACTGAATATGCTCGTTCCTTACATCGGTGTTCAGT
GGTCTAGAGCTACTTTTGATGCAGATACTATCCAAATTGCGGAACCAAAATTAGCTTCGCCAATTTTCAACTTGACAACA
TGGAATCCAACATTATTAGGACAAGCAACTA------CAGTAGATGGCACAAACAAGTTTGCTGACTCCCTACAAATTGT
TTCTCTTCAAATTAACAAGTTGAAGTCCAGAAAAGCTTGTGGTGTTTCCATGGGAGCAACTTTACTTGATGCCGATAAAT
GGGCA------------------------------------------------------------------
>AKT_Tunisia_Sheep
ATGAAAAAACTCTTAAAATCGGCGTTTTTATCCGCCGCATTTTTTGCTGGTAACGCCTCCTTACACGCTTTGCCTGTAGG
GAACCCAGCAGAGCCAAGTTTATTAATTGATGGAACGATATGGGAAGGTATGTCAGGAGATCCATGTGATCCTTGCGCTA
CTTGGTGCGACGCGATTAGCTTACGCGTAGGATTTTACGGAGATTATGTTTTCGACAGAGTCCTCAAGACAGATGTATCG
AAAATGTTTTTAATGGGGACAGCCCCTACATCACCTAATAAT------GCTGCAGATTCAAGTACAACAGCCGAAAGAGC
AAACCCAGCGTATGGAAAGCACATGCACGATGCGGAGTGGTTCACAAATGCAGGTTACATTGCGTTAAATATCTGGGATC
GCTTTGATGTTTTTTGCACTTTAGGAGCCACTAGCGGGTATTTTAAAGGAAATTCTTCATCTTTCAACCTTATTGGTTTA
ATTGGGATCTCTGGAAGCTCTCTTGAGGG---CAAATATCCAAACGCAAATATTTCTAACGGCGTAGTAGAGCTATATAC
AGACACAACCTTCTCTTGGAGCGTTGGAGCTCGCGGAGCTTTGTGGGAATGTGGATGTGCAACTTTAGGAGCTGAATTCC
AATACGCACAATCGAAACCTCGCGTTCAAGAACTCAACGTTCTTTCTAACGTAGCACAATTTACTGTACACAAACCTCGG
GGATATGTAGGCCAGACTCTGCCTCTTCCACTCTCTGCAGGAACGGAAACTGATTCTAGTGATAAATTGAAAAATGCCAC
GATCAACTACCATGAATGGCAAGTCGGTGCAGCATTGTCATATAGACTGAATATGCTCGTTCCTTACATCGGTGTTCAGT
GGTCTAGAGCTACTTTTGATGCAGATACTATCCAAATTGCGGAACCAAAATTAGCTTCGCCAATTTTCAACTTGACAACA
TGGAATCCAACATTATTAGGACAAGCAACTA------CAGTAGATGGCACAAACAAGTTTGCTGACTCCCTACAAATTGT
TTCTCTTCAAATTAACAAGTTGAAGTCCAGAAAAGCTTGTGGTGTTTCCATGGGAGCAACTTTACTTGATGCCGATAAAT
GGGCA------------------------------------------------------------------
>NSW_Bov_SBE_AUS_Cattle
ATGAAAAAACTCTTAAAATCGGCGTTTTTATCCGCCGCATTTTTTGCTGGTAACGCCTCCTTACACGCTTTGCCTGTAGG
GAACCCAGCAGAGCCAAGTTTATTAATTGATGGAACGATATGGGAAGGTATGTCAGGAGATCCATGTGATCCTTGCGCTA
CTTGGTGCGACGCGATTAGCTTACGCGTAGGATTTTACGGAGATTATGTTTTCGACAGAGTCCTCAAGACAGATGTATCG
AAAATGTTTTTAATGGGGACAGCCCCTACATCACCTAATAAT------GCTGCAGATTCAAGTACAACAGCCGAAAGAGC
AAACCCAGCGTATGGAAAGCACATGCACGATGCGGAGTGGTTCACAAATGCAGGTTACATTGCGTTAAATATCTGGGATC
GCTTTGATGTTTTTTGCACTTTAGGAGCCACTAGCGGGTATTTTAAAGGAAATTCTTCATCTTTCAACCTTATTGGTTTA
ATTGGGATCTCTGGAAGCTCTCTTGAGGG---CAAATATCCAAACGCAAATATTTCTAACGGCGTAGTAGAGCTATATAC
AGACACAACCTTCTCTTGGAGCGTTGGAGCTCGCGGAGCTTTGTGGGAATGTGGATGTGCAACTTTAGGAGCTGAATTCC
AATACGCACAATCGAAACCTCGCGTTCAAGAACTCAACGTTCTTTCTAACGTAGCACAATTTACTGTACACAAACCTCGG
GGATATGTAGGCCAGACTCTGCCTCTTCCACTCTCTGCAGGAACGGAAACTGATTCTAGTGATAAATTGAAAAATGCCAC
GATCAACTACCATGAATGGCAAGTCGGTGCAGCATTGTCATATAGACTGAATATGCTCGTTCCTTACATCGGTGTTCAGT
GGTCTAGAGCTACTTTTGATGCAGATACTATCCAAATTGCGGAACCAAAATTAGCTTCGCCAATTTTCAACTTGACAACA
TGGAATCCAACATTATTAGGACAAGCAACTA------CAGTAGATGGCACAAACAAGTTTGCTGACTCCCTACAAATTGT
TTCTCTTCAAATTAACAAGTTGAAGTCCAGAAAAGCTTGTGGTGTTTCCATGGGAGCAACTTTACTTGATGCCGATAAAT
GGGCA------------------------------------------------------------------
>AB10_France_Sheep
ATGAAAAAACTCTTAAAATCGGCGTTTTTATCCGCCGCATTTTTTGCTGGTAACGCCTCCTTACACGCTTTGCCTGTAGG
GAACCCAGCAGAGCCAAGTTTATTAATTGATGGAACGATATGGGAAGGTATGTCAGGAGATCCATGTGATCCTTGCGCTA
CTTGGTGCGACGCGATTAGCTTACGCGTAGGATTTTACGGAGATTATGTTTTCGACAGAGTCCTCAAGACAGATGTATCG
AAAATGTTTTTAATGGGGACAGCCCCTACATCACCTAATAAT------GCTGCAGATTCAAGTACAACAGCCGAAAGAGC
AAACCCAGCGTATGGAAAGCACATGCACGATGCGGAGTGGTTCACAAATGCAGGTTACATTGCGTTAAATATCTGGGATC
GCTTTGATGTTTTTTGCACTTTAGGAGCCACTAGCGGGTATTTTAAAGGAAATTCTTCATCTTTCAACCTTATTGGTTTA
ATTGGGATCTCTGGAAGCTCTCTTGAGGG---CAAATATCCAAACGCAAATATTTCTAACGGCGTAGTAGAGCTATATAC
AGACACAACCTTCTCTTGGAGCGTTGGAGCTCGCGGAGCTTTGTGGGAATGTGGATGTGCAACTTTAGGAGCTGAATTCC
AATACGCACAATCGAAACCTCGCGTTCAAGAACTCAACGTTCTTTCTAACGTAGCACAATTTACTGTACACAAACCTCGG
GGATATGTAGGCCAGACTCTGCCTCTTCCACTCTCTGCAGGAACGGAAACTGATTCTAGTGATAAATTGAAAAATGCCAC
GATCAACTACCATGAATGGCAAGTCGGTGCAGCATTGTCATATAGACTGAATATGCTCGTTCCTTACATCGGTGTTCAGT
GGTCTAGAGCTACTTTTGATGCAGATACTATCCAAATTGCGGAACCAAAATTAGCTTCGCCAATTTTCAACTTGACAACA
TGGAATCCAACATTATTAGGACAAGCAACTA------CAGTAGATGGCACAAACAAGTTTGCTGACTCCCTACAAATTGT
TTCTCTTCAAATTAACAAGTTGAAGTCCAGAAAAGCTTGTGGTGTTTCCATGGGAGCAACTTTACTTGATGCCGATAAAT
GGGCA------------------------------------------------------------------
>Chlamydia_pecorum_genotype_E58
ATGAAAAAACTCTTAAAATCGGCGTTTTTATCCGCCGCATTTTTTGCTGGTAACGCCTCCTTACACGCTTTGCCTGTAGG
GAACCCAGCAGAGCCAAGTTTATTAATTGATGGAACGATATGGGAAGGTATGTCAGGAGATCCATGTGATCCTTGCGCTA
CTTGGTGCGACGCGATTAGCTTACGCGTAGGATTTTACGGAGATTATGTTTTCGACAGAGTCCTCAAGACAGATGTATCG
AAAATGTTTTTAATGGGGACAGCCCCTACATCACCTAATAAT------GCTGCAGATTCAAGTACAACAGCCGAAAGAGC
AAACCCAGCGTATGGAAAGCACATGCACGATGCGGAGTGGTTCACAAATGCAGGTTACATTGCGTTAAATATCTGGGATC
GCTTTGATGTTTTTTGCACTTTAGGAGCCACTAGCGGGTATTTTAAAGGAAATTCTTCATCTTTCAACCTTATTGGTTTA
ATTGGGATCTCTGGAAGCTCTCTTGAGGG---CAAATATCCAAACGCAAATATTTCTAACGGCGTAGTAGAGCTATATAC
AGACACAACCTTCTCTTGGAGCGTTGGAGCTCGCGGAGCTTTGTGGGAATGTGGATGTGCAACTTTAGGAGCTGAATTCC
AATACGCACAATCGAAACCTCGCGTTCAAGAACTCAACGTTCTTTCTAACGTAGCACAATTTACTGTACACAAACCTCGG
GGATATGTAGGCCAGACTCTGCCTCTTCCACTCTCTGCAGGAACGGAAACTGATTCTAGTGATAAATTGAAAAATGCCAC
GATCAACTACCATGAATGGCAAGTCGGTGCAGCATTGTCATATAGACTGAATATGCTCGTTCCTTACATCGGTGTTCAGT
GGTCTAGAGCTACTTTTGATGCAGATACTATCCAAATTGCGGAACCAAAATTAGCTTCGCCAATTTTCAACTTGACAACA
TGGAATCCAACATTATTAGGACAAGCAACTA------CAGTAGATGGCACAAACAAGTTTGCTGACTCCCTACAAATTGT
TTCTCTTCAAATTAACAAGTTGAAGTCCAGAAAAGCTTGTGGTGTTTCCATGGGAGCAACTTTACTTGATGCCGATAAAT
GGGCA------------------------------------------------------------------
>George_Coomera_UGT_10-3-22
ATGAAAAAACTCTTAAAATCGGCGTTTTTATCCGCCGCATTTTTTGCTGGTAACGCCTCCTTACACGCTTTGCCTGTAGG
GAACCCAGCAGAGCCAAGTTTATTAATTGATGGAACGATATGGGAAGGTATGTCAGGAGATCCATGTGATCCTTGCGCTA
CTTGGTGCGACGCGATTAGCTTACGCGTAGGATTTTACGGAGATTATGTTTTCGACAGAGTCCTCAAGACAGATGTATCG
AAAATGTTTTTAATGGGGACAGCCCCTACATCACCTAATAAT------GCTGCAGATTCAAGTACAACAGCCGAAAGAGC
AAACCCAGCGTATGGAAAGCACATGCACGATGCGGAGTGGTTCACAAATGCAGGTTACATTGCGTTAAATATCTGGGATC
GCTTTGATGTTTTTTGCACTTTAGGAGCCACTAGCGGGTATTTTAAAGGAAATTCTTCATCTTTCAACCTTATTGGTTTA
ATTGGGATCTCTGGAAGCTCTCTTGAGGG---CAAATATCCAAACGCAAATATTTCTAACGGCGTAGTAGAGCTATATAC
AGACACAACCTTCTCTTGGAGCGTTGGAGCTCGCGGAGCTTTGTGGGAATGTGGATGTGCAACTTTAGGAGCTGAATTCC
AATACGCACAATCGAAACCTCGCGTTCAAGAACTCAACGTTCTTTCTAACGTAGCACAATTTACTGTACACAAACCTCGG
GGATATGTAGGCCAGACTCTGCCTCTTCCACTCTCTGCAGGAACGGAAACTGATTCTAGTGATAAATTGAAAAATGCCAC
GATCAACTACCATGAATGGCAAGTCGGTGCAGCATTGTCATATAGACTGAATATGCTCGTTCCTTACATCGGTGTTCAGT
GGTCTAGAGCTACTTTTGATGCAGATACTATCCAAATTGCGGAACCAAAATTAGCTTCGCCAATTTTCAACTTGACAACA
TGGAATCCAACATTATTAGGACAAGCAACTA------CAGTAGATGGCACAAACAAGTTTGCTGACTCCCTACAAATTGT
TTCTCTTCAAATTAACAAGTTGAAGTCCAGAAAAGCTTGTGGTGTTTCCATGGGAGCAACTTTACTTGATGCCGATAAAT
GGGCA------------------------------------------------------------------
>LW613_USA_Cattle
ATGAAAAAACTCTTAAAATCGGCGTTTTTATCCGCCGCATTTTTTGCTGGTAACGCCTCCTTACACGCTTTGCCTGTAGG
GAACCCAGCAGAGCCAAGTTTATTAATTGATGGAACGATATGGGAAGGTATGTCAGGAGATCCATGTGATCCTTGCGCTA
CTTGGTGCGACGCGATTAGCTTACGCGTAGGATTTTACGGAGATTATGTTTTCGACAGAGTCCTCAAGACAGATGTATCG
AAAATGTTTTTAATGGGGACAGCCCCTACATCACCTAATAAT------GCTGCAGATTCAAGTACAACAGCCGAAAGAGC
AAACCCAGCGTATGGAAAGCACATGCACGATGCGGAGTGGTTCACAAATGCAGGTTACATTGCGTTAAATATCTGGGATC
GCTTTGATGTTTTTTGCACTTTAGGAGCCACTAGCGGGTATTTTAAAGGAAATTCTTCATCTTTCAACCTTATTGGTTTA
ATTGGGATCTCTGGAAGCTCTCTTGAGGG---CAAATATCCAAACGCAAATATTTCTAACGGCGTAGTAGAGCTATATAC
AGACACAACCTTCTCTTGGAGCGTTGGAGCTCGCGGAGCTTTGTGGGAATGTGGATGTGCAACTTTAGGAGCTGAATTCC
AATACGCACAATCGAAACCTCGCGTTCAAGAACTCAACGTTCTTTCTAACGTAGCACAATTTACTGTACACAAACCTCGG
GGATATGTAGGCCAGACTCTGCCTCTTCCACTCTCTGCAGGAACGGAAACTGATTCTAGTGATAAATTGAAAAATGCCAC
GATCAACTACCATGAATGGCAAGTCGGTGCAGCATTGTCATATAGACTGAATATGCTCGTTCCTTACATCGGTGTTCAGT
GGTCTAGAGCTACTTTTGATGCAGATACTATCCAAATTGCGGAACCAAAATTAGCTTCGCCAATTTTCAACTTGACAACA
TGGAATCCAACATTATTAGGACAAGCAACTA------CAGTAGATGGCACAAACAAGTTTGCTGACTCCCTACAAATTGT
TTCTCTTCAAATTAACAAGTTGAAGTCCAGAAAAGCTTGTGGTGTTTCCATGGGAGCAACTTTACTTGATGCCGATAAAT
GGGCA------------------------------------------------------------------
>SBE_UK_Cattle
ATGAAAAAACTCTTAAAATCGGCGTTTTTATCCGCCGCATTTTTTGCTGGTAACGCCTCCTTACACGCTTTGCCTGTAGG
GAACCCAGCAGAGCCAAGTTTATTAATTGATGGAACGATATGGGAAGGTATGTCAGGAGATCCATGTGATCCTTGCGCTA
CTTGGTGCGACGCGATTAGCTTACGCGTAGGATTTTACGGAGATTATGTTTTCGACAGAGTCCTCAAGACAGATGTATCG
AAAATGTTTTTAATGGGGACAGCCCCTACATCACCTAATAAT------GCTGCAGATTCAAGTACAACAGCCGAAAGAGC
AAACCCAGCGTATGGAAAGCACATGCACGATGCGGAGTGGTTCACAAATGCAGGTTACATTGCGTTAAATATCTGGGATC
GCTTTGATGTTTTTTGCACTTTAGGAGCCACTAGCGGGTATTTTAAAGGAAATTCTTCATCTTTCAACCTTATTGGTTTA
ATTGGGATCTCTGGAAGCTCTCTTGAGGG---CAAATATCCAAACGCAAATATTTCTAACGGCGTAGTAGAGCTATATAC
AGACACAACCTTCTCTTGGAGCGTTGGAGCTCGCGGAGCTTTGTGGGAATGTGGATGTGCAACTTTAGGAGCTGAATTCC
AATACGCACAATCGAAACCTCGCGTTCAAGAACTCAACGTTCTTTCTAACGTAGCACAATTTACTGTACACAAACCTCGG
GGATATGTAGGCCAGACTCTGCCTCTTCCACTCTCTGCAGGAACGGAAACTGATTCTAGTGATAAATTGAAAAATGCCAC
GATCAACTACCATGAATGGCAAGTCGGTGCAGCATTGTCATATAGACTGAATATGCTCGTTCCTTACATCGGTGTTCAGT
GGTCTAGAGCTACTTTTGATGCAGATACTATCCAAATTGCGGAACCAAAATTAGCTTCGCCAATTTTCAACTTGACAACA
TGGAATCCAACATTATTAGGACAAGCAACTA------CAGTAGATGGCACAAACAAGTTTGCTGACTCCCTACAAATTGT
TTCTCTTCAAATTAACAAGTTGAAGTCCAGAAAAGCTTGTGGTGTTTCCATGGGAGCAACTTTACTTGATGCCGATAAAT
GGGCA------------------------------------------------------------------
>Gipsy_UGT_Coomera_14-3-22
ATGAAAAAATTCTTAAATTCGGCGTTTTTATCCGCCGCATTTTTTGCTGGTAACGCCACCTTACACGCTTTGCCTGTAGG
GAACCCAGCAGAGCCAAGTTTATTAATTGATGGAACGATATGGGAAGGTATGTCAGGAGATCCATGTGATCCTTGCGCTA
CTTGGTGCGACGCGATTAGCTTACGCGTAGGATTTTACGGAGATTATGTTTTCGACAGAGTCCTCAAGACAGATGTATCG
AAAATGTTTTTAATGGGGACAGCCCCTACATCACCTAATAAT------GCTGCAGATTCAAGTACAACAGCCGAAAGAGC
AAACCCAGCGTATGGAAAGCACATGCACGATGCGGAGTGGTTCACAAATGCAGGTTACATTGCGTTAAATATCTGGGATC
GCTTTGATGTTTTTTGCACTTTAGGAGCCACTAGCGGGTATTTTAAAGGAAATTCTTCATCTTTCAACCTTATTGGTTTA
ATTGGGATCTCTGGAAGCTCTCTTGAGGG---CAAATATCCAAACGCAAATATTTCTAACGGCGTAGTAGAGCTATATAC
AGACACAACCTTCTCTTGGAGCGTTGGAGCTCGCGGAGCTTTGTGGGAATGTGGATGTGCAACTTTAGGAGCTGAATTCC
AATACGCACAATCGAAACCTCGCGTTCAAGAACTCAACGTTCTTTCTAACGTAGCACAATTTACTGTACACAAACCTCGG
GGATATGTAGGCCAGACTCTGCCTCTTCCACTCTCTGCAGGAACGGAAACTGATTCTAGTGATAAATTGAAAAATGCCAC
GATCAACTACCATGAATGGCAAGTCGGTGCAGCATTGTCATATAGACTGAATATGCTCGTTCCTTACATCGGTGTTCAGT
GGTCTAGAGCTACTTTTGATGCAGATACTATCCAAATTGCGGAACCAAAATTAGCTTCGCCAATTTTCAACTTGACAACA
TGGAATCCAACATTATTAGGACAAGCAACTA------CAGTAGATGGCACAAACAAGTTTGCTGACTCCCTACAAATTGT
TTCTCTTCAAATTAACAAGTTGAAGTCCAGAAAAGCTTGTGGTGTTTCCATGGGAGCAACTTTACTTGATGCCGATAAAT
GGGCA------------------------------------------------------------------
>KY913837_Chlamydia_pecorum_genotype_O
ATGAAAAAACTCTTAAAATCGGCGTTTTTATCCGCCGCATTTTTTGCTGGTGACGCCTCCTTACACGCTTTGCCTGTAGG
GAACCCAGCAGAGCCAAGTTTATTAATTGATGGGACGATATGGGAAGGTATGTCAGGAGATCCATGTGATCCTTGCGCTA
CTTGGTGCGACGCGATTAGCTTACGCGTAGGATTTTACGGAGATTATGTTTTCGACAGAGTCCTTAAGACAGATGTATCG
AAAATGTTTTTAATGGGGACAGCCCCTACATCACCTAATAGT------GCTGCAGATTCAAATACAACAGCCGAAAGAGC
AAACCCAGCGTATGGAAAGCACATGCACGATGCGGAGTGGTTCACAAATGCAGGTTACATTGCGTTAAATATCTGGGATC
GCTTTGATATTTTTTGTACCTTAGGAGCTACTAGCGGGTATTTTAAAGGAAATTCTTCATCTTTCAACCTTATTGGTTTA
ATTGGGATCTCTGGAAGCACTCTTGACCA---AAAATATCCAAACGCAAGTATTTCTAACGGCGTAGTAGAGCTATATAC
AGACACAACGTTCTCTTGGAGTATTGGAGCTCGCGGAGCTTTATGGGAATGTGGATGTGCAACTTTAGGAGCAGAGTTCC
AATACGCACAGTCGAAACCTCGCGTTCAAGAACTCAATGTTCTTTCTAACGTAGCACAATTTACCGTACACAAACCTCAA
GGATATATAGGTAAATCTTTGCCTCTTCCAGAAAATGCAGGAACG------GATTCTGCTACAGAATTGAAAAATGCTAC
AATCAACTACCACGAGTGGCAAGTTGGTGCAGCGTTGTCTTACAGGCTCAACATGCTCATCCCTTATATTGGAGTGCAGT
GGTCGAGAGCTTCCTTTGATGCGGATACTATCCAAATTGCACAGCCAAAATTGTCTTCACCTATTTTCTATCTAACTACA
TGGAACCCCACTTTGCTAGGGCAAGCGACAC------AAGTAGATGCAGGGAATAAATATGCAGACAGCTTGCAAATAGT
TTCTCTTCAAATTAACAAGTTGAAGTCTAGAAAAGCTTGTGGTGTTTCTATGGGAGCAACTTTACTTGATGCCGATAAAT
GGGCA------------------------------------------------------------------
>iB2_France_Sheep
ATGAAAAAACTCTTAAAATCGGCGTTTTTATCCGCCGCATTTTTTGCTGGTAACACCTCCTTACACGCTTTGCCTGTAGG
GAACCCAGCAGAGCCAAGTTTATTAATTGATGGAACGATATGGGAAGGTATGTCAGGAGATCCATGTGATCCTTGCGCTA
CTTGGTGCGACGCGATTAGCTTACGCGTAGGATTTTACGGAGATTATGTTTTCGACAGAGTCCTCAAAACAGATGTATCA
AAAATGTTTTTAATGGGGACTGCCCCTACATCACCTAATAAT------CCTGCAGATTCAAATGCAACAGCCGAAAGAGC
AAACCCAGCGTATGGAAAGCACATGCACGATGCGGAGTGGTTCACAAATGCAGGTTACATTGCGTTAAATATCTGGGATC
GCTTTGATATTTTTTGTACCTTAGGAGCTACTAGCGGGTATTTTAAAGGAAATTCTGCATCTTTCAACCTTATTGGTTTA
ATTGGGATCTCTGGAACCACTCTTAACGA---AAAATATCCAAACGTAAGTATTTCTAATGGCGTAGTAGAGCTATATAC
AGACACAACCTTCTCTTGGAGCGTTGGAGCTCGTGGAGCTTTGTGGGAGTGTGGATGCGCTACTTTGGGAGCAGAATTCC
AATACGCACAATCGAAACCTCGCGTTCAAGAATTAAACGTTCTTTCTAACGTAGCACAATTTACCGTACACAAGCCTCAA
GGATATGTAGGCCAAAGTTTACCTCTTCCAACAAATGCAGGAACG------AACGCTGCTACAGACTTAAAAAATGCTAC
AATCAATTATCATGAATGGCAAGTTGGTGCAGCATTGTCTTACAGGCTCAATATGCTCATTCCTTATATCGGAGTGCAGT
GGTCGAGAGCTACTTTTGATGCAGATACTATCCAAATTGCACAGCCAAAATTAGCTTCGCCAATTTTCAACTTGACAACA
TGGAACCCCACTTTGCTAGGGGAAGCGACAC------AAGTA---GATTCTAATAAGTACGCTGACACCCTACAAATTGT
TTCTCTTCAAATTAACAAGTTGAAGTCCAGAAAAGCTTGTGGTGTTTCCATGGGAGCAACTTTACTTGATGCCGATAAAT
GGGCA------------------------------------------------------------------
>iB1_France_Sheep
ATGAAAAAACTCTTAAAATCGGCGTTTTTATCCGCCGCATTTTTTGCTGGTAACACCTCCTTACAAGCTTTGCCTGTAGG
GAACCCAGCAGAGCCAAGTTTATTAATTGATGGAACGATATGGGAAGGTATGTCAGGAGATCCATGTGATCCTTGCGCTA
CTTGGTGCGACGCGATTAGCTTACGCGTAGGATTTTACGGAGATTATGTTTTCGACAGAGTCCTCAACACAGATGTATCG
AAAATGTTTTTAATGGGGACAGCCCCTACATCACCTAATAAT------GCTGCAGATTCAAATACAACAGCCGAAAGAGC
AAACCCAGCGTATGGAAAGCACATGCACGATGCGGAGTGGTTCACAAATGCAGGTTACATTGCGTTAAATATCTGGGATC
GCTTTGATATTTTTTGTACCTTAGGAGCTACTAGCGGGTATTTTAAAGGAAATTCTGCATCTTTCAACCTTATTGGTTTA
ATTGGGATCTCTGGAAGCACTCTTAACCA---AAAATATCCAAACGTAAGTATTTCTAATGGCGTAGTAGAGCTATATAC
AGACACAACGTTCTCTTGGAGCGTTGGAGCTCGTGGAGCTTTGTGGGAGTGTGGTTGCGCTACTTTGGGAGCAGAATTCC
AATACGCACAATCGAAACCTCGCGTTCAAGAATTAAACGTTCTTTCTAACGTAGCACAATTTACCGTACACAAGCCTCAA
GGATATGTAGGCCAAAGTTTACCTCTTCCAACGAATGCAGGAACG------GACGCTGCTACAGACTTAAAAAATGCTAC
AATCAATTATCATGAATGGCAAGTTGGTGCAGCATTGTCTTACAGGCTCAATATGCTCATTCCTTATATCGGAGTGCAGT
GGTCGAGAGCTACTTTTGATGCAGATACTATCCAAATTGCGCAGCCAAAATTAGCTTCGCCAATTTTCAACTTGACAACA
TGGAACCCCACTTTGCTAGGGGAAGCGACAC------AAGTA---GATTCTAATAAGTACGCTGACACCCTACAAATTGT
TTCTCTTCAAATTAACAAGTTGAAGTCCAGAAAAGCTTGTGGTGTTTCCATGGGAGCAACTTTACTTGATGCCGATAAAT
GGGCA------------------------------------------------------------------
>INIFAP_41293_Mexico_Sheep
ATGAAAAAACTCTTAAAATCGGCGTTTTTATCCGCCGCATTTTTTGCTGGTAACACCTCCTTACAAGCTTTGCCTGTAGG
GAACCCAGCAGAGCCAAGTTTATTAATTGATGGGACGATATGGGAAGGTATGTCAGGAGATCCACGTGATCCTTGCGCTA
CTTGGTGCGACGCGATTAGCTTACGCGTAGGATTTTACGGAGATTATGTTTTCGACAGAGTCCTCAAGACAGATGTATCG
AAAATGTTTTTAATGGGGACAGCCCCTACATCACCTAATAAT------GCTGCAGATTCAAATACAACAGCCGAAAGAGC
AAACCCAGCGTATGGAAAGCACATGCACGATGCGGAGTGGTTCACAAATGCAGGTTACATTGCGTTAAATATCTGGGATC
GCTTTGATATTTTTTGTACCTTAGGAGCTACTAGCGGGTATTTTAAAGGAAATTCTGCATCTTTCAACCTTATTGGTTTA
ATTGGGATCTCTGGAAGCACTCTTAACCA---AAAATATCCAAACGTAAGTATTTCTAATGGCGTAGTAGAGCTATATAC
AGACACAACGTTCTCTTGGAGCGTTGGAGCTCGTGGAGCTTTGTGGGAGTGTGGTTGCGCTACTTTGGGAGCAGAATTCC
AATACGCACAATCGAAACCTCGCGTTCAAGAATTAAACGTTCTTTCTAACGTAGCACAATTTACCGTACACAAGCCTCAA
GGATATGTAGGCCAAAGTTTACCTCTTCCAACGAATGCAGGAACG------GACGCTGCTACAGACTTAAAAAATGCTAC
AATCAATTATCATGAATGGCAAGTTGGTGCAGCATTGTCTTACAGGCTCAATATGCTCATTCCTTATATCGGAGTGCAGT
GGTCGAGAGCTACTTTTGATGCAGATACTATCCAAATTGCGCAGCCAAAATTAGCTTCGCCAATTTTCAACTTGACAACA
TGGAACCCCACTTTGCTAGGGCAAGCGACAC------AAGTA---GATTCTAATAAGTACGCTGACACCCTACAAATTGT
TTCTCTTCAAATTAACAAAATGAAGTCTAGAAAAGCTTGTGGTGTTTCCATGGGAGCAACTTTAGTTGATGCCGATAAAT
GGGCA------------------------------------------------------------------
>317_NZ_Goat
ATGAAAAAACTCTTAAAATCGGCGTTTTTATCCGCCGCATTTTTTGCTGGTAACGCCTCCTTACACGCTTTGCCTGTAGG
GAACCCAGCAGAGCCAAGTTTATTAATTGATGGGACGATATGGGAAGGTATGTCAGGAGATCCATGTGATCCTTGCGCTA
CTTGGTGCGACGCGATTAGCTTACGCGTAGGATTTTACGGAGATTATGTTTTCGACAGAGTCCTCAAGACAGATGTATCG
AAAATGTTTTTAATGGGGACAGCCCCTACATCACCTAGTAGT------GCTGCAGATTCAAATACAACAGCCGAAAGAGC
AAACCCAGCGTATGGAAAGCACATGCACGATGCGGAGTGGTTCACAAATGCAGGTTACATTGCGTTAAATATCTGGGATC
GCTTTGATATTTTTTGTACCTTAGGAGCTACTAGCGGGTATTTTAAAGGAAATTCTGCATCTTTCAACCTTATTGGTTTA
ATTGGGATCTCTGGAACCACTCTTGACCA---AAAATATCCAAACGCAAGTATTTCTAATGGCGTAGTAGAGCTATATAC
AGACACAACGTTCTCTTGGAGCGTTGGAGCTCGTGGAGCTTTGTGGGAGTGTGGATGCGCAACTTTAGGAGCAGAGTTTC
AATACGCACAGTCGAAACCTCGCGTTCAAGAACTCAACGTTCTATCCAACGTAGCGCAGTTTACCATACATAAACCTCAA
GGATATGTAGGCCAAAGTTTACCTCTTCCAACGAATGCAGGAACG------AGCAATGCTACAGACTTGAAAAATGCTAC
GATCAACTATCATGAGTGGCAAGTTGGTGCAGCGTTGTCTTACAGGCTCAATATGCTCATTCCTTATATCGGAGTGCAGT
GGTCTAGAGCTACTTTTGATGCAGATACTATCCAAATTGCGCAGCCAAAATTAGCTTCGCCAATTTTCAACTTGACAACA
TGGAATCCAACATTATTGGGACAAGCAACTA------CAGTA---CCAAGCGACAAATATGCTGACTCCCTACAAATTGT
TTCTCTTCAAATTAACAAGTTGAAGTCTAGAAAAGCTTGTGGTGTTTCTATGGGAGCAACTTTACTTGATGCCGATAAAT
GGGCA------------------------------------------------------------------
>824_Scotland_Sheep
ATGAAAAAACTCTTAAAATCGGCGTTTTTATCCGCCGCATTTTTTGCTGGTAACGCCTCCTTACACGCTTTGCCTGTAGG
GAACCCAGCAGAGCCAAGTTTATTAATTGATGGGACGATATGGGAAGGTATGTCAGGAGATCCATGTGATCCTTGCGCTA
CTTGGTGCGACGCGATTAGCTTACGCGTAGGATTTTACGGAGATTATGTTTTCGACAGAGTCCTCAAGACAGATGTATCG
AAAATGTTTTTAATGGGGACAGCCCCTACATCACCTAGTAGT------GCTGCAGATTCAAATACAACAGCCGAAAGAGC
AAACCCAGCGTATGGAAAGCACATGCACGATGCGGAGTGGTTCACAAATGCAGGTTACATTGCGTTAAATATCTGGGATC
GCTTTGATATTTTTTGTACCTTAGGAGCTACTAGCGGGTATTTTAAAGGAAATTCTGCATCTTTCAACCTTATTGGTTTA
ATTGGGATCTCTGGAACCACTCTTGACCA---AAAATATCCAAACGCAAGTATTTCTAATGGCGTAGTAGAGCTATATAC
AGACACAACGTTCTCTTGGAGCGTTGGAGCTCGTGGAGCTTTGTGGGAGTGTGGATGCGCAACTTTAGGAGCAGAGTTTC
AATACGCACAGTCGAAACCTCGCGTTCAAGAACTCAACGTTCTATCCAACGTAGCGCAGTTTACCATACATAAACCTCAA
GGATATGTAGGCCAAAGTTTACCTCTTCCAACGAATGCAGGAACG------AGCAATGCTACAGACTTGAAAAATGCTAC
GATCAACTATCATGAGTGGCAAGTTGGTGCAGCGTTGTCTTACAGGCTCAATATGCTCATTCCTTATATCGGAGTGCAGT
GGTCTAGAGCTACTTTTGATGCAGATACTATCCAAATTGCGCAGCCAAAATTAGCTTCGCCAATTTTCAACTTGACAACA
TGGAATCCAACATTATTGGGACAAGCAACTA------CAGTA---CCAAGCGACAAATATGCTGACTCCCTACAAATTGT
TTCTCTTCAAATTAACAAGTTGAAGTCTAGAAAAGCTTGTGGTGTTTCTATGGGAGCAACTTTACTTGATGCCGATAAAT
GGGCA------------------------------------------------------------------
>L71_Austria_Pig
ATGAAAAAACTCTTAAAATCGGCGTTTTTATCCGCCGCATTTTTTGCTGGTGACGCCTCCTTACACGCTTTGCCTGTAGG
GAACCCAGCAGAGCCAAGTTTATTAATTGATGGGACGATATGGGAAGGTATGTCAGGAGATCCATGTGATCCTTGCGCTA
CTTGGTGCGACGCGATTAGCTTACGCGTAGGATTTTACGGAGATTATGTTTTCGACAGAGTCCTCAAGACAGATGTATCG
AAAATGTTTTTAATGGGGACAGCCCCTACATCACCTAATAGT------GCTGCAGATTCAAATACAACAGCCGAAAGAGC
AAACCCAGCGTATGGAAAGCACATGCACGATGCGGAGTGGTTCACAAATGCAGGTTACATTGCGTTAAATATCTGGGATC
GCTTTGATATTTTTTGTACCTTAGGAGCTACTAGCGGGTATTTTAAAGGAAATTCTGCATCTTTCAACCTTATTGGTTTA
ATTGGGATCTCTGGAAGCACTCTTGACCA---AAAATATCCAAACGCAAGTATTTCTAATGGCGTAGTAGAGCTATATAC
AGACACAACGTTCTCTTGGAGCGTTGGAGCTCGTGGAGCTTTGTGGGAGTGTGGATGCGCAACTTTAGGAGCAGAGTTCC
AATACGCACAGTCGAAACCTCGCGTTCAAGAACTCAACGTTCTATCCAACGTAGCGCAGTTTACCGTACATAAACCTCAA
GGATATGTAGGCCAAAGTTTACCTCTTCCAACGAATGCAGGAACG------AGCAATGCTTCAGACTTGAAAAATGCTAC
CATCAATTATCATGAATGGCAAGTTGGTGCAGCATTGTCTTACAGACTCAATATGCTTGTTCCGTACATCGGCATTCAGT
GGTCTAGAGCTACTTTTGATGCAGATACTATCCAAGTTGCGCAGCCAAAACTAGCTTCACCAATTTTCAACTTGACAACA
TGGAATCCAACATTATTAGGACAAGCAACTT------CAGTA---GGAAGCGACAAATATGCTGACACTCTGCAAATAGT
TTCTCTTCAAATTAACAAGTTGAAGTCCAGAAAAGCTTGTGGTGTTTCCATGGGAGCAACTTTACTTGATGCCGATAAAT
GGGCA------------------------------------------------------------------
>L39_Austria_Pig
ATGAAAAAACTCTTAAAATCGGCGTTTTTATCCGCCGCATTTTTTGCTGGTGACGCCTCCTTACACGCTTTGCCTGTAGG
GAACCCAGCAGAGCCAAGTTTATTAATTGATGGGACGATATGGGAAGGTATGTCAGGAGATCCATGTGATCCTTGCGCTA
CTTGGTGCGACGCGATTAGCTTACGCGTAGGATTTTACGGAGATTATGTTTTCGACAGAGTCCTCAAGACAGATGTATCG
AAAATGTTTTTAATGGGGACAGCCCCTACATCACCTAATAGT------GCTGCAGATTCAAATACAACAGCCGAAAGAGC
AAACCCAGCGTATGGAAAGCACATGCACGATGCGGAGTGGTTCACAAATGCAGGTTACATTGCGTTAAATATCTGGGATC
GCTTTGATATTTTTTGTACCTTAGGAGCTACTAGCGGGTATTTTAAAGGAAATTCTGCATCTTTCAACCTTATTGGTTTA
ATTGGGATCTCTGGAAGCACTCTTGACCA---AAAATATCCAAACGCAAGTATTTCTAATGGCGTAGTAGAGCTATATAC
AGACACAACGTTCTCTTGGAGCGTTGGAGCTCGTGGAGCTTTGTGGGAGTGTGGATGCGCAACTTTAGGAGCAGAGTTCC
AATACGCACAGTCGAAACCTCGCGTTCAAGAACTCAACGTTCTATCCAACGTAGCGCAGTTTACCGTACATAAACCTCAA
GGATATGTAGGCCAAAGTTTACCTCTTCCAACGAATGCAGGAACG------AGCAATGCTTCAGACTTGAAAAATGCTAC
CATCAATTATCATGAATGGCAAGTTGGTGCAGCATTGTCTTACAGACTCAATATGCTTGTTCCGTACATCGGCATTCAGT
GGTCTAGAGCTACTTTTGATGCAGATACTATCCAAGTTGCGCAGCCAAAACTAGCTTCACCAATTTTCAACTTGACAACA
TGGAATCCAACATTATTAGGACAAGCAACTT------CAGTA---GGAAGCGACAAATATGCTGACACTCTGCAAATAGT
TTCTCTTCAAATTAACAAGTTGAAGTCCAGAAAAGCTTGTGGTGTTTCCATGGGAGCAACTTTACTTGATGCCGATAAAT
GGGCA------------------------------------------------------------------
>DC49_Germany_Cattle
ATGAAAAAACTCTTAAAATCGGCGTTTTTATCCGCCGCATTTTTTGCTGGTAACGCCTCCTTACACGCTTTGCCTGTAGG
GAACCCAGCAGAGCCAAGTTTATTAATTGATGGGACGATATGGGAAGGTATGTCAGGAGATCCATGTGATCCTTGCGCTA
CTTGGTGCGACGCGATTAGCTTACGCGTAGGATTTTACGGAGATTATGTTTTCGACAGAGTCCTCAAGACAGATGTATCG
AAAATGTTTTTAATGGGGACAGCCCCTACATCACCTAGTAGT------GCTGCAGATTCAAATACAACAGCCGAAAGAGC
AAACCCAGCGTATGGAAAGCACATGCACGATGCGGAGTGGTTCACAAATGCAGGTTACATTGCGTTAAATATCTGGGATC
GCTTTGATATTTTTTGTACCTTAGGAGCTACTAGCGGGTATTTTAAAGGAAATTCTGCATCTTTCAACCTTATTGGTTTA
ATTGGGATCTCTGGAAGCACTCTTGACCA---AAAATATCCAAACGCAAGTATTTCTAATGGCGTAGTAGAGCTATATAC
TGACACAACGTTCTCTTGGAGCGTTGGAGCTCGTGGAGCTTTGTGGGAGTGTGGATGCGCAACTTTAGGAGCAGAGTTCC
AATACGCACAGTCGAAACCTCGCGTTCAAGAACTCAACGTTCTATCCAACGTAGCGCAGTTTACCGTACATAAGCCTCAA
GGATATGTAGGCCAAAGTTTACCTCTTCCAACGAATGCAGGAACG------AGCAATGCTTCAGACTTGAAAAATGCTAC
CATCAATTATCATGAATGGCAAGTTGGTGCAGCATTGTCTTACAGACTCAATATGCTTGTTCCGTACATCGGCATTCAGT
GGTCTAGAGCTACTTTTGATGCAGATACTATCCAAGTTGCGCAGCCAAAACTAGCTTCACCAATTTTCAACTTGACAACA
TGGAATCCAACATTATTAGGACAAGCAACTT------CAGTA---GGAAGCGACAAATATGCTGACACTCTGCAAATAGT
TTCTCTTCAAATTAACAAGTTGAAGTCCAGAAAAGCTTGTGGTGTTTCCATGGGAGCAACTTTACTTGATGCCGATAAAT
GGGCA------------------------------------------------------------------
>KU214250_Chlamydia_pecorum_strain_genotype_L
ATGAAAAAACTCTTAAAATCGGCGTTTTTATCCGCCGCATTTTTTGCTGGTAACGCCTCCTTACACGCTTTGCCTGTAGG
GAACCCAGCAGAGCCAAGTTTATTAATTGATGGGACGATATGGGAAGGTATGTCAGGAGATCCATGTGATCCTTGCGCTA
CTTGGTGCGACGCGATTAGCTTACGCGTAGGATTTTACGGAGATTATGTTTTCGACAGAGTCCTCAAGACAGATGTATCG
AAAATGTTTTTAATGGGGACAGCCCCTACATCACCTAATAGT------GCTGCAGATTCAAATACAACAGCCGAAAGAGC
AAACCCAGCGTATGGAAAGCACATGCACGATGCGGAGTGGTTCACAAATGCAGGTTACATTGCGTTAAATATCTGGGATC
GCTTTGATATTTTTTGTACCTTAGGAGCTACTAGCGGGTATTTTAAAGGAAATTCTGCATCTTTCAACCTTATTGGTTTA
ATTGGGATCTCTGGAAGCACTCTTGACCA---AAAATATCCAAACGCAAGTATTTCTAATGGCGTAGTAGAGCTATATAC
TGACACAACGTTCTCTTGGAGCGTTGGAGCTCGTGGAGCTTTGTGGGAGTGTGGATGCGCAACTTTAGGAGCAGAGTTCC
AATACGCACAGTCGAAACCTCGCGTTCAAGAACTCAACGTTCTATCCAACGTAGCGCAGTTTACCGTACATAAGCCTCAA
GGATATGTAGGCCAAAGTTTACCTCTTCCAACGAATGCAGGAACG------AGCAATGCTTCAGACTTGAAAAATGCTAC
CATCAATTATCATGAATGGCAAGTTGGTGCAGCATTGTCTTACAGACTCAATATGCTTGTTCCGTACATCGGCATTCAGT
GGTCTAGAGCTACTTTTGATGCAGATACTATCCAAGTTGCGCAGCCAAAACTAGCTTCACCAATTTTCAACTTGACAACA
TGGAATCCAACATTATTAGGACAAGCAACTT------CAGTA---GGAAGCGACAAATATGCTGACACTCTGCAAATAGT
TTCTCTTCAAATTAACAAGTTGAAGTCCAGAAAAGCTTGTGGTGTTTCCATGGGAGCAACTTTACTTGATGCCGATAAAT
GGGCA------------------------------------------------------------------
>BE53_UK_Cattle
ATGAAAAAACTCTTAAAATCGGCGTTTTTATCCGCCGCATTTTTTGCTGGTGACGCCTCCTTACACGCTTTGCCTGTAGG
GAACCCAGCAGAGCCAAGTTTATTAATTGATGGGACGATATGGGAAGGTATGTCAGGAGATCCATGTGATCCTTGCGCTA
CTTGGTGCGACGCGATTAGCTTACGCGTAGGATTTTACGGAGATTATGTTTTCGACAGAGTCCTCAAGACAGATGTATCG
AAAATGTTTTTAATGGGGACAGCCCCTACATCACCTAATAGT------GCTGCAGATTCAAATACAACAGCCGAAAGAGC
AAACCCAGCGTATGGAAAGCACATGCACGATGCGGAGTGGTTCACAAATGCAGGTTACATTGCGTTAAATATCTGGGATC
GCTTTGATATTTTTTGTACCTTAGGAGCTACTAGCGGGTATTTTAAAGGAAATTCTGCATCTTTCAACCTTATTGGTTTA
ATTGGGATCTCTGGAAGCACTCTTGACCA---AAAATATCCAAACGCAAGTATTTCTAATGGCGTAGTAGAGCTATATAC
TGACACAACGTTCTCTTGGAGCGTTGGAGCTCGTGGAGCTTTGTGGGAGTGTGGATGCGCAACTTTAGGAGCAGAGTTCC
AATACGCACAGTCGAAACCTCGCGTTCAAGAACTCAACGTTCTATCCAACGTAGCGCAGTTTACCGTACATAAGCCTCAA
GGATATGTAGGCCAAAGTTTACCTCTTCCAACGAATGCAGGAACG------AGCAATGCTTCAGACTTGAAAAATGCTAC
CATCAATTATCATGAATGGCAAGTTGGTGCAGCATTGTCTTACAGACTCAATATGCTTGTTCCGTACATCGGCATTCAGT
GGTCTAGAGCTACTTTTGATGCAGATACTATCCAAGTTGCGCAGCCAAAACTAGCTTCACCAATTTTCAACTTGACAACA
TGGAATCCAACATTATTAGGACAAGCAACTT------CAGTA---GGAAGCGACAAATATGCTGACACTCTGCAAATAGT
TTCTCTTCAAATTAACAAGTTGAAGTCCAGAAAAGCTTGTGGTGTTTCCATGGGAGCAACTTTACTTGATGCCGATAAAT
GGGCA------------------------------------------------------------------
>SWCoast_EW689_UGT_koala
ATGAAAAAACTCTTAAAATCGGCGTTTTTATCCGCCGCATTTTTTGCTGGTAACGCCTCCTTACACGCTTTGCCTGTAGG
GAACCCAGCAGAGCCAAGTTTATTAATTGATGGGACGATATGGGAAGGTATGTCAGGAGATCCATGTGATCCTTGCGCTA
CTTGGTGCGACGCGATTAGCTTACGCGTAGGATTTTACGGAGATTATGTTTTCGACAGAGTCCTTAAGACAGATGTATCG
AAAATGTTTTTAATGGGGACAGCCCCTACATCACCTAATAGT------GCTGCAGATTCAAATACAACAGCCGAAAGAGC
AAACCCAGCGTATGGAAAGCACATGCACGATGCGGAGTGGTTCACAAATGCAGGTTACATTGCGTTAAATATCTGGGATC
GCTTTGATATTTTTTGTACCTTAGGAGCTACTAGCGGGTATTTTAAAGGAAATTCTTCATCTTTCAACCTTATTGGTTTA
ATTGGGATCTCTGGAAGCACTCTTGACAA---AAAATATCCAAACGTAAGTATTTCTAACGGCGTAGTAGAGCTATATAC
AGACACAACGTTCTCTTGGAGTATTGGAGCTCGCGGAGCTTTATGGGAATGTGGATGTGCAACTTTAGGAGCAGAGTTCC
AATACGCACAGTCGAAACCTCGCGTTCAAGAACTCAACGTTCTATCCAACGTAGCGCAGTTTACCATACATAAACCTCAA
GGATATGTAGGCCAAAGTTTACCTCTTCCAACGAATGCAGGAACG------AGCAATGCTACAGACTTGAAAAATGCTAC
GATCAACTATCATGAGTGGCAAGTTGGTGCAGCTTTGTCTTATAGGCTCAATATGCTTGTTCCGTACATCGGCATTCAAT
GGTCTAGAGCTACTTTTGATGCAGATACTATCCAAATTGCGCAGCCAAAATTAGCTTCGCCAATTTTCAACTTGACAACA
TGGAATCCAACATTATTAGGACAAGCAACTA------CAGTAGGAGGAAGCGACAAATATGCTAACACTCTGCAAATAGT
TTCTCTTCAAATTAACAAATTGAAGTCCAGAAAAGCTTGTGGTGTTTCCATGGGAGCAACTTTACTTGATGCTGATAAAT
GGGCA------------------------------------------------------------------
>WestVic_EW468_UGT_koala
ATGAAAAAACTCTTAAAATCGGCGTTTTTATCCGCCGCATTTTTTGCTGGTAACGCCTCCTTACACGCTTTGCCTGTAGG
GAACCCAGCAGAGCCAAGTTTATTAATTGATGGGACGATATGGGAAGGTATGTCAGGAGATCCATGTGATCCTTGCGCTA
CTTGGTGCGACGCGATTAGCTTACGCGTAGGATTTTACGGAGATTATGTTTTCGACAGAGTCCTTAAGACAGATGTATCG
AAAATGTTTTTAATGGGGACAGCCCCTACATCACCTAATAGT------GCTGCAGATTCAAATACAACAGCCGAAAGAGC
AAACCCAGCGTATGGAAAGCACATGCACGATGCGGAGTGGTTCACAAATGCAGGTTACATTGCGTTAAATATCTGGGATC
GCTTTGATATTTTTTGTACCTTAGGAGCTACTAGCGGGTATTTTAAAGGAAATTCTTCATCTTTCAACCTTATTGGTTTA
ATTGGGATCTCTGGAAACACTCTTGACCA---AAAATATCCAAACGTAAGTATTTCTAACGGCGTAGTAGAGCTATATAC
AGACACAACGTTCTCTTGGAGTATTGGAGCTCGCGGAGCTTTATGGGAATGTGGATGTGCAACTTTAGGAGCAGAGTTCC
AATACGCACAGTCGAAACCTCGCGTTCAAGAACTCAACGTTCTATCCAACGTAGCGCAGTTTACCATACATAAACCTCAA
GGATATGTAGGCCAAAGTTTACCTCTTCCAACGAATGCAGGAACG------AGCAATGCTACAGACTTGAAAAATGCTAC
GATCAACTATCATGAGTGGCAAGTTGGTGCAGCTTTGTCTTATAGGCTCAATATGCTTGTTCCGTACATCGGCATTCAAT
GGTCTAGAGCTACTTTTGATGCAGATACTATCCAAATTGCGCAGCCAAAATTAGCTTCGCCAATTTTCAACTTGACAACA
TGGAATCCAACATTATTAGGACAAGCAACTA------CAGTAG---GAAGCGACAAATATGCTGACACTCTGCAAATAGT
TTCTCTTCAAATTAACAAATTGAAGTCCAGAAAAGCTTGTGGTGTTTCCATGGGAGCAACTTTACTTGATGCTGATAAAT
GGGCA------------------------------------------------------------------
>Koala_SA_K2_UGT_ompA
ATGAAAAAACTCTTAAAATCGGCGTTTTTATCCGCCGCATTTTTTGCTGGTAACGCCTCCTTACACGCTTTGCCTGTAGG
GAACCCAGCAGAGCCAAGTTTATTAATTGATGGGACGATATGGGAAGGTATGTCAGGAGATCCATGTGATCCTTGCGCTA
CTTGGTGCGACGCGATTAGCTTACGCGTAGGATTTTACGGAGATTATGTTTTCGACAGAGTCCTTAAGACAGATGTATCG
AAAATGTTTTTAATGGGGACAGCCCCTACATCACCTAATAGT------GCTGCAGATTCAAGTACAACAGCCGAAAGAGC
AAACCCAGCGTATGGAAAGCACATGCACGATGCGGAGTGGTTCACAAATGCAGGTTACATTGCGTTAAATATCTGGGATC
GCTTTGATATTTTTTGTACCTTAGGAGCTACTAGCGGGTATTTTAAAGGAAATTCTTCATCTTTCAACCTTATTGGTTTA
ATTGGGATCTCTGGAAGCACTCTTGAACA---AAAATATCCAAACGTAAGTATTTCTAACGGCGTAGTAGAGCTATATAC
AGACACAACGTTCTCTTGGAGTATTGGAGCTCGCGGAGCTTTATGGGAATGTGGATGTGCAACTTTAGGAGCAGAGTTCC
AATACGCACAGTCGAAACCTCGCGTTCAAGAACTCAACGTTCTATCCAACGTAGCGCAGTTTACCATACATAAACCTCAA
GGATATGTAGGCCAAAGTTTACCTCTTCCAACGAATGCAGGAACG------AGCAATGCTACAGACTTGAAAAATGCTAC
GATCAACTATCATGAGTGGCAAGTTGGTGCAGCTTTGTCTTATAGGCTCAATATGCTTGTTCCGTACATCGGCATTCAAT
GGTCTAGAGCTACTTTTGATGCAGATACTATCCAAATTGCGCAGCCAAAATTAGCTTCGCCAATTTTCAACTTGACAACA
TGGAATCCAACATTATTAGGACAAGCAACTA------CAGTAG---GAAGCGACAAATATGCTAACACTCTGCAAATAGT
TTCTCTTCAAATTAACAAATTGAAGTCCAGAAAAGCTTGTGGTGTTTCCATGGGAGCAACTTTACTTGATGCTGATAAAT
GGGCA------------------------------------------------------------------
>KU214248_Chlamydia_pecorum_genotype_B
ATGAAAAAACTCTTAAAATCGGCGTTTTTATCCGCCGCATTTTTTGCTGGTAACGCCTCCTTACACGCTTTGCCTGTAGG
GAACCCAGCAGAGCCAAGTTTATTAATTGATGGGACGATATGGGAAGGTATGTCAGGAGATCCATGTGATCCTTGCGCTA
CTTGGTGCGACGCGATTAGCTTACGCGTAGGATTTTACGGAGATTATGTTTTCGACAGAGTCCTTAAGACAGATGTATCG
AAAATGTTTTTAATGGGGACAGCCCCTACATCACCTAATAGT------GCTGCAGATTCAAATACAACAGCCGAAAGAGC
AAACCCAGCGTATGGAAAGCACATGCACGATGCGGAGTGGTTCACAAATGCAGGTTACATTGCGTTAAATATCTGGGATC
GCTTTGATATTTTTTGTACCTTAGGAGCTACTAGCGGGTATTTTAAAGGAAATTCTTCATCTTTCAACCTTATTGGTTTA
ATTGGGATCTCTGGAAGCACTCTTGACCA---AAAATATCCAAACGTAAGTATTTCTAACGGCGTAGTAGAGCTATATAC
AGACACAACGTTCTCTTGGAGTATTGGAGCTCGCGGAGCTTTATGGGAATGTGGATGTGCAACTTTAGGAGCAGAGTTCC
AATACGCACAGTCGAAACCTCGCGTTCAAGAACTCAACGTTCTATCCAACGTAGCGCAGTTTACCATACATAAACCTCAA
GGATATGTAGGCCAAAGTTTACCTCTTCCAACGAATGCAGGAACG------AGCAATGCTACAGACTTGAAAAATGCTAC
GATCAACTATCATGAGTGGCAAGTTGGTGCAGCTTTGTCTTATAGGCTCAATATGCTTGTTCCGTACATCGGCATTCAAT
GGTCTAGAGCTACTTTTGATGCAGATACTATCCAAATTGCGCAGCCAAAATTAGCTTCGCCAATTTTCAACTTGACAACA
TGGAATCCAACATTATTAGGACAAGCAACTA------CAGTAG---GAAGCGACAAATATGCTAACACTCTGCAAATAGT
TTCTCTTCAAATTAACAAATTGAAGTCCAGAAAAGCTTGTGGTGTTTCCATGGGAGCAACTTTACTTGATGCTGATAAAT
GGGCA------------------------------------------------------------------
>RayIs_EW544_UGT_koala
ATGAAAAAACTCTTAAAATCGGCGTTTTTATCCGCCGCATTTTTTGCTGGTAACGCCTCCTTACACGCTTTGCCTGTAGG
GAACCCAGCAGAGCCAAGTTTATTAATTGATGGGACGATATGGGAAGGTATGTCAGGAGATCCATGTGATCCTTGCGCTA
CTTGGTGCGACGCGATTAGCTTACGCGTAGGATTTTACGGAGATTATGTTTTCGACAGAGTCCTTAAGACAGATGTATCG
AAAATGTTTTTAATGGGGACAGCCCCTACATCACCTAATAGT------GCTGCAGATTCAAATACAACAGCCGAAAGAGC
AAACCCAGCGTATGGAAAGCACATGCACGATGCGGAGTGGTTCACAAATGCAGGTTACATTGCGTTAAATATCTGGGATC
GCTTTGATATTTTTTGTACCTTAGGAGCTACTAGCGGGTATTTTAAAGGAAATTCTTCATCTTTCAACCTTATTGGTTTA
ATTGGGATCTCTGGAAGCACTCTTGACCA---AAAATATCCAAACGTAAGTATTTCTAACGGCGTAGTAGAGCTATATAC
AGACACAACGTTCTCTTGGAGTATTGGAGCTCGCGGAGCTTTATGGGAATGTGGATGTGCAACTTTAGGAGCAGAGTTCC
AATACGCACAGTCGAAACCTCGCGTTCAAGAACTCAACGTTCTATCCAACGTAGCGCAGTTTACCATACATAAACCTCAA
GGATATGTAGGCCAAAGTTTACCTCTTCCAACGAATGCAGGAACG------AGCAATGCTACAGACTTGAAAAATGCTAC
GATCAACTATCATGAGTGGCAAGTTGGTGCAGCTTTGTCTTATAGGCTCAATATGCTTGTTCCGTACATCGGCATTCAAT
GGTCTAGAGCTACTTTTGATGCAGATACTATCCAAATTGCGCAGCCAAAATTAGCTTCGCCAATTTTCAACTTGACAACA
TGGAATCCAACATTATTAGGACAAGCAACTA------CAGTAG---GAAGCGACAAATATGCTAACACTCTGCAAATAGT
TTCTCTTCAAATTAACAAATTGAAGTCCAGAAAAGCTTGTGGTGTTTCCATGGGAGCAACTTTACTTGATGCTGATAAAT
GGGCA------------------------------------------------------------------
